# Supplementary material for: The ‘super acid’ BF3H2O stabilized by 1,4-dioxane: new preparative aspects and the crystal structure of BF3H2O·C4H8O2
Source: Acta Crystallogr E Crystallogr Commun. 2019 Oct 31;75(Pt 11):1787–91. doi: 10.1107/S2056989019014312 (PMC6829742; doi:10.1107/S2056989019014312)
Supplement: Supplementary file 1 [file e-75-01787-sup1.cif]

##############################################################################
#                                                                            #
# This CIF contains the data in a paper accepted for publication in          #
# Acta Crystallographica Section E. It conforms to the requirements of       #
# Notes for Authors for Acta Crystallographica Section E, and has been       #
# peer reviewed under the auspices of the IUCr Commission on Journals.       #
#                                                                            #
# Full details of the Crystallographic Information File format               #
# are given in the paper "The Crystallographic Information File (CIF):       #
# a New Standard Archive File for Crystallography" by S. R. Hall, F. H.      #
# Allen and I. D. Brown [Acta Cryst. (1991), A47, 655-685].                  #
#                                                                            #
# The current version of the core CIF dictionary is obtainable from          #
# ftp://ftp.iucr.org/pub/cif_core.dic.                                       #
#                                                                            #
# Software is freely available for graphical display of the structure(s)     #
# in this CIF. For information consult the CIF software page                 #
# http://www.iucr.org/resources/cif/software.                                #
#                                                                            #
# This file may be used for bona fide research purposes within the           #
# scientific community so long as proper attribution is given to the journal # 
# article from which it was obtained.                                        #
#                                                                            #
##############################################################################
data_global
_audit_creation_method     'SHELXL-2014/7'
_journal_date_recd_electronic     2019-06-26
_journal_date_accepted     2019-10-21
_journal_name_full     'Acta Crystallographica, Section E'
_journal_year     2019
_journal_volume     75
_journal_issue     11
_journal_page_first     1787
_journal_page_last     1791
_journal_paper_category     GO
_journal_paper_doi     10.1107/S2056989019014312
_journal_coeditor_code     EB2021
loop_
    _publ_contact_author_name
    _publ_contact_author_address
    _publ_contact_author_email
    'Barthen, Peter'
;
Institut f\"ur Anorganische Chemie und Strukturchemie
Lehrstuhl II: Material- und Strukturforschung
Heinrich-Heine-Universit\"at D\"usseldorf
Universit\"atsstrasse 1
D-40225 D\"usseldorf
Germany
;
 peter.barthen@hhu.de
    'Frank, Walter'
;
Institut f\"ur Anorganische Chemie und Strukturchemie
Lehrstuhl II: Material- und Strukturforschung
Heinrich-Heine-Universit\"at D\"usseldorf
Universit\"atsstrasse 1
D-40225 D\"usseldorf
Germany
;
 wfrank@hhu.de
_publ_contact_author_fax     '+492118114146'
_publ_contact_author_phone     '+492118113135'
_publ_section_title
;
The `super acid' BF~3~H~2~O stabilized by 1,4-dioxane: new preparative aspects
and the crystal structure of BF~3~H~2~O\\cdotC~4~H~8~O~2~
;
_publ_section_title_footnote     .
loop_
    _publ_author_name
    _publ_author_address
    'Barthen, Peter'
;
Institut f\"ur Anorganische Chemie und Strukturchemie
Lehrstuhl II: Material- und Strukturforschung
Heinrich-Heine-Universit\"at D\"usseldorf
Universit\"atsstrasse 1
D-40225 D\"usseldorf
Germany
;
    'Frank, Walter'
;
Institut f\"ur Anorganische Chemie und Strukturchemie
Lehrstuhl II: Material- und Strukturforschung
Heinrich-Heine-Universit\"at D\"usseldorf
Universit\"atsstrasse 1
D-40225 D\"usseldorf
Germany
;
_publ_section_synopsis
;
The crystal structure of BF~3~H~2~O\\cdotC~4~H~8~O~2~ -- the dioxane adduct of
the 'super acid' BF~3~H~2~O -- is reported along with new preparative aspects
and results of ^1^H, ^11^B and ^13^C and ^19^F spectroscopic investigations.
The pronounced thermal stability of the solid adduct (m.p. 128--130 \%C) in
comparison to the liquid components is attributed to the chain structure
established by O---H...O hydrogen bonds of exceptional strength taking into
account the molecular (non-ionic) character of the structural moieties.
;
data_I
_audit_creation_method     'SHELXL-2014/7'
_chemical_name_systematic
;
Aquatrifluoridoboron--1,4-dioxane (1/1)
;
_chemical_name_common     ?
_chemical_formula_moiety     'H2 B F3 O1, C4 H8 O2'
_chemical_formula_sum     'C4 H10 B F3 O3'
_chemical_formula_iupac     'H2 B F3 O1, C4 H8 O2'
_chemical_formula_weight     173.93
_chemical_melting_point     ?
_space_group_crystal_system     orthorhombic
_space_group_name_H-M_alt     'P b c a'
_space_group_name_Hall     '-P 2ac 2ab'
loop_
    _space_group_symop_operation_xyz
    'x, y, z'
    '-x+1/2, -y, z+1/2'
    '-x, y+1/2, -z+1/2'
    'x+1/2, -y+1/2, -z'
    '-x, -y, -z'
    'x-1/2, y, -z-1/2'
    'x, -y-1/2, z-1/2'
    '-x-1/2, y-1/2, z'
_cell_length_a     7.6835(5)
_cell_length_b     12.9290(10)
_cell_length_c     15.2326(13)
_cell_angle_alpha     90
_cell_angle_beta     90
_cell_angle_gamma     90
_cell_volume     1513.2(2)
_cell_formula_units_Z     8
_cell_measurement_reflns_used     7579
_cell_measurement_theta_min     2.65
_cell_measurement_theta_max     25.90
_cell_measurement_temperature     223(2)
_exptl_crystal_description     prisms
_exptl_crystal_colour     colourless
_exptl_crystal_size_max     0.690
_exptl_crystal_size_mid     0.480
_exptl_crystal_size_min     0.420
_exptl_crystal_density_diffrn     1.527
_exptl_crystal_density_meas     ?
_exptl_crystal_density_method     ?
_exptl_crystal_F_000     720
_exptl_absorpt_coefficient_mu     0.164
_exptl_absorpt_correction_type     multi-scan
_exptl_absorpt_process_details
;
(Blessing, 1989)
;
_exptl_absorpt_correction_T_min     0.673
_exptl_absorpt_correction_T_max     0.920
_diffrn_ambient_temperature     223(2)
_diffrn_source     'sealed tube'
_diffrn_radiation_type     MoK\a
_diffrn_radiation_wavelength     0.71073
_diffrn_measurement_device_type     'Stoe IPDS'
_diffrn_measurement_method     \f-scan
_diffrn_detector_area_resol_mean     ?
_diffrn_reflns_number     19913
_diffrn_reflns_av_R_equivalents     0.0849
_diffrn_reflns_av_unetI/netI     0.0335
_diffrn_reflns_theta_min     2.674
_diffrn_reflns_theta_max     26.007
_diffrn_reflns_theta_full     25.242
_diffrn_measured_fraction_theta_max     0.995
_diffrn_measured_fraction_theta_full     0.998
_diffrn_reflns_limit_h_min     -9
_diffrn_reflns_limit_h_max     9
_diffrn_reflns_limit_k_min     -15
_diffrn_reflns_limit_k_max     15
_diffrn_reflns_limit_l_min     -18
_diffrn_reflns_limit_l_max     18
_refine_special_details     ?
_reflns_number_total     1481
_reflns_number_gt     932
_reflns_threshold_expression     'I > 2\s(I)'
_refine_ls_structure_factor_coef     Fsqd
_refine_ls_matrix_type     full
_refine_ls_R_factor_all     0.0906
_refine_ls_R_factor_gt     0.0672
_refine_ls_wR_factor_gt     0.1328
_refine_ls_wR_factor_ref     0.1382
_refine_ls_goodness_of_fit_ref     1.381
_refine_ls_restrained_S_all     1.381
_refine_ls_number_reflns     1481
_refine_ls_number_parameters     108
_refine_ls_number_restraints     0
_refine_ls_hydrogen_treatment     mixed
_refine_ls_weighting_scheme     calc
_refine_ls_weighting_details
                           'w=1/[\s^2^(Fo^2^)+1.3744P] where P=(Fo^2^+2Fc^2^)/3'
_atom_sites_solution_hydrogens     difmap
_atom_sites_solution_primary     direct
_atom_sites_solution_secondary     difmap
_refine_ls_shift/su_max     0.000
_refine_ls_shift/su_mean     0.000
_refine_diff_density_max     0.597
_refine_diff_density_min     -0.419
_refine_ls_extinction_method     none
_refine_ls_extinction_coef     .
loop_
    _atom_type_symbol
    _atom_type_description
    _atom_type_scat_dispersion_real
    _atom_type_scat_dispersion_imag
    _atom_type_scat_source
    'C' 'C' 0.0033 0.0016
                         'International Tables Vol C Tables 4.2.6.8 and 6.1.1.4'
    'H' 'H' 0.0000 0.0000
                         'International Tables Vol C Tables 4.2.6.8 and 6.1.1.4'
    'B' 'B' 0.0013 0.0007
                         'International Tables Vol C Tables 4.2.6.8 and 6.1.1.4'
    'O' 'O' 0.0106 0.0060
                         'International Tables Vol C Tables 4.2.6.8 and 6.1.1.4'
    'F' 'F' 0.0171 0.0103
                         'International Tables Vol C Tables 4.2.6.8 and 6.1.1.4'
_computing_data_collection
;
X-AREA (Stoe & Cie, 2009)
;
_computing_cell_refinement
;
X-AREA (Stoe & Cie, 2009)
;
_computing_data_reduction
;
X-AREA (Stoe & Cie, 2009)
;
_computing_structure_solution
;
SHELXS (Sheldrick, 2008)
;
_computing_structure_refinement
;
SHELXL2014 (Sheldrick, 2015)
;
_computing_molecular_graphics
;
SHELXTL (Sheldrick, 2008)
;
_computing_publication_material
;
publCIF (Westrip, 2010)
;
loop_
    _atom_site_type_symbol
    _atom_site_label
    _atom_site_fract_x
    _atom_site_fract_y
    _atom_site_fract_z
    _atom_site_U_iso_or_equiv
    _atom_site_adp_type
    _atom_site_calc_flag
    _atom_site_occupancy
    _atom_site_disorder_assembly
    _atom_site_disorder_group
    F F1 0.2228(2) 0.10315(15) 0.11881(16) 0.0760(7) Uani d 1 . .
    F F2 0.2173(4) -0.0515(2) 0.05362(17) 0.1020(9) Uani d 1 . .
    F F3 0.2125(4) -0.0419(2) 0.19661(18) 0.1177(11) Uani d 1 . .
    O O1 0.4628(3) 0.0027(2) 0.1262(3) 0.0968(14) Uani d 1 . .
    H H1 0.516(6) 0.057(4) 0.133(3) 0.108(17) Uiso d 1 . .
    H H2 0.515(6) -0.053(4) 0.128(3) 0.109(17) Uiso d 1 . .
    O O2 0.6367(2) 0.16850(14) 0.13995(14) 0.0435(5) Uani d 1 . .
    O O3 0.8588(2) 0.33805(14) 0.11459(14) 0.0425(5) Uani d 1 . .
    C C1 0.8229(3) 0.1569(2) 0.1462(2) 0.0409(7) Uani d 1 . .
    H H11 0.8705 0.1372 0.0889 0.049 Uiso calc 1 . .
    H H12 0.8511 0.1021 0.1883 0.049 Uiso calc 1 . .
    C C2 0.9021(4) 0.2567(2) 0.1756(2) 0.0435(8) Uani d 1 . .
    H H21 0.8585 0.2745 0.2341 0.052 Uiso calc 1 . .
    H H22 1.0288 0.2493 0.1792 0.052 Uiso calc 1 . .
    C C3 0.6730(3) 0.3498(2) 0.1084(2) 0.0410(7) Uani d 1 . .
    H H31 0.6449 0.4046 0.0663 0.049 Uiso calc 1 . .
    H H32 0.6256 0.3696 0.1657 0.049 Uiso calc 1 . .
    C C4 0.5934(4) 0.2498(2) 0.0791(2) 0.0448(8) Uani d 1 . .
    H H41 0.4666 0.2573 0.0756 0.054 Uiso calc 1 . .
    H H42 0.6366 0.2319 0.0205 0.054 Uiso calc 1 . .
    B B1 0.2712(4) 0.0021(3) 0.1232(3) 0.0412(8) Uani d 1 . .
loop_
    _atom_site_aniso_label
    _atom_site_aniso_U_11
    _atom_site_aniso_U_22
    _atom_site_aniso_U_33
    _atom_site_aniso_U_12
    _atom_site_aniso_U_13
    _atom_site_aniso_U_23
    F1 0.0439(11) 0.0559(12) 0.128(2) 0.0169(9) 0.0004(13) 0.0007(12)
    F2 0.0930(18) 0.113(2) 0.1005(19) -0.0035(16) -0.0243(16) -0.0500(16)
    F3 0.118(2) 0.141(2) 0.0942(19) -0.035(2) 0.0120(17) 0.0528(18)
    O1 0.0264(12) 0.0294(13) 0.234(4) 0.0014(11) -0.008(2) -0.0130(18)
    O2 0.0295(10) 0.0357(10) 0.0652(14) -0.0044(8) -0.0025(9) 0.0052(10)
    O3 0.0292(10) 0.0355(10) 0.0629(14) -0.0033(8) 0.0010(10) 0.0012(10)
    C1 0.0308(16) 0.0374(15) 0.0544(18) 0.0027(12) -0.0045(13) 0.0001(14)
    C2 0.0314(14) 0.0430(17) 0.056(2) 0.0027(13) -0.0078(14) -0.0035(14)
    C3 0.0318(15) 0.0367(15) 0.0544(19) 0.0014(12) -0.0022(13) 0.0054(14)
    C4 0.0348(15) 0.0442(17) 0.055(2) -0.0003(13) -0.0100(15) 0.0025(14)
    B1 0.0299(16) 0.0422(18) 0.052(2) -0.0037(15) -0.0039(18) 0.0006(15)
_geom_special_details
;
 All esds (except the esd in the dihedral angle between two l.s. planes)
 are estimated using the full covariance matrix.  The cell esds are taken
 into account individually in the estimation of esds in distances, angles
 and torsion angles; correlations between esds in cell parameters are only
 used when they are defined by crystal symmetry.  An approximate (isotropic)
 treatment of cell esds is used for estimating esds involving l.s. planes.
;
loop_
    _geom_bond_atom_site_label_1
    _geom_bond_atom_site_label_2
    _geom_bond_site_symmetry_2
    _geom_bond_distance
    _geom_bond_publ_flag
    F1 B1 . 1.361(4) ?
    F2 B1 . 1.332(4) ?
    F3 B1 . 1.333(4) ?
    O1 B1 . 1.473(4) ?
    O1 H1 . 0.82(5) ?
    O1 H2 . 0.82(5) ?
    O2 C4 . 1.440(3) ?
    O2 C1 . 1.442(3) ?
    O3 C3 . 1.439(3) ?
    O3 C2 . 1.442(3) ?
    C1 C2 . 1.495(4) ?
    C1 H11 . 0.9800 ?
    C1 H12 . 0.9800 ?
    C2 H21 . 0.9800 ?
    C2 H22 . 0.9800 ?
    C3 C4 . 1.499(4) ?
    C3 H31 . 0.9800 ?
    C3 H32 . 0.9800 ?
    C4 H41 . 0.9800 ?
    C4 H42 . 0.9800 ?
loop_
    _geom_angle_atom_site_label_1
    _geom_angle_atom_site_label_2
    _geom_angle_atom_site_label_3
    _geom_angle_site_symmetry_1
    _geom_angle_site_symmetry_3
    _geom_angle
    _geom_angle_publ_flag
    B1 O1 H1 . . 121(3) ?
    B1 O1 H2 . . 119(3) ?
    H1 O1 H2 . . 120(4) ?
    C4 O2 C1 . . 110.4(2) ?
    C3 O3 C2 . . 110.4(2) ?
    O2 C1 C2 . . 109.5(2) ?
    O2 C1 H11 . . 109.8 ?
    C2 C1 H11 . . 109.8 ?
    O2 C1 H12 . . 109.8 ?
    C2 C1 H12 . . 109.8 ?
    H11 C1 H12 . . 108.2 ?
    O3 C2 C1 . . 110.1(2) ?
    O3 C2 H21 . . 109.6 ?
    C1 C2 H21 . . 109.6 ?
    O3 C2 H22 . . 109.6 ?
    C1 C2 H22 . . 109.6 ?
    H21 C2 H22 . . 108.2 ?
    O3 C3 C4 . . 109.5(2) ?
    O3 C3 H31 . . 109.8 ?
    C4 C3 H31 . . 109.8 ?
    O3 C3 H32 . . 109.8 ?
    C4 C3 H32 . . 109.8 ?
    H31 C3 H32 . . 108.2 ?
    O2 C4 C3 . . 110.1(2) ?
    O2 C4 H41 . . 109.6 ?
    C3 C4 H41 . . 109.6 ?
    O2 C4 H42 . . 109.6 ?
    C3 C4 H42 . . 109.6 ?
    H41 C4 H42 . . 108.2 ?
    F3 B1 F2 . . 109.9(3) ?
    F3 B1 F1 . . 111.0(3) ?
    F2 B1 F1 . . 112.1(3) ?
    F3 B1 O1 . . 108.3(3) ?
    F2 B1 O1 . . 109.8(3) ?
    F1 B1 O1 . . 105.6(3) ?
loop_
    _geom_torsion_atom_site_label_1
    _geom_torsion_atom_site_label_2
    _geom_torsion_atom_site_label_3
    _geom_torsion_atom_site_label_4
    _geom_torsion_site_symmetry_1
    _geom_torsion_site_symmetry_2
    _geom_torsion_site_symmetry_3
    _geom_torsion_site_symmetry_4
    _geom_torsion
    _geom_torsion_publ_flag
    C4 O2 C1 C2 . . . . 58.7(3) ?
    C3 O3 C2 C1 . . . . 59.2(3) ?
    O2 C1 C2 O3 . . . . -58.6(3) ?
    C2 O3 C3 C4 . . . . -58.7(3) ?
    C1 O2 C4 C3 . . . . -58.9(3) ?
    O3 C3 C4 O2 . . . . 58.5(3) ?
loop_
    _geom_hbond_atom_site_label_D
    _geom_hbond_atom_site_label_H
    _geom_hbond_atom_site_label_A
    _geom_hbond_site_symmetry_A
    _geom_hbond_distance_DH
    _geom_hbond_distance_HA
    _geom_hbond_distance_DA
    _geom_hbond_angle_DHA
    O1 H1 O2 . 0.82(5) 1.72(5) 2.534(3) 175(5)
    O1 H2 O3 8_755 0.82(5) 1.72(5) 2.539(3) 170(5)
_shelx_space_group_comment
;
The symmetry employed for this shelxl refinement is uniquely defined
by the following loop, which should always be used as a source of
symmetry information in preference to the above space-group names.
They are only intended as comments.
;
_shelx_estimated_absorpt_T_min     0.895
_shelx_estimated_absorpt_T_max     0.934
_shelx_hkl_file
;
  -5   6  -8    0.75    0.54
  -4   8  -4   44.88    0.75
  -4   9  -4    0.13    0.42
  -4  10  -4   75.93    0.96
  -4  13  -5    0.16    0.68
  -3  12  -2    9.90    0.61
  -3  14  -3   -0.14    0.68
  -1   2   0    0.18    0.41
  -1  13   1    5.21    0.59
   0  -7 -11   -0.02    0.40
   1  -8 -12    0.11    0.52
   1  -6  -6  125.17    1.23
   2  15   3    4.98    0.79
   3  -6  -4    0.85    0.39
   5  -9 -11   -0.24    0.66
   5  -5  -2    7.68    0.45
   6  -8  -8   -0.04    0.51
   6  -4  -1    0.16    0.38
   6  -2   1    0.41    0.39
   8  -3  -1    0.13    0.51
   8  -2   0    3.26    0.54
   9  -3  -2    0.31    0.64
   9  -2  -1    0.02    0.64
   9  -1   0   -0.29    0.65
  -5   3 -10    2.95    0.79
  -5   4  -9   15.36    0.75
  -5   8  -7    2.06    0.78
  -5   9  -7    2.21    0.78
  -4   4  -5   30.27    0.82
  -4   7  -4    2.42    0.60
  -4  11  -4    2.41    0.77
  -3   3  -3   56.09    1.01
  -3   5  -2   14.93    0.70
  -2   3  -1   68.88    1.13
  -2  12   0    2.37    0.76
  -1  -6 -11    0.87    0.59
  -1   4   1   58.71    1.12
   0  -6  -8  232.03    1.96
   0   8   3   34.62    0.89
   0   9   3   -0.06    0.58
   0  14   2    0.04    0.80
   1   0   1    0.02    0.64
   2  -8 -10    1.04    0.65
   2  -7  -7    0.34    0.54
   2  -6  -5    3.16    0.56
   2  -4  -2    1.07    0.46
   2  -1   1   41.05    1.07
   3  -9 -13   -0.10    0.91
   3  -7  -6    1.12    0.55
   3  14   4   -0.02    1.06
   4  -9 -12    0.14    0.90
   4  -8  -8   50.54    0.94
   4  -4  -1    0.95    0.53
   4  -2   1    1.85    0.57
   5  -8  -8    0.09    0.70
   5  -4  -1    0.29    0.53
   5  -2   1    0.07    0.54
   6  -6  -4   39.01    0.85
   6  -3   0    0.16    0.53
   6   1   3    6.26    0.62
   7  -5  -3    0.85    0.70
   7   0   2    1.23    0.57
   7   4   4    0.04    0.75
   8   1   2    2.41    0.75
   8   3   3    0.20    0.76
  -5   5  -8   24.21    0.68
  -5  10  -7    1.46    0.57
  -4   6  -4   46.90    0.76
  -4  12  -4    2.61    0.58
  -3  13  -2    1.76    0.56
  -2  15  -1    8.19    0.79
  -1   9   2    0.94    0.42
  -1  14   1    1.34    0.58
   0  10   3    7.63    0.51
   1  -8 -13    0.88    0.54
   1  14   3   -0.08    0.58
   3  -9 -14    0.18    0.66
   3  -8  -9    4.28    0.52
   4  -6  -4   41.45    0.67
   4  -3   0    0.40    0.38
   5  -3   0    0.08    0.37
   6  -7  -6    4.86    0.53
   8  -5  -4    0.09    0.51
  -5   1 -15   -0.01    1.27
  -4   0  -9    0.01    0.72
   4   3   4   13.13    0.92
   4  11   5    6.66    1.11
  -5   1 -14    0.44    0.83
  -5   2 -11    6.13    0.83
  -5   7  -7    0.34    0.76
  -5  11  -7    0.19    0.95
  -3   9  -1    8.77    0.65
  -2   5   0   22.91    0.71
  -2  13   0    0.05    0.77
  -1   8   2    8.32    0.64
  -1  10   2  202.76    1.58
   0  -7 -12    0.00    0.73
   0  -5  -6    0.04    0.55
   0  -3  -3    0.04    0.49
   0   7   3   -0.05    0.58
   0  11   3   -0.03    0.60
   1  -8 -14    0.22    0.76
   1  -7  -9    1.53    0.57
   1  -4  -3   17.84    0.69
   1   9   4   21.32    0.81
   2  13   4    0.27    0.82
   4  -9 -13    0.22    0.91
   4  -7  -6    6.49    0.58
   4   1   3   26.08    0.86
   5  -7  -6   -0.12    0.54
   5  -6  -4    0.29    0.53
   5   1   3   13.31    0.70
   6  -8  -9    3.55    0.89
   7  -7  -7    0.06    0.87
   7  -6  -5    0.04    0.69
   7  -4  -2   62.95    0.97
   7   2   3    1.80    0.72
   8  -6  -6   -0.17    0.89
   9   1   1   -0.07    0.92
   9   3   2    0.72    0.95
  -5   6  -7   -0.01    0.43
  -5  12  -7   -0.06    0.68
  -4  13  -4    0.15    0.67
  -3   8  -1   14.34    0.53
  -3  10  -1    0.18    0.41
  -3  14  -2   14.94    0.81
  -1   7   2    6.28    0.49
  -1  11   2    0.36    0.42
   1  10   4    0.00    0.42
   2  -8 -11   10.46    0.60
   2  -3  -1   55.99    0.96
   2  -2   0  311.12    2.30
   3  -5  -3    5.78    0.44
   4  -8  -9    3.17    0.52
   5  -8  -9    9.26    0.57
   6  -5  -3   45.78    0.69
   7  -1   1   10.97    0.50
   8  -4  -3    0.04    0.50
  -4  -1 -11    0.01    0.85
  -2  -4  -9    0.91    0.84
  -2   0  -3    0.09    0.61
   3   9   5    9.07    0.90
   5   3   4   32.67    1.06
   8   7   4    0.26    1.24
  -5   1 -13    0.10    0.81
  -5   3  -9    9.95    0.70
  -5   4  -8    1.12    0.61
  -5   8  -6   10.67    0.82
  -5   9  -6   -0.03    0.75
  -5  10  -6    0.23    0.77
  -4   2  -6    0.15    0.58
  -4   5  -4    1.37    0.59
  -4   8  -3    0.59    0.58
  -4   9  -3    1.65    0.59
  -4  10  -3    0.21    0.75
  -3   4  -2   16.06    0.71
  -3   7  -1    0.18    0.57
  -3  11  -1    1.02    0.67
  -2  14   0    0.09    0.79
  -1  -6 -12    0.63    0.59
  -1  12   2   33.70    0.95
  -1  15   1    0.11    0.98
   0  12   3   20.31    0.94
   0  15   2    0.35    0.99
   1  -8 -16    0.08    0.96
   1  -8 -15    1.38    0.95
   1   8   4    1.87    0.61
   1  11   4    7.16    0.69
   1  15   3    0.16    1.02
   3  -8 -10    0.61    0.70
   3  -7  -7   -0.25    0.53
   3  10   5    3.83    0.68
   6  -8 -10   -0.09    0.88
   6  -7  -7    5.66    0.73
   7  -7  -8    0.15    0.88
   7  -3  -1   17.57    0.76
   7  -2   0    0.15    0.54
   8   0   1    0.01    0.72
   9  -3  -3    0.59    0.90
   9   0   0   -0.09    0.91
  -6   8 -11    1.44    0.73
  -5  11  -6    0.03    0.55
  -4  11  -3    4.70    0.57
  -4  14  -4    1.86    0.71
  -3  12  -1    4.28    0.57
  -2   8   1   30.40    0.67
  -2   9   1   20.28    0.59
  -2  10   1    0.15    0.41
   2  -7  -8   -0.08    0.38
   3  -6  -5    0.37    0.37
   4  -5  -3    1.69    0.39
   5  -5  -3    2.20    0.39
   6  -6  -5    0.23    0.48
   6   0   2    0.67    0.39
   7  -5  -4    0.22    0.49
   8  -5  -5    0.28    0.61
   8  -3  -2    3.50    0.52
   8  -1   0    0.72    0.50
   9  -2  -2    1.04    0.64
   9  -1  -1    0.02    0.63
  -2  -1  -4    6.15    0.79
   3   8   5    1.41    0.76
   3  11   5    0.09    0.97
   4  12   5    0.01    1.03
   7   5   4    0.21    0.93
  -6   5 -13   -0.19    1.02
  -6   6 -12    0.83    1.01
  -6   7 -11    0.34    1.00
  -5   2 -10    0.06    0.61
  -5   5  -7    1.72    0.62
  -5   7  -6    0.04    0.60
  -5  12  -6   18.58    1.06
  -4   1  -7    2.31    0.61
  -4   3  -5    1.66    0.59
  -4   7  -3    5.73    0.62
  -4  12  -3    0.62    0.77
  -3   1  -4    3.31    0.52
  -3   6  -1   49.12    0.89
  -3  13  -1    0.36    0.77
  -2   1  -2   96.09    1.52
  -2  11   1    0.51    0.59
  -1   6   2  353.14    2.17
  -1  13   2   -0.13    0.78
   0  -7 -13    0.00    0.73
   0   6   3    1.35    0.62
   0  13   3    0.02    0.78
   1  -7 -10   -0.12    0.55
   1  -6  -7   10.43    0.65
   1  -5  -5   44.15    0.92
   1  -3  -2    0.02    0.49
   1   7   4   48.61    1.10
   1  12   4    0.26    0.78
   2  -8 -12    4.91    0.75
   2  -5  -4    1.22    0.54
   2  14   4   -0.04    0.84
   3  -4  -2   14.88    0.65
   4  -8 -10    0.20    0.70
   4  -7  -7    0.47    0.53
   5  -8 -10    2.01    0.72
   5  -7  -7    0.97    0.68
   6  -4  -2    0.01    0.52
   7  -6  -6    0.41    0.69
   8  -2  -1    0.31    0.70
   8   2   2    0.02    0.73
   8   4   3   -0.03    0.76
  -6   8 -10    0.20    0.70
  -4  13  -3    0.02    0.55
  -2   4   0  494.67    2.60
  -2   7   1   19.93    0.60
  -2  12   1    1.37    0.54
  -2  15   0    0.46    0.70
   2  -6  -6    0.69    0.39
   3  -8 -11    0.59    0.50
   4  -6  -5    0.11    0.37
   5  -6  -5    0.98    0.38
   6  -7  -8   -0.05    0.49
   6  -3  -1    5.42    0.42
   6  -1   1    4.85    0.43
   7  -7  -9   -0.14    0.63
   9   2   1    0.39    0.65
  -2  -5 -13    0.45    1.19
   5  12   5    2.69    1.55
   0  -6  -9    1.32    0.70
   6   4   4   24.50    0.99
  -6   5 -12    0.64    1.01
  -6   6 -11    2.61    1.00
  -6   7 -10    1.43    0.99
  -5   1 -12   10.51    0.90
  -5   6  -6  104.00    1.17
  -5   9  -5    3.80    0.78
  -5  10  -5    2.41    0.78
  -5  11  -5   -0.07    0.77
  -4   4  -4   37.73    0.84
  -4   6  -3   11.21    0.66
  -3   0  -5   -0.07    0.58
  -3   2  -3   13.08    0.64
  -3  14  -1   -0.02    0.88
  -2  13   1    0.55    0.77
  -1  -6 -13    9.80    0.87
  -1  14   2    0.17    0.79
   0  -7 -15    0.07    0.77
   0  -7 -14    0.04    0.75
   0   3   2    0.13    0.53
   0  14   3    0.41    0.80
   1  13   4    1.90    0.82
   2  -8 -14    0.12    0.74
   2  -8 -13    0.17    0.73
   3  12   5    0.10    0.82
   4  -8 -11    1.20    0.72
   4  -4  -2    0.12    0.52
   5  -8 -11    1.46    0.88
   5  -4  -2   33.36    0.72
   5   0   2  796.51    3.03
   6  -2   0    1.11    0.53
   6   2   3   11.82    0.68
   7  -4  -3    0.00    0.68
   7   1   2    0.71    0.56
   8  -4  -4    0.08    0.71
   9  -3  -4    1.28    0.91
   9   4   2   13.59    1.08
  -6   9  -9    2.16    0.72
  -5   8  -5    5.95    0.57
  -5  12  -5    2.86    0.70
  -4  14  -3    0.60    0.68
   1  -2  -1    8.07    0.57
   2  -7  -9    0.09    0.37
   3  -8 -12    1.01    0.51
   3  -7  -8    0.32    0.38
   3  -3  -1   80.43    1.00
   4   0   2    4.49    0.45
   5  -8 -12    0.28    0.63
   5  -7  -8   13.64    0.57
   6  -6  -6    0.08    0.48
   6  -5  -4   -0.25    0.38
   7  -6  -7    0.34    0.50
   8  -5  -6    4.41    0.64
  -4  -2 -16    0.85    1.94
  -4  -2 -15    3.12    1.37
   0  -7 -16    0.04    1.16
   4  13   5    0.09    1.29
   7   3   3   22.43    1.03
  -6   4 -13    0.75    1.01
  -6   5 -11    0.74    0.82
  -6   6 -10    0.06    0.80
  -6   8  -9    4.05    0.99
  -5   3  -8    5.54    0.65
  -5   4  -7    1.63    0.61
  -5   5  -6    6.29    0.64
  -5   7  -5    0.18    0.59
  -4   0  -8    1.47    0.60
  -4   8  -2    0.00    0.57
  -4   9  -2    0.12    0.58
  -4  10  -2    0.00    0.66
  -4  11  -2    1.87    0.75
  -3   5  -1   22.60    0.73
  -3   9   0    0.20    0.56
  -3  10   0   -0.02    0.58
  -3  11   0   -0.03    0.59
  -3  15  -1    1.28    0.99
  -2   2  -1    1.40    0.53
  -2   6   1   83.44    1.09
  -2  14   1    0.16    0.79
  -1  -5  -9    1.54    0.58
  -1   3   1    7.81    0.64
   0  -2  -2    1.43    0.59
   1  -7 -11    0.57    0.56
   1  -1   0    0.04    0.61
   2  -8 -15    1.37    0.93
   2  15   4    0.87    1.05
   3  -8 -13    1.87    0.75
   3  -2   0   -0.02    0.43
   3  -1   1  214.21    1.86
   4  -8 -12    5.03    0.75
   4  -7  -8    0.16    0.53
   5  -3  -1   46.00    0.80
   5  -1   1   41.10    0.84
   6  -7  -9    2.37    0.72
   7  -5  -5    1.76    0.69
   7  -3  -2    1.23    0.68
   7   0   1    0.06    0.54
   8  -3  -3    0.47    0.70
   8   1   1    3.84    0.73
   9  -2  -3   -0.14    0.89
   9  -1  -2    0.04    0.89
   9   0  -1    0.08    0.89
   9   1   0    0.30    0.90
  -6   7  -9    2.75    0.60
  -4   5  -3    2.35    0.43
  -4  12  -2   -0.07    0.54
  -3   3  -2    0.03    0.32
  -3   8   0    0.09    0.40
  -3  12   0    0.06    0.53
  -1   5   2    9.05    0.50
  -1  15   2   -0.06    0.70
   3  -6  -6    7.06    0.44
   3  -5  -4    1.64    0.38
   4  -8 -13    1.36    0.64
   4  -3  -1   59.18    0.81
   5  -6  -6   89.51    0.89
   5  -5  -4   32.61    0.60
   5  -2   0    0.02    0.37
   7  -2  -1   -0.07    0.38
   7  -1   0   -0.09    0.38
   8  -2  -2    0.00    0.49
  -4  -2 -14    0.04    1.12
  -3  -2  -8    0.18    0.80
  -2  -5 -14    2.04    1.12
  -5   1 -11    0.41    0.95
  -4  -1 -10    2.77    0.76
  -1  -6 -14    0.34    0.92
   2  10   5   -0.02    0.73
   7   6   4    0.01    0.93
   8   5   3    2.01    0.97
  -6   4 -12    0.10    0.99
  -6   8  -8    0.05    0.78
  -6   9  -8    0.15    0.96
  -6  10  -8   13.90    1.07
  -5   2  -9    4.78    0.64
  -5   6  -5    0.82    0.60
  -5  10  -4   -0.05    0.75
  -5  11  -4    0.45    0.76
  -4   7  -2    2.82    0.59
  -4  13  -2   -0.12    0.78
  -3   7   0    0.00    0.56
  -3  13   0    0.28    0.77
  -1   9   3    0.07    0.57
  -1  10   3   11.85    0.68
  -1  11   3    9.61    0.67
   0  -6 -10    1.31    0.56
   0  -5  -7   -0.03    0.54
   0  -4  -5    7.62    0.59
   0   5   3   -0.04    0.46
   0  15   3    0.16    1.00
   1  -7 -12    0.01    0.70
   1  -6  -8    1.27    0.55
   1   6   4    1.80    0.60
   1  14   4   -0.04    0.82
   2  -7 -10    3.35    0.57
   2  -4  -3    1.12    0.44
   2   9   5    7.81    0.70
   2  11   5    2.70    0.80
   3  -8 -14    0.34    0.89
   3  -7  -9   -0.05    0.53
   3  13   5    0.19    0.84
   4  -8 -14    0.16    0.90
   4  -6  -6   -0.03    0.52
   4  -5  -4    1.15    0.52
   4  -2   0  855.31    2.93
   4  -1   1   89.16    1.12
   5  -7  -9    0.94    0.69
   6  -7 -10    1.04    0.87
   6  -6  -7    1.26    0.69
   6  -4  -3    0.73    0.53
   7  -6  -8   -0.21    0.79
   8  -5  -7    1.80    0.88
   8  -4  -5   -0.13    0.70
   8  -1  -1    4.20    0.71
   8   0   0    2.28    0.71
   8   3   2    3.94    0.76
   9   3   1    0.61    0.93
  -6   5 -10    3.33    0.60
  -6   6  -9    0.01    0.55
  -5   9  -4    5.41    0.56
  -5  12  -4    0.12    0.67
  -4   2  -5    2.40    0.44
  -4  14  -2   -0.18    0.68
  -2  10   2   -0.05    0.41
  -2  15   1    8.64    0.77
  -1  12   3    0.01    0.54
   0  10   4    0.27    0.41
   2  -6  -7    6.76    0.44
   4  -7  -9    0.15    0.47
   6  -5  -5   29.45    0.59
   7  -5  -6    0.55    0.49
   7  -4  -4    0.18    0.47
   3   7   5    0.42    0.91
  -5   0 -15    0.14    1.24
  -2  -5 -17   -0.02    1.21
  -2  -5 -15    0.04    0.95
  -1  -6 -17    0.06    1.20
  -1  -6 -16    0.04    1.16
  -1  -6 -15    0.09    0.94
  -6   4 -11    3.75    0.85
  -6   7  -8   -0.04    0.78
  -6  10  -7   -0.08    0.96
  -5   0 -14    5.51    0.91
  -5   3  -7   46.13    0.93
  -5   4  -6   15.43    0.71
  -5   8  -4    0.01    0.58
  -5  13  -4    1.64    0.98
  -4   1  -6    2.41    0.59
  -4   3  -4   17.80    0.72
  -3  14   0    0.15    0.88
  -2   5   1   10.83    0.58
  -2   9   2   11.09    0.65
  -2  11   2    1.38    0.60
  -2  12   2    0.04    0.75
  -1   8   3   27.66    0.79
  -1  13   3    4.67    0.81
   0   9   4    0.00    0.57
   0  11   4    0.02    0.59
   0  12   4  156.38    1.54
   1  -4  -4    6.90    0.54
   1  15   4    0.56    1.03
   2  -5  -5    0.09    0.52
   2  12   5   -0.11    0.79
   5   2   3   13.69    0.70
   5   4   4    0.33    0.55
   6  -7 -11    0.36    0.87
   6  -3  -2    2.18    0.53
   6   1   2    0.57    0.54
   7  -6  -9    0.19    0.86
   7   2   2   -0.08    0.55
   8  -3  -4    1.32    0.71
   9  -2  -4    0.51    0.88
  -6   9  -7    3.59    0.59
  -5   7  -4   24.27    0.62
  -4   6  -2    0.08    0.40
  -4  10  -1    5.07    0.47
  -4  11  -1    8.29    0.59
  -3   4  -1   17.16    0.59
  -3   6   0    0.13    0.40
  -2   8   2    0.48    0.40
   1  -7 -13    0.00    0.50
   5  -7 -10    0.44    0.49
   5  -6  -7    0.08    0.37
   5  -4  -3    0.49    0.37
   7  -3  -3   20.56    0.60
   8  -4  -6    0.11    0.61
   9   2   0   -0.12    0.64
   5   7   5    0.01    1.10
  -2  -5 -16    0.28    1.31
  -3  -1  -6    9.82    0.86
   2   8   5    1.31    0.72
   3  14   5   -0.15    1.28
  -6   3 -13    0.68    1.01
  -6   5  -9    7.30    0.82
  -6   6  -8   -0.13    0.77
  -6   8  -7    1.31    0.79
  -5   0 -13   -0.02    0.79
  -5   1 -10    0.90    0.61
  -5   2  -8    0.14    0.59
  -5   5  -5   19.03    0.72
  -4   4  -3    0.18    0.57
  -4   9  -1    2.71    0.59
  -4  12  -1    0.37    0.76
  -3  15   0    0.02    0.98
  -2   3   0    6.61    0.57
  -2  13   2    1.51    0.77
  -1   7   3   18.93    0.73
  -1  14   3    0.24    0.80
   0  -1  -1   -0.01    0.73
   0   8   4   52.29    1.02
   0  13   4    0.02    0.78
   1  -7 -14    0.49    0.73
   1  -5  -6    0.52    0.54
   2  -7 -11    1.10    0.62
   2  13   5    0.09    0.82
   3  -7 -10   -0.12    0.54
   3  -6  -7    5.44    0.55
   3  -4  -3    1.47    0.53
   3   2   3   10.63    0.73
   4  -7 -10    1.11    0.68
   4  -6  -7   -0.03    0.52
   4  -4  -3   -0.03    0.51
   5  -5  -5   16.57    0.63
   6  -6  -8   -0.12    0.68
   6  -2  -1    0.13    0.52
   6  -1   0    0.20    0.52
   6   0   1   -0.18    0.53
   6   5   4    0.02    0.57
   7   4   3    0.18    0.72
   8  -2  -3    0.43    0.69
   8   2   1    0.09    0.71
   8   6   3    0.25    0.94
   9  -1  -3    0.12    0.88
   9   0  -2    0.75    0.89
   9   1  -1   -0.21    0.89
  -5  10  -3    0.13    0.53
  -5  11  -3    0.19    0.54
  -5  12  -3    1.23    0.57
  -4   8  -1    5.75    0.46
  -4  13  -1    0.92    0.56
  -3   9   1    9.49    0.49
  -3  10   1   -0.09    0.40
  -3  11   1    0.86    0.42
  -3  12   1    4.06    0.58
  -2  14   2   -0.05    0.56
   2  -3  -2   48.47    0.86
   5  -7 -11    0.03    0.50
   6  -5  -6   19.74    0.59
   6  -4  -4   22.82    0.54
   7  -6 -10    0.28    0.62
   7  -5  -7   -0.08    0.49
   7  -4  -5    1.01    0.48
   7  -2  -2   -0.06    0.37
  -4  -2 -13    3.32    1.16
  -1  -4  -7  153.50    2.17
  -1  -3  -5   10.04    0.89
   4   2   3   29.32    0.99
   7   7   4    0.09    0.94
  -6   3 -12    0.15    0.81
  -6   4 -10    0.09    0.78
  -6   7  -7    6.83    0.81
  -6   9  -6    0.26    0.78
  -6  10  -6    0.16    0.95
  -6  11  -6   -0.20    0.96
  -5   6  -4    0.04    0.59
  -5   9  -3    5.61    0.77
  -5  13  -3    0.50    0.96
  -4   5  -2   10.61    0.65
  -4  14  -1    0.33    0.96
  -3  13   1    0.01    0.77
  -2   7   2   32.27    0.79
  -1  15   3    0.41    0.99
   0  -6 -11    0.23    0.54
   0  14   4    1.14    0.82
   1  -7 -16    0.12    0.93
   1  -7 -15   -0.14    0.75
   1  -6  -9    1.71    0.55
   1  10   5    1.00    0.60
   1  11   5    7.31    0.70
   2  -7 -12    0.99    0.69
   2  -6  -8    3.00    0.54
   2  14   5    0.52    1.02
   3  -7 -11    0.24    0.68
   3  -5  -5   16.27    0.63
   4  -7 -11    0.22    0.69
   4  -5  -5    0.88    0.52
   5  -7 -12    0.03    0.87
   5  -6  -8    0.19    0.67
   5  -3  -2   -0.21    0.51
   5   1   2    3.69    0.58
   6  -6  -9   -0.07    0.69
   6   3   3    0.46    0.55
   7  -1  -1   11.46    0.61
   7   0   0    0.00    0.53
   7   1   1   12.32    0.64
   8  -4  -7   -0.24    0.86
   8  -3  -5   -0.20    0.70
   8  -1  -2    2.51    0.70
   8   0  -1   -0.04    0.69
   8   1   0    1.02    0.70
   8   4   2    0.06    0.73
   9   4   1   -0.06    0.93
  -6   8  -6    0.09    0.54
  -5   8  -3    0.41    0.41
  -4   7  -1    1.28    0.41
  -3   8   1   14.18    0.52
  -2  15   2    0.23    0.69
   5  -7 -13   -0.10    0.63
  -5   0 -12   -0.11    0.95
  -4  -1  -9    2.51    0.74
  -1  -5 -10    0.05    0.66
   2   1   2   90.93    1.93
  -6   3 -11    0.18    0.79
  -6   4  -9    3.21    0.79
  -6   5  -8    1.22    0.76
  -6   6  -7    2.19    0.77
  -5   1  -9    1.54    0.61
  -5   3  -6   14.02    0.69
  -5   4  -5   19.47    0.72
  -4   0  -7   -0.03    0.56
  -3   5   0    0.08    0.56
  -3  14   1    0.06    0.96
  -1   0  -1    0.02    0.61
  -1   4   2  218.82    1.96
   0  -6 -12   44.87    0.99
   0   7   4    0.03    0.57
   0  15   4    0.17    1.00
   1   9   5    1.21    0.59
   1  12   5    0.22    0.77
   1  13   5    0.55    0.80
   2  -7 -14    0.41    0.72
   2  -7 -13    0.67    0.70
   3  -7 -12    0.12    0.69
   3  -6  -8    0.27    0.51
   3  -3  -2    0.00    0.42
   4  -7 -12    2.40    0.71
   4  -6  -8   18.27    0.65
   4  -3  -2    7.93    0.57
   5  -2  -1    0.02    0.51
   6  -6 -10    0.19    0.69
   6  -3  -3    0.17    0.52
   7  -5  -8    0.15    0.69
   7  -3  -4    1.40    0.67
   9  -1  -4    0.53    0.88
   9   3   0    0.12    0.90
  -6   7  -6    6.54    0.59
  -6  10  -5    0.41    0.55
  -6  11  -5    1.54    0.69
  -5   7  -3   -0.27    0.41
  -4  10   0   93.60    0.99
  -4  11   0    3.19    0.56
  -4  12   0   19.51    0.68
  -3   1  -3   81.20    1.20
  -3   2  -2   27.61    0.70
  -3   7   1    0.14    0.40
  -3  15   1    1.82    0.71
  -2   4   1   45.35    0.83
  -1   6   3   10.00    0.53
   2  -2  -1    1.42    0.36
   3  -7 -13    0.81    0.50
   4  -7 -13   -0.02    0.50
   5  -6  -9    0.25    0.47
   5  -5  -6    4.59    0.41
   5  -4  -4    0.46    0.37
   5  -1   0    0.07    0.36
   5   0   1    0.31    0.39
   6  -5  -7   12.54    0.55
   7  -4  -6    1.92    0.48
   8  -4  -8   -0.13    0.61
   8  -2  -4   -0.09    0.49
  -6   2 -14    0.11    1.24
   0  -5  -8   -0.09    0.66
   2   7   5    1.68    0.72
   4   4   4   31.31    1.18
   8   7   3    0.20    1.17
  -6   2 -13    1.90    1.01
  -6   3 -10    0.39    0.77
  -6   9  -5    4.27    0.79
  -5   2  -7   22.80    0.78
  -5   5  -4   39.59    0.83
  -5  10  -2   -0.10    0.74
  -5  11  -2    0.20    0.76
  -5  12  -2   35.27    0.97
  -5  13  -2    1.55    0.97
  -4   2  -4  171.43    1.51
  -4   3  -3    8.29    0.63
  -4   6  -1   17.24    0.68
  -4   9   0    3.51    0.59
  -4  13   0   -0.01    0.77
  -2   6   2    2.56    0.58
  -2  10   3    1.16    0.58
  -2  11   3    1.67    0.60
  -2  12   3    5.64    0.80
  -1   1   0    0.13    0.61
  -1  10   4   -0.11    0.58
  -1  11   4    6.94    0.66
  -1  12   4    0.21    0.75
   1  -6 -10   11.79    0.64
   1  14   5    1.27    0.84
   2  -7 -16    0.11    0.91
   2  -7 -15   -0.05    0.89
   2  -6  -9    0.07    0.52
   2  -5  -6   42.18    0.82
   2  -4  -4  387.70    2.12
   3  -7 -15    0.43    0.90
   3  -7 -14    0.67    0.73
   4  -7 -14    0.58    0.88
   6  -6 -11    1.70    0.87
   6  -4  -5    5.77    0.55
   6   2   2    0.06    0.53
   7  -5  -9    0.23    0.85
   7   3   2    1.31    0.70
   8  -3  -6    5.20    0.74
   8   3   1    0.17    0.72
   9   0  -3   -0.01    0.87
   9   1  -2    0.10    0.88
   9   2  -1    0.29    0.89
  -6   8  -5    1.10    0.54
  -5   9  -2    3.45    0.54
  -4  14   0    6.28    0.75
  -3   3  -1   89.54    1.09
  -2  13   3    0.69    0.55
  -1  13   4    1.53    0.57
   1  -3  -3    2.30    0.38
   4  -6  -9    0.21    0.37
   4  -5  -6   23.40    0.55
   4  -4  -4   33.33    0.62
   4  -2  -1    1.54    0.39
   6  -2  -2    0.02    0.36
   7  -2  -3    1.72    0.48
   8  -1  -3    3.38    0.51
   1   5   4   98.09    1.76
   7   5   3    1.09    0.88
   7   8   4    0.10    0.96
  -6   2 -12    9.66    0.92
  -6   4  -8    0.93    0.76
  -6   5  -7   13.28    0.85
  -6   6  -6   -0.02    0.75
  -6  11  -4   -0.24    0.95
  -5   0 -11   -0.04    0.75
  -5   6  -3   -0.10    0.58
  -5   8  -2    7.27    0.63
  -4   1  -5    0.00    0.56
  -4   4  -2   -0.09    0.55
  -4   8   0    9.96    0.63
  -3   0  -4    3.06    0.51
  -3  10   2    7.43    0.62
  -3  11   2    0.10    0.73
  -3  12   2   10.05    0.82
  -3  13   2    2.08    0.78
  -2   9   3   31.08    0.78
  -2  14   3    0.07    0.79
  -1   9   4   21.69    0.75
  -1  14   4    0.14    0.79
   0  -6 -13    3.39    0.73
   0   4   3   10.01    0.67
   1  -5  -7   23.63    0.75
   1   8   5   15.47    0.76
   1  15   5    0.18    1.02
   2  -1   0    0.20    0.49
   3  -6  -9    0.14    0.52
   3  -5  -6    9.18    0.58
   3  -4  -4    0.76    0.51
   3  -2  -1    0.14    0.42
   4   1   2    1.02    0.54
   5  -6 -10   16.90    0.77
   5  -5  -7    1.58    0.53
   6  -6 -12    0.64    0.87
   6  -5  -8    0.35    0.67
   7  -5 -10    0.11    0.86
   7  -4  -7    0.25    0.68
   8   2   0    3.36    0.72
   8   5   2    1.57    0.76
   9  -1  -5   -0.12    0.87
  -6   7  -5   15.32    0.64
  -6  10  -4   17.23    0.69
  -3   6   1   47.41    0.76
   2   0   1    0.00    0.34
   4  -1   0    0.88    0.38
   4   0   1   -0.03    0.37
   5  -3  -3   52.86    0.72
   6  -1  -1    4.93    0.41
   6   1   1    4.84    0.43
   7  -3  -5   15.03    0.56
   7  -1  -2    0.45    0.37
   7   2   1    0.14    0.38
   8  -3  -7    0.01    0.60
   8  -2  -5    0.12    0.49
   8   0  -2   -0.06    0.48
   8   1  -1    4.15    0.52
  -4  -2 -12    3.39    1.23
  -2  -4 -10    0.07    0.86
  -1  -5 -11    0.85    0.68
   0  -6 -17   -0.07    1.15
   0  -6 -14    0.71    0.88
   6   6   4   35.59    1.26
  -7   7  -9    0.06    0.98
  -6   3  -9    0.66    0.76
  -6   9  -4    0.35    0.75
  -5   1  -8    0.11    0.57
  -5   3  -5   50.14    0.92
  -5   4  -4    0.39    0.57
  -5   7  -2    8.79    0.63
  -5  11  -1    1.56    0.76
  -5  12  -1    2.89    0.81
  -4   5  -1    1.01    0.56
  -4   7   0   32.74    0.76
  -3   4   0   -0.01    0.55
  -3   9   2    0.52    0.57
  -3  14   2   19.25    1.06
  -2   8   3   16.49    0.68
  -2  15   3    4.67    1.03
  -1   8   4    2.54    0.58
  -1  15   4    0.37    1.00
   0  -6 -16    0.37    0.84
   0  -6 -15    0.16    0.73
   0  -4  -6    2.58    0.58
   0  -3  -4    0.17    0.46
   0   6   4  319.87    2.33
   0  10   5    6.72    0.65
   0  11   5   -0.02    0.59
   0  12   5    2.84    0.79
   0  13   5    0.01    0.78
   1  -6 -11    0.95    0.54
   1  -4  -5   18.32    0.66
   2  -6 -10    0.06    0.52
   3   1   2    2.56    0.50
   4  -6 -10    0.43    0.66
   5  -6 -11    0.47    0.68
   5  -4  -5   17.72    0.61
   5   3   3   58.91    1.10
   6  -4  -6    0.03    0.52
   6  -3  -4    6.89    0.55
   6   0   0    4.49    0.55
   6   4   3    0.60    0.55
   7  -5 -11   -0.02    0.86
   7   0  -1    0.10    0.52
   7   1   0   -0.13    0.53
   8   8   3    0.07    0.97
   9   0  -4    0.07    0.87
   9   4   0    0.02    0.91
  -7   6 -10    0.88    0.71
  -7   8  -8   -0.14    0.69
  -5  10  -1    1.07    0.53
  -5  13  -1    0.14    0.67
  -4  11   1    8.32    0.59
  -4  12   1   -0.05    0.54
  -3  15   2    0.41    0.70
  -1   2   1    8.56    0.57
   3  -6 -10   31.39    0.63
   3  -1   0    0.02    0.30
   4  -5  -7    2.04    0.37
   5  -6 -12    0.16    0.49
   6  -5  -9    4.90    0.51
   7  -4  -8    0.15    0.48
   9   1  -3    0.11    0.62
   9   3  -1    0.55    0.64
   3   4   4    0.51    0.96
   1   3   3    2.06    0.75
  -7   5 -11   -0.12    1.00
  -6   2 -11    9.19    0.88
  -6   4  -7    3.26    0.76
  -6   5  -6   22.32    0.88
  -6   6  -5    0.12    0.74
  -6   8  -4   10.88    0.81
  -6  11  -3    2.71    0.95
  -6  12  -3    0.27    0.96
  -5   0 -10   43.92    1.08
  -5   2  -6    0.50    0.57
  -5   5  -3    2.68    0.59
  -5   9  -1   12.69    0.80
  -4  10   1    5.43    0.62
  -4  13   1    0.81    0.78
  -4  14   1    0.46    0.96
  -3   8   2    0.76    0.56
  -2   1  -1   43.09    1.07
  -2   5   2   46.16    0.86
  -1   5   3  131.18    1.41
   0  -5  -9    0.00    0.53
   0   9   5    0.10    0.56
   0  14   5    1.00    0.81
   1  -6 -12    0.91    0.55
   2  -5  -7    5.19    0.56
   3  -5  -7    6.95    0.56
   3   0   1    0.14    0.45
   4  -6 -11    3.00    0.69
   4  -3  -3    7.62    0.56
   5  -6 -13    0.27    0.86
   5  -5  -8   25.26    0.67
   5  -2  -2    4.55    0.54
   5   5   4   27.90    0.98
   7  -3  -6    5.59    0.70
   7  -2  -4    0.03    0.66
   8  -3  -8    0.89    0.86
   8  -1  -4    1.51    0.69
   8   4   1   -0.16    0.72
   9   2  -2    1.23    0.88
  -7   7  -8    0.21    0.68
  -6  10  -3    0.40    0.54
  -4   9   1    2.48    0.42
  -2   2   0  330.32    2.37
  -2   7   3   10.44    0.50
   2  -6 -11    1.37    0.39
   2  -3  -3   86.44    1.07
   3  -6 -11    0.27    0.47
   4  -4  -5   28.34    0.58
   5  -6 -14   -0.04    0.62
   6  -5 -10    2.91    0.51
   6  -4  -7    2.90    0.48
   6  -2  -3   11.10    0.46
   7  -4  -9    0.54    0.49
   8  -2  -6    0.05    0.49
   3  12   6    2.36    1.01
   7   9   4    0.50    1.19
  -7   6  -9    0.28    0.97
  -7   8  -7    0.42    0.96
  -6   2 -10    0.09    0.77
  -6   3  -8   11.58    0.83
  -6   7  -4    5.16    0.77
  -6   9  -3    0.78    0.75
  -5   6  -2  178.64    1.33
  -5   8  -1    3.05    0.59
  -4  -1  -8    3.89    0.63
  -4   0  -6    4.40    0.61
  -4   6   0   45.95    0.82
  -3   5   1   22.79    0.71
  -3   7   2   14.99    0.65
  -2   0  -2    1.92    0.54
  -2  12   4    1.89    0.76
  -1  -5 -12    0.28    0.55
   0  15   5   -0.05    1.01
   1  -6 -17    0.15    0.92
   1  -6 -13   11.38    0.77
   1  -5  -8   21.29    0.71
   1   7   5   20.08    0.83
   2  -4  -5   19.97    0.69
   2  12   6    0.02    0.78
   3  -3  -3   53.20    0.87
   4  -6 -12    5.48    0.71
   5  -4  -6   14.08    0.60
   5   2   2    4.59    0.58
   6  -5 -11    0.10    0.70
   6  -3  -5    0.45    0.51
   7   4   2   72.38    1.17
   7   6   3    0.08    0.72
   8  -3  -9   -0.08    0.86
   8   0  -3   -0.14    0.68
   8   3   0    0.73    0.70
   8   6   2   -0.10    0.75
   9   0  -5    0.41    0.87
  -7   5 -10    0.15    0.69
  -4   3  -2    8.48    0.48
  -4   8   1    5.71    0.44
  -3  12   3    4.99    0.57
  -2  11   4    0.61    0.41
  -2  13   4   -0.19    0.54
  -1   7   4   44.21    0.80
   2  -6 -12    0.98    0.48
   3  -6 -12    0.12    0.47
   3  -4  -5   22.39    0.56
   4  -6 -13    0.38    0.50
   4  -5  -8    5.80    0.42
   5  -5  -9    3.41    0.49
   5  -3  -4   30.47    0.58
   5  -1  -1   41.26    0.70
   7  -4 -10    2.98    0.61
   7  -1  -3    3.51    0.40
   8   1  -2    2.43    0.50
   3  11   6    0.13    1.08
  -6   1 -14    7.95    1.31
   0   1   1   -0.04    0.89
   2  11   6    4.13    0.97
   2  13   6    0.51    0.99
   3  13   6    0.54    1.16
  -7   6  -8    0.03    0.87
  -7   7  -7    0.93    0.95
  -7   9  -6    0.17    0.96
  -6   1 -13   -0.08    0.98
  -6   4  -6   -0.03    0.58
  -6   5  -5   31.44    0.82
  -6   8  -3    0.86    0.74
  -6  12  -2   -0.34    0.95
  -5   1  -7    2.69    0.59
  -5   7  -1    3.40    0.58
  -5  10   0    0.28    0.73
  -5  11   0    0.39    0.75
  -5  12   0   -0.32    0.77
  -5  13   0    0.14    0.95
  -4   2  -3   30.58    0.81
  -4   4  -1    1.13    0.55
  -3  10   3    1.02    0.57
  -3  11   3    0.15    0.73
  -3  13   3    0.53    0.78
  -3  14   3    0.50    0.96
  -2   3   1   72.42    1.10
  -2  10   4    0.21    0.57
  -2  14   4    0.14    0.79
  -1  12   5    0.64    0.75
  -1  13   5    0.56    0.78
   0   8   5   19.26    0.76
   1  -6 -16    0.06    0.89
   1  -6 -15    0.12    0.72
   1  -6 -14    0.14    0.70
   2  -6 -13    3.60    0.70
   2  14   6    0.08    1.01
   3  -6 -13    3.19    0.70
   4  -6 -15    0.36    0.88
   4  -6 -14    0.19    0.86
   4  -2  -2    0.14    0.51
   5   0   0   -0.20    0.53
   5   1   1   43.73    0.87
   6  -5 -12    1.21    0.86
   6  -4  -8    0.62    0.66
   6  -1  -2    0.88    0.51
   6   3   2    2.69    0.55
   7  -3  -7   14.62    0.74
   7  -2  -5    0.90    0.66
   7   3   1   19.86    0.81
   8  -2  -7    0.05    0.77
   8  -1  -5   -0.02    0.69
   8   2  -1    0.03    0.69
   9   1  -4    0.29    0.87
   9   4  -1   -0.21    0.90
  -7   8  -6    3.44    0.70
  -6   6  -4   43.59    0.80
  -6  11  -2    0.10    0.66
  -5   3  -4   35.03    0.70
  -5   4  -3    0.54    0.40
  -4  12   2    0.29    0.53
  -2  15   4    0.66    0.70
  -1   3   2    0.03    0.34
  -1  11   5    6.25    0.49
   2  -5  -8    6.75    0.44
   3  -6 -14    3.39    0.53
   3  -5  -8    0.33    0.36
   5  -5 -10    0.86    0.47
   6  -5 -13    0.32    0.62
   7  -4 -11   -0.01    0.61
   7   0  -2    1.30    0.38
   9   2  -3   -0.09    0.62
   9   3  -2    0.69    0.63
  -5  -1 -15    0.03    1.40
  -4  -2 -11   10.81    1.05
  -5  -1 -14    0.45    0.98
  -1  -5 -13   -0.05    0.85
  -1  -4  -8    0.75    0.67
   2  10   6    0.62    0.72
   3  10   6   12.80    1.09
   3  14   6    0.32    1.26
  -7   4 -11    0.20    0.99
  -7   5  -9    0.45    0.96
  -6   2  -9    2.68    0.77
  -6   3  -7    0.72    0.59
  -6  10  -2    0.18    0.75
  -5   0  -9    0.00    0.57
  -5   5  -2    9.43    0.63
  -5   9   0    0.01    0.72
  -4   1  -4    2.12    0.58
  -4   7   1    1.38    0.56
  -4  11   2    1.63    0.75
  -4  13   2   -0.06    0.77
  -4  14   2    0.45    0.96
  -3  -1  -5    0.86    0.56
  -3   2  -1    0.09    0.44
  -3   9   3   17.83    0.68
  -2   6   3   11.61    0.65
  -2   9   4    1.42    0.57
  -1  -5 -17   -0.08    0.93
  -1  10   5    1.08    0.59
  -1  14   5    1.39    0.81
   0  -5 -10    0.02    0.52
   1  11   6    0.03    0.74
   1  12   6    0.11    0.76
   1  13   6   -0.03    0.79
   1  14   6   -0.03    0.99
   2  -6 -16   -0.01    0.88
   2  -6 -15   -0.04    0.71
   2  -6 -14   -0.05    0.69
   3  -6 -16    0.19    0.88
   3  -6 -15    0.35    0.86
   4  -5  -9    0.68    0.52
   4  -4  -6    0.28    0.51
   4   3   3    5.73    0.62
   5  -4  -7    1.61    0.52
   6  -3  -6    3.46    0.53
   6   0  -1    0.19    0.50
   6   2   1    0.72    0.52
   7  -3  -8    2.70    0.68
   7   1  -1   12.70    0.61
   7   2   0   -0.09    0.53
   8   5   1    1.39    0.73
   8   7   2    1.32    0.94
  -7   9  -5    1.26    0.68
  -6   7  -3   39.47    0.76
  -6   9  -2    0.16    0.52
  -5   2  -5    1.34    0.41
  -4   5   0   18.23    0.55
  -4  10   2   -0.03    0.51
  -3   3   0    0.02    0.31
  -3   6   2   62.56    0.83
  -1  15   5    0.25    0.70
   1  -5  -9    1.58    0.38
   4  -3  -4   15.14    0.49
   5  -5 -11    0.02    0.47
   5  -2  -3   12.34    0.47
   6  -4  -9    2.73    0.48
   6  -2  -4    3.29    0.39
   6   1   0    0.12    0.36
   8  -2  -8    0.66    0.60
   8   0  -4    2.05    0.50
   7  10   4    0.07    1.39
  -6   1 -12    0.27    0.96
  -5  -1 -13    0.12    0.94
  -1  -5 -16    1.01    0.92
  -1  -5 -15    0.09    0.89
  -1  -5 -14    0.11    0.87
   6   7   4    4.09    0.94
  -7   4 -10    3.24    0.98
  -7   5  -8    0.09    0.78
  -7   6  -7    0.52    0.78
  -7   7  -6   -0.27    0.78
  -5   6  -1    0.80    0.57
  -5   8   0   -0.23    0.56
  -4   9   2    0.06    0.56
  -3   1  -2    2.75    0.49
  -3   8   3    0.39    0.55
  -2   4   2    1.38    0.46
  -2   8   4    0.27    0.54
  -1   9   5    1.32    0.57
   0   5   4   -0.08    0.45
   1  -4  -6   11.78    0.64
   1  10   6  110.02    1.43
   3  -5  -9    2.73    0.53
   3  -2  -2   26.69    0.68
   4  -5 -10    4.05    0.54
   4  -1  -1   91.51    1.05
   5  -5 -12    1.85    0.69
   5  -3  -5   47.35    0.77
   6   5   3   45.03    1.03
   7  -2  -6    2.55    0.66
   7  -1  -4    6.73    0.68
   7   5   2    1.35    0.70
   8  -1  -6    6.97    0.72
   8   1  -3    3.18    0.70
   8   4   0    0.19    0.71
   9   1  -5    0.40    0.87
  -7   8  -5    1.51    0.67
  -7  10  -4    0.00    0.68
  -6   5  -4   -0.01    0.41
  -6   8  -2    0.19    0.52
  -6  11  -1    3.20    0.69
  -6  12  -1    0.22    0.67
  -5  11   1    1.36    0.54
  -5  12   1    3.57    0.58
  -5  13   1    0.40    0.67
  -1   6   4    1.84    0.41
   2  -5  -9   -0.01    0.36
   2  -2  -2    0.68    0.33
   3  -4  -6   75.25    0.86
   5  -5 -13    0.32    0.49
   6  -4 -10    0.05    0.47
   7  -3  -9    5.91    0.52
   8  -2  -9   -0.02    0.61
   9   2  -4    0.15    0.62
   5   8   5    4.87    1.45
   4  12   6    0.02    1.28
  -3  -2  -7   23.02    1.29
  -2  -4 -11    3.01    0.83
   4  13   6    0.98    1.46
   2   9   6   14.72    0.90
   7   7   3    0.07    0.89
  -7   3 -12   -0.12    1.00
  -7   4  -9    0.57    0.78
  -7   9  -4    0.35    0.95
  -6   1 -11    0.74    0.77
  -6   2  -8   24.28    0.92
  -6   4  -5    6.40    0.62
  -6   6  -3    3.29    0.61
  -6  10  -1    0.33    0.75
  -5  10   1    1.55    0.73
  -4   6   1   16.87    0.67
  -3   4   1   18.32    0.69
  -3  12   4    0.07    0.75
  -3  13   4    0.24    0.78
   0  -5 -11    0.15    0.52
   0  -4  -7  214.77    1.91
   0   2   2    1.49    0.57
   0   7   5    0.08    0.54
   0  11   6   -0.01    0.59
   0  12   6    0.17    0.76
   0  13   6   -0.32    0.78
   0  14   6    0.16    0.89
   1  -3  -4  118.83    1.41
   2  -4  -6    2.19    0.52
   3  -3  -4   -0.13    0.51
   4  -5 -11    0.16    0.66
   4  -4  -7    0.45    0.51
   5  -5 -14    0.60    0.86
   5  -4  -8    1.33    0.52
   5   4   3    0.34    0.53
   6  -3  -7    0.95    0.52
   6  -1  -3    7.08    0.55
   7   0  -3    0.26    0.52
   8   2  -2   -0.03    0.68
   8   3  -1    0.13    0.69
   9   3  -3    0.60    0.88
   9   4  -2   14.94    0.98
  -7   6  -6    0.06    0.54
  -7   7  -5   -0.02    0.54
  -6   3  -6    3.82    0.45
  -5   7   0    0.04    0.40
  -4   8   2   -0.05    0.39
  -3  11   4    1.86    0.53
  -3  14   4   -0.09    0.68
  -2  13   5    0.15    0.54
  -1   4   3   16.80    0.60
   3  -5 -10    0.38    0.37
   4   0   0   13.43    0.53
   5  -1  -2    3.65    0.40
   6  -4 -11    3.43    0.50
   6  -2  -5    0.73    0.36
   7  -3 -10    0.73    0.49
   7  -2  -7    1.74    0.48
   8  -1  -7   -0.09    0.49
   8   0  -5   -0.01    0.48
   2   6   5    2.55    0.81
  -5  -1 -12   10.04    1.05
  -7   3 -11    3.21    0.99
  -7   5  -7   -0.13    0.77
  -7   8  -4    0.13    0.77
  -6   7  -2    2.22    0.74
  -6   9  -1    0.83    0.74
  -5   0  -8    0.17    0.56
  -5   1  -6    9.18    0.65
  -5   3  -3   63.17    0.94
  -5   4  -2   39.02    0.80
  -5   9   1   13.30    0.79
  -4   0  -5    0.17    0.54
  -4   3  -1   69.15    0.98
  -4  11   3    4.59    0.77
  -4  12   3    0.53    0.76
  -4  13   3    0.19    0.86
  -4  14   3   -0.03    0.97
  -3   0  -3    0.04    0.46
  -3   7   3    3.41    0.57
  -3  10   4    0.00    0.57
  -2  11   5    3.25    0.75
  -2  12   5   -0.10    0.75
  -2  14   5    0.84    0.96
  -1   8   5   21.41    0.73
   0  -5 -12    0.04    0.53
   0  10   6    0.01    0.57
   0  15   6    0.14    1.01
   1  -5 -10   -0.13    0.51
   1   9   6   -0.01    0.56
   2  -5 -10    1.67    0.52
   2  -3  -4    3.69    0.46
   4  -5 -12    0.24    0.67
   4  -2  -3   28.59    0.71
   4   1   1   94.16    1.21
   4   2   2    0.12    0.52
   5  -4  -9   14.25    0.61
   5  -3  -6   12.93    0.59
   6  -4 -12    0.17    0.77
   7  -3 -11    1.75    0.85
   7  -1  -5    2.58    0.66
   7   1  -2    0.59    0.52
   7   4   1    0.08    0.68
   8   6   1    0.00    0.73
   8   8   2    0.11    0.93
  -7  10  -3    0.27    0.67
  -5   5  -1   12.46    0.50
  -3   5   2   13.89    0.51
  -2   5   3    4.72    0.44
  -2   7   4    1.76    0.40
   3  -5 -11    0.48    0.37
   3  -1  -1  225.50    1.69
   4  -5 -13    0.05    0.48
   4  -3  -5    1.25    0.37
   5  -2  -4    1.49    0.36
   6  -4 -13    0.14    0.60
   6  -3  -8   10.53    0.53
   6   0  -2    0.57    0.36
   7  -3 -12    0.01    0.61
   8  -1  -8    0.83    0.60
   8   1  -4    1.36    0.49
   9   2  -5    0.04    0.62
   4  11   6    0.67    1.36
  -6   1 -10   13.18    1.02
  -4  -1  -7    2.51    0.70
   1   6   5    0.17    0.67
  -7   3 -10    0.72    0.79
  -7   4  -8   -0.11    0.77
  -7   9  -3    5.80    0.96
  -6   2  -7   19.74    0.76
  -6   4  -4   25.27    0.75
  -6   5  -3   56.23    0.91
  -6   8  -1    0.10    0.72
  -6  11   0   -0.05    0.85
  -6  12   0    0.53    0.95
  -5   2  -4    1.97    0.56
  -5   8   1    2.99    0.57
  -5  12   2   28.80    0.99
  -5  13   2    1.85    0.96
  -4   2  -2    0.09    0.54
  -4   4   0   46.56    0.84
  -4   7   2    3.32    0.56
  -4  10   3    0.22    0.72
  -2  10   5    0.04    0.56
  -1  13   6   -0.02    0.77
   0  -5 -17   -0.12    0.91
   0  -5 -16   -0.13    0.73
   0  -5 -13    0.09    0.61
   1  -5 -11    1.04    0.53
   2  -5 -11    0.33    0.51
   3  -4  -7   12.06    0.59
   4  -5 -15    0.26    0.86
   4  -5 -14   -0.30    0.70
   4  -4  -8   34.62    0.71
   5  -4 -10    0.18    0.65
   5   0  -1    0.10    0.54
   6   4   2    0.10    0.52
   7  -2  -8   -0.16    0.67
   7   2  -1   -0.03    0.52
   7   3   0   -0.07    0.60
   8   0  -6   -0.04    0.68
   8   5   0    0.40    0.72
   9   3  -4    1.47    0.89
  -7   6  -5   -0.09    0.53
  -6  10   0    9.07    0.60
  -5   6   0   -0.16    0.39
  -5  11   2   -0.09    0.52
  -3   9   4    0.89    0.40
  -1  12   6    0.21    0.53
  -1  14   6    0.01    0.68
   1  -4  -7  116.64    1.21
   3  -5 -12    1.07    0.47
   6  -3  -9    0.73    0.47
   6  -2  -6    0.16    0.36
   8  -1  -9    0.07    0.60
   8   2  -3    0.31    0.48
   3   9   6    0.38    0.90
  -5  -1 -11    0.22    0.89
  -2  -4 -12    7.84    0.82
  -1  -4  -9    0.16    0.64
   5   6   4    0.16    0.66
   7   8   3   -0.09    0.91
  -7   5  -6    0.69    0.76
  -7   7  -4    0.14    0.75
  -6   1  -9    9.39    0.82
  -6   3  -5    0.62    0.57
  -6   6  -2   -0.22    0.57
  -5  10   2    0.12    0.72
  -4   1  -3   27.83    0.80
  -4   5   1    1.16    0.55
  -4   9   3    1.00    0.57
  -2  -4 -17    0.05    0.93
  -2  -1  -3    3.14    0.58
  -2   9   5   11.24    0.64
  -1  11   6    0.05    0.73
   0  -5 -15    0.12    0.70
   0  -5 -14   -0.02    0.69
   0  -3  -5    0.03    0.43
   0   9   6   -0.01    0.55
   1  -5 -17   -0.04    0.89
   1  -5 -12    0.41    0.52
   1  -1  -1   75.64    1.54
   2  -5 -17    0.16    0.89
   2  -5 -12    0.17    0.52
   2  -4  -7   91.94    1.04
   2  -1  -1   43.72    0.97
   3  -5 -16    0.34    0.87
   3  -5 -15    0.30    0.70
   3  -5 -14    0.77    0.69
   3  -5 -13    0.50    0.67
   5  -4 -11    4.80    0.69
   5  -3  -7   42.62    0.74
   5   1   0   -0.14    0.52
   5   2   1    0.19    0.51
   5   3   2   -0.07    0.52
   6  -1  -4    1.62    0.51
   6   1  -1    5.30    0.54
   6   2   0    0.17    0.51
   6   3   1    5.89    0.58
   7  -2  -9    1.53    0.68
   7  -1  -6    1.69    0.66
   7   0  -4    1.05    0.65
   7   6   2    4.19    0.74
   8   3  -2    3.94    0.71
   8   4  -1    0.07    0.69
   9   4  -3   -0.08    0.89
  -7   4  -7    0.40    0.54
  -7   8  -3   -0.17    0.54
  -7  10  -2    1.58    0.67
  -6   7  -1   41.57    0.76
  -6   9   0    0.36    0.52
  -3   6   3    6.51    0.45
   3  -3  -5    2.10    0.37
   4  -4  -9   10.29    0.45
   5  -4 -12    0.29    0.47
   6  -3 -10    0.42    0.47
   8   0  -7   -0.23    0.49
   8   1  -5    0.04    0.48
  -4  -2 -10   -0.03    0.78
   4   5   4    0.87    0.76
   3   3   3   40.91    1.30
   6   8   4    9.31    1.01
  -7   3  -9    5.95    0.84
  -6  12   1    0.04    0.94
  -5   1  -5    0.08    0.54
  -5   7   1    3.30    0.58
  -5   9   2    4.12    0.73
  -4   8   3    0.88    0.55
  -4  13   4    0.07    0.94
  -4  14   4    1.66    0.99
  -3   8   4    0.05    0.54
  -3  12   5    0.19    0.75
  -3  13   5    0.20    0.77
  -3  14   5    0.06    0.96
  -1   5   4  119.33    1.37
  -1   7   5   21.93    0.73
  -1  10   6  124.61    1.39
   0  -4  -8  138.53    1.52
   0  -2  -3    3.01    0.58
   0   3   3   -0.07    0.47
   0   6   5   10.23    0.67
   1  -5 -16    1.01    0.72
   1  -5 -15    0.01    0.70
   1  -5 -14   -0.11    0.68
   1  -5 -13    0.07    0.67
   1   8   6   76.10    1.26
   2  -5 -16    0.44    0.79
   2  -5 -15   -0.07    0.70
   2  -5 -14    2.75    0.70
   2  -5 -13    0.50    0.67
   3  -4  -8    0.06    0.49
   3  -2  -3   13.11    0.55
   3   0   0   -0.11    0.43
   4  -3  -6   25.61    0.65
   4  -1  -2    0.60    0.51
   5  -4 -15    1.34    0.87
   5  -4 -14    0.29    0.84
   5  -4 -13    3.81    0.70
   5  -2  -5    1.22    0.50
   5  -1  -3   14.63    0.60
   6   6   3    2.75    0.59
   7  -2 -10    2.22    0.69
   7   1  -3    3.61    0.54
   8   7   1    0.02    0.90
  -7   6  -4    0.04    0.53
  -7   9  -2    1.19    0.66
  -6  11   1    3.93    0.69
  -5   4  -1    0.04    0.38
  -4   6   2    0.04    0.38
  -4  12   4    3.26    0.56
  -3   2   0    0.12    0.31
  -3   3   1   89.52    1.04
  -2   2   1    1.43    0.37
  -2   6   4    0.00    0.38
   4  -4 -10    0.35    0.36
   4  -2  -4  165.34    1.19
   5  -3  -8    5.31    0.41
   6  -3 -11   -0.27    0.48
   6  -2  -7   17.43    0.50
   7  -2 -11    0.55    0.60
   7  -1  -7    0.11    0.46
  -2  -4 -13    3.75    1.03
  -7   2 -12   -0.12    1.20
  -6   0 -14    0.14    1.19
  -2  -4 -16    0.69    0.92
  -2  -4 -15    0.10    0.89
  -2  -4 -14    0.03    0.86
  -1  -3  -6    7.39    0.73
   1   4   4    5.34    0.70
   2   8   6    0.18    0.67
  -7   2 -11    0.72    0.97
  -7   3  -8    3.42    0.78
  -7   5  -5    1.96    0.75
  -7   7  -3   -0.10    0.75
  -6   0 -13    0.06    0.95
  -6   2  -6    0.28    0.56
  -6   4  -3    0.72    0.57
  -6   5  -2   10.23    0.64
  -6   8   0   21.33    0.82
  -5   0  -7   -0.08    0.55
  -5   3  -2    0.01    0.54
  -5   5   0   -0.56    0.55
  -5  12   3    1.81    0.86
  -5  13   3    0.08    0.95
  -4  11   4    3.27    0.75
  -3  11   5    0.07    0.73
  -2   3   2   56.85    0.97
  -2   8   5    2.07    0.55
  -2  12   6    0.17    0.74
  -2  13   6    0.48    0.78
  -2  14   6   -0.38    0.97
   1  12   7    0.37    0.76
   1  13   7    0.57    0.79
   1  14   7    1.24    1.01
   2  -4  -8   21.71    0.68
   2  -3  -5  102.48    1.13
   2  13   7    0.06    0.79
   3   1   1  231.41    2.08
   6  -3 -13    0.48    0.85
   6  -3 -12    0.19    0.68
   6  -1  -5   27.73    0.67
   6   0  -3   -0.01    0.50
   7  -2 -12   -0.09    0.85
   7   0  -5   -0.24    0.65
   7   2  -2   -0.15    0.52
   7   5   1    2.81    0.70
   8   0  -8    2.30    0.84
   8   2  -4   -0.28    0.68
   8   6   0   -0.03    0.72
  -7   4  -6    2.71    0.54
  -7   8  -2    1.51    0.54
  -7  10  -1    0.13    0.66
  -6   6  -1    2.96    0.43
  -6  10   1    0.65    0.52
  -5   8   2    8.81    0.47
  -5  11   3    0.03    0.53
  -4  10   4   75.44    0.94
  -3   4   2   16.65    0.54
  -3  10   5    4.07    0.44
  -2   1   0    0.42    0.35
  -1   9   6    0.01    0.39
   1  -4  -8    0.43    0.37
   1  -3  -5    9.79    0.47
   2  -2  -3    2.34    0.35
   3  -4  -9    9.56    0.44
   4  -4 -11    4.83    0.49
   6  -3 -14   -0.07    0.61
   6  -2  -8   22.83    0.59
   7  -1  -8    7.96    0.52
   8   1  -6    5.73    0.55
  -6   1  -8    2.73    0.89
  -5  -1 -10    0.77    0.70
   2  14   7    1.65    1.24
   7   9   3    4.76    1.18
  -6   0 -12    2.97    0.81
  -6   3  -4    7.87    0.62
  -6   9   1    0.45    0.73
  -5   2  -3   15.16    0.67
  -5   6   1    0.72    0.56
  -4   0  -4   27.35    0.82
  -4   3   0    0.65    0.54
  -4   7   3    6.08    0.58
  -3   1  -1  254.69    1.94
  -3   7   4    4.79    0.57
  -2  11   6    5.26    0.76
  -1  -4 -10   31.68    0.94
   0   8   6    1.88    0.56
   0  12   7    5.73    0.83
   0  13   7   -0.06    0.78
   0  14   7    2.26    0.99
   1  11   7    2.68    0.77
   2  12   7    2.46    0.80
   3   2   2   26.99    0.89
   4  -4 -16    0.12    0.87
   4  -4 -12   17.20    0.74
   4  -3  -7    7.93    0.55
   4   0  -1   -0.10    0.50
   5  -3  -9   10.35    0.57
   5  -2  -6    0.13    0.50
   5   0  -2  838.69    2.62
   6   1  -2    0.58    0.50
   7   3  -1   19.77    0.72
   7   4   0   -0.08    0.66
   8   0  -9    0.10    0.84
   8   3  -3    0.46    0.68
   8   4  -2    0.06    0.69
   8   5  -1    1.37    0.71
   8   8   1   -0.12    0.92
  -7   9  -1    7.26    0.60
  -6   7   0   23.59    0.65
  -5  10   3    0.14    0.51
  -4   2  -1    1.85    0.41
  -4   4   1    1.18    0.38
  -4   9   4   -0.10    0.39
  -2   4   3    0.92    0.32
   1  -2  -3    0.13    0.33
   3  -4 -10   10.08    0.45
   3  -3  -6   24.05    0.57
   4  -4 -15    2.56    0.62
   4  -4 -14    0.23    0.48
   4  -4 -13    0.71    0.48
   7   0  -6   10.26    0.53
   7   1  -4    6.65    0.51
   8   0 -10   -0.31    0.61
   4   7   5    0.02    1.14
   7   7   2    2.08    0.89
  -7   2 -10    1.63    0.80
  -7   3  -7   16.16    0.85
  -7   5  -4    0.13    0.74
  -7   6  -3    0.22    0.73
  -7   7  -2    2.11    0.75
  -6   0 -11    0.14    0.74
  -6  11   2   -0.26    0.92
  -6  12   2   -0.02    0.94
  -5   7   2    8.22    0.61
  -4   5   2   11.01    0.61
  -3   5   3    7.35    0.59
  -3   9   5   12.59    0.65
  -2   7   5    1.94    0.55
  -2  10   6    1.14    0.57
  -1  14   7    2.14    0.99
   0  -4  -9    3.33    0.56
   0   4   4  226.81    2.22
   0  11   7    0.17    0.72
   2  -4  -9    1.61    0.52
   2  11   7    4.25    0.79
   5  -3 -10    2.63    0.66
   5  -1  -4    5.59    0.53
   5   5   3    1.89    0.55
   6  -2  -9    2.59    0.66
   6  -1  -6    1.75    0.51
   6   5   2   10.19    0.65
   7  -1  -9    0.27    0.66
   8   1  -7   -0.02    0.69
   8   2  -5    0.25    0.68
  -8   6  -6    0.02    0.67
  -8   7  -5    0.13    0.67
  -7   4  -5    1.27    0.53
  -6   2  -5    0.73    0.40
  -6   8   1    0.06    0.50
  -5   9   3    5.31    0.54
  -4  13   5    0.37    0.67
  -1   6   5    0.23    0.38
  -1  13   7    0.60    0.55
   3  -4 -17    0.43    0.62
   3  -4 -11    1.14    0.37
   3  -1  -2    2.86    0.34
   4  -3  -8   21.59    0.53
   4  -2  -5    2.24    0.37
   5  -3 -11    1.76    0.48
   6  -2 -10    0.58    0.47
   6   0  -4   12.56    0.45
   6   2  -1    0.55    0.36
   7  -1 -10    0.24    0.48
  -4  -1  -6    2.48    0.68
  -7   2  -9    1.67    0.78
  -7   8  -1    0.09    0.74
  -7  10   0    0.14    0.92
  -6   1  -7   12.35    0.69
  -6   4  -2   -0.14    0.55
  -6   5  -1   74.73    0.95
  -6  10   2   -0.06    0.74
  -5   0  -6  182.97    1.66
  -5   1  -4    5.81    0.60
  -5   4   0   -0.25    0.54
  -5  12   4    0.05    0.92
  -5  13   4    2.23    0.97
  -4   1  -2    1.11    0.55
  -4   8   4   50.89    0.83
  -4  12   5    0.27    0.75
  -3  -1  -4    3.58    0.52
  -3  12   6    2.60    0.77
  -3  13   6    0.42    0.86
  -3  14   6    0.40    0.97
  -2   5   4    1.35    0.54
  -1  -4 -17    1.86    0.92
  -1  -4 -11    6.18    0.62
  -1   8   6   83.80    1.11
  -1  12   7    0.45    0.75
   1  -4  -9    0.00    0.50
   1  10   7    7.47    0.67
   2  -4 -10   -0.13    0.50
   3  -4 -16   -0.14    0.86
   3  -4 -12    0.25    0.52
   3  -2  -4    2.34    0.53
   4  -1  -3   27.29    0.70
   4   1   0    0.93    0.52
   5  -3 -15    0.38    0.86
   5  -3 -13    0.05    0.68
   5  -3 -12    2.05    0.67
   5  -2  -7   22.20    0.63
   5   1  -1   47.41    0.82
   6   3   0    0.12    0.51
   6   4   1    0.48    0.52
   7  -1 -11    0.68    0.83
   7   0  -7   -0.14    0.66
   7   2  -3    1.84    0.66
   8   1  -8    1.13    0.84
   8   3  -4    1.89    0.69
   8   7   0    1.11    0.89
  -8   5  -7    1.72    0.70
  -6   6   0  117.27    1.02
  -5   3  -1   50.51    0.76
  -5   5   1   12.30    0.49
  -4   6   3   11.71    0.49
  -4  11   5    6.36    0.57
  -3   6   4    1.87    0.39
  -3   8   5    1.65    0.40
  -2   9   6   13.04    0.52
  -1   3   3    2.15    0.37
   2  -3  -6   20.47    0.57
   3  -4 -15    0.58    0.49
   3  -4 -14    0.05    0.47
   3  -4 -13   -0.17    0.46
   3  -3  -7    0.33    0.35
   5  -3 -14    0.03    0.49
   6  -2 -11    6.44    0.52
   6  -1  -7   10.55    0.44
   7  -1 -12    0.65    0.61
   7   1  -5    2.56    0.47
   8   2  -6    0.12    0.48
   6   9   4    0.00    1.03
  -5  -1  -9    1.36    0.69
   0  -4 -18    0.18    1.12
   3  13   7    0.58    1.19
   4   4   3    0.02    0.62
   7   6   1   -0.02    0.84
   7  10   3    0.27    1.15
  -8   6  -5    0.30    0.94
  -8   7  -4    0.55    0.95
  -8   8  -3   -0.04    0.94
  -7   3  -6    6.45    0.78
  -7   5  -3    0.88    0.73
  -7   6  -2    4.76    0.75
  -7   9   0   -0.12    0.83
  -6   0 -10    0.03    0.73
  -6   3  -3    0.34    0.55
  -6   7   1   43.92    0.91
  -6   9   2    0.37    0.72
  -5   8   3    0.08    0.55
  -5  11   4    0.13    0.74
  -4  10   5    7.54    0.76
  -3  11   6    0.11    0.73
  -2   0  -1   -0.07    0.48
  -2  14   7    1.35    0.98
  -1  -4 -16    0.02    0.72
  -1  11   7    2.76    0.74
   0  -4 -10    0.20    0.51
   0   7   6    0.07    0.53
   0  10   7   11.40    0.68
   1  -4 -10   46.35    0.85
   1   7   6    0.23    0.53
   2  -4 -17    0.13    0.87
   2  -4 -11    4.50    0.54
   4  -3  -9    1.84    0.51
   4   2   1    1.71    0.54
   5   2   0   -0.09    0.50
   5   4   2   32.28    0.85
   6  -2 -14    0.07    0.85
   6  -2 -13    1.83    0.84
   6  -2 -12   10.56    0.73
   6   1  -3    6.53    0.55
   6   7   3   30.36    1.02
   7   0  -8    0.13    0.66
   7   3  -2    1.57    0.66
   7   5   0    0.14    0.67
   8   1  -9    0.10    0.85
   8   4  -3    0.11    0.68
   8   5  -2    1.66    0.71
   8   6  -1   -0.03    0.71
  -7   2  -8   -0.06    0.52
  -7   4  -4    0.18    0.51
  -7   7  -1    0.55    0.52
  -6  12   3    0.09    0.67
  -5   2  -2    5.92    0.45
  -5   6   2  178.91    1.20
  -5  10   4    0.05    0.51
  -2  13   7    0.06    0.55
  -1   1   1   83.36    1.56
   2  -4 -16    0.77    0.50
   5  -2  -8    0.11    0.35
   5  -1  -5    0.07    0.35
   5   0  -3    0.27    0.37
   6   0  -5    0.24    0.35
   7   4  -1    0.06    0.47
   5   9   5    3.25    1.30
  -3  -3 -17    0.07    1.32
  -1  -4 -12    0.07    0.64
   2  10   7    0.42    0.69
   3  12   7    0.78    0.96
  -8   4  -8    0.27    0.95
  -8   5  -6    6.41    0.97
  -7   8   0    0.26    0.73
  -7  10   1    0.34    0.92
  -6   1  -6    1.58    0.57
  -6   2  -4    3.75    0.59
  -6  11   3    2.93    0.94
  -4   7   4    2.55    0.55
  -3  10   6   17.18    0.81
  -2  12   7    2.88    0.77
  -1  -4 -15    0.41    0.70
  -1  -4 -14    5.58    0.75
  -1  -4 -13   14.16    0.73
  -1   4   4    8.00    0.55
  -1  10   7    8.77    0.66
   0  -4 -17    1.22    0.89
   0  -4 -16   -0.06    0.71
   0  -4 -11   30.25    0.80
   0  -3  -6    0.01    0.41
   1  -4 -17    1.85    0.89
   1  -4 -11    8.96    0.59
   1  -3  -6   10.09    0.55
   1   0   0    0.69    0.62
   2  -4 -15    0.04    0.68
   2  -4 -14    0.15    0.67
   2  -4 -13    4.37    0.69
   2  -4 -12   11.04    0.59
   4  -3 -10    4.94    0.53
   4  -2  -6    0.34    0.49
   4   3   2    8.69    0.62
   5   3   1   51.46    0.92
   6  -1  -8    2.34    0.65
   7   0  -9   -0.09    0.67
   7   1  -6    1.56    0.65
   7   2  -4   -0.02    0.64
   7   8   2    1.50    0.74
   8   2  -7   -0.13    0.77
   8   3  -5    0.34    0.68
   8   8   0    0.16    0.90
  -6   8   2   -0.20    0.50
  -4   3   1   68.78    0.85
  -4   9   5    5.02    0.44
  -3   3   2   -0.02    0.30
  -2   6   5    2.75    0.40
  -2   8   6    0.16    0.38
   1  -4 -16   -0.12    0.50
   2  -2  -4   40.51    0.75
   3  -3  -8    0.13    0.35
   4  -3 -16    0.12    0.61
   4  -3 -11    2.03    0.37
   5  -2  -9    4.71    0.40
  -4  -2  -9    0.81    0.86
  -7   1 -12    1.01    1.19
  -6   0  -9    0.20    0.87
   5   7   4   21.02    0.98
  -8   4  -7    0.16    0.94
  -8   6  -4    2.32    0.94
  -8   7  -3    0.36    0.93
  -8   8  -2    0.09    0.93
  -7   1 -11    0.51    0.94
  -7   2  -7    2.34    0.74
  -7   3  -5   19.28    0.82
  -7   5  -2    2.45    0.72
  -7   9   1    5.67    0.80
  -6   4  -1    0.43    0.55
  -6   5   0    6.15    0.60
  -6  10   3    0.12    0.75
  -5   7   3    0.21    0.55
  -5   9   4    5.75    0.73
  -4   4   2    0.13    0.52
  -4  13   6    1.11    0.95
  -3   2   1    0.04    0.42
  -3   4   3    1.46    0.53
  -3   7   5    0.77    0.53
  -2  11   7    4.48    0.75
  -1   7   6    0.43    0.53
   0  -4 -15    4.26    0.73
   0  -4 -14    0.04    0.67
   0  -4 -13   20.34    0.73
   0  -4 -12    5.08    0.58
   0   5   5    0.12    0.53
   0   9   7   -0.03    0.54
   1  -4 -15    0.20    0.69
   1  -4 -14    8.07    0.73
   1  -4 -13   20.04    0.69
   1  -4 -12   -0.14    0.51
   1   9   7    0.35    0.55
   2  -3  -7   60.60    0.90
   2  -1  -2   93.92    1.25
   2   1   1   43.72    1.22
   3  -2  -5   34.60    0.74
   3   0  -1    0.01    0.43
   4  -3 -15    0.66    0.70
   4  -3 -14   -0.01    0.68
   4  -3 -13    0.09    0.66
   4  -3 -12    0.17    0.65
   4  -1  -4    1.99    0.51
   4   0  -2    4.86    0.54
   5  -1  -6    8.73    0.55
   6  -1  -9    9.96    0.69
   6   0  -6    0.41    0.50
   6   2  -2    0.17    0.50
   7   0 -10   15.26    0.74
   8   2  -8    0.39    0.83
   8   4  -4    0.14    0.69
  -8   5  -5    0.51    0.66
  -7   6  -1    0.02    0.51
  -6   6   1    2.88    0.42
  -5  12   5    2.82    0.67
  -4   2   0  987.97    3.06
  -4   5   3    2.65    0.40
  -4  12   6    0.12    0.54
  -3   9   6    0.46    0.39
   4  -2  -7   62.87    0.75
   5  -2 -10   -0.02    0.36
   6  -1 -10   12.63    0.54
   7   0 -11    0.01    0.59
   7   1  -7    0.01    0.46
   7   3  -3   23.73    0.62
   8   2  -9   -0.18    0.60
   8   3  -6    6.47    0.54
   8   5  -3    2.03    0.52
   8   7  -1    0.14    0.62
  -3  -3 -16    0.39    1.12
  -2  -3  -8    6.69    0.94
  -5  -1  -8    0.19    0.66
   1   5   5   34.25    1.14
   6   6   2    0.01    0.65
  -8   3  -9    0.06    0.96
  -7   1 -10    0.21    0.76
  -7   4  -3    0.21    0.71
  -7   7   0   -0.06    0.72
  -6   3  -2    2.51    0.56
  -6   7   2    3.11    0.71
  -6   9   3    0.36    0.73
  -5   0  -5    0.11    0.54
  -5   1  -3   16.47    0.68
  -5   3   0    0.45    0.52
  -5   4   1   -0.07    0.53
  -5   5   2   10.10    0.61
  -5  11   5    0.36    0.75
  -4   0  -3   -0.01    0.53
  -4   8   5    2.21    0.56
  -4  11   6    0.70    0.74
  -3   5   4    2.51    0.53
  -3  12   7    0.67    0.76
  -3  13   7    0.38    0.94
  -2  10   7    0.34    0.56
  -1   9   7    0.45    0.55
  -1  14   8    0.37    0.98
   0  13   8    0.20    0.77
   0  14   8    4.69    1.01
   1  13   8    0.20    0.78
   1  14   8    0.29    0.99
   3  -3 -17   -0.02    0.87
   3  -3  -9    0.20    0.49
   3  -1  -3   82.02    1.02
   5  -2 -15    1.58    0.86
   5  -2 -14   -0.02    0.69
   5  -2 -12   -0.06    0.66
   5  -2 -11    6.27    0.68
   5   0  -4    0.33    0.50
   5   1  -2    4.06    0.53
   6  -1 -11    0.20    0.66
   6   1  -4    1.86    0.52
   6   3  -1    6.17    0.55
   7   0 -12   -0.06    0.85
   7   2  -5    0.94    0.65
   7   7   1    0.59    0.70
   8   6  -2   -0.02    0.70
  -7   8   1    0.29    0.51
  -7  10   2    1.28    0.66
  -5   8   4    0.15    0.39
  -2   3   3   90.68    1.10
  -1   5   5   33.89    0.73
   5  -2 -13    5.98    0.51
   6  -1 -14    6.86    0.65
   6  -1 -13    0.13    0.58
   6  -1 -12    0.53    0.48
   6   0  -7   -0.13    0.36
   7   1  -8    7.65    0.52
   7   4  -2   68.10    0.88
   8   3  -7    0.01    0.59
   8   4  -5   -0.05    0.49
   3  11   7    0.15    1.04
  -1  -3  -7    0.56    0.64
  -1  -2  -4    0.94    0.60
   2   7   6   33.98    1.23
   6  10   4   15.10    1.13
  -8   4  -6   -0.04    0.92
  -8   6  -3   -0.14    0.92
  -8   7  -2    1.45    0.93
  -8   8  -1   -0.44    0.93
  -7   2  -6    2.94    0.74
  -7   3  -4    1.98    0.72
  -6   0  -8   20.50    0.89
  -6   1  -5   29.23    0.78
  -6   2  -3   13.27    0.64
  -6  11   4    0.36    0.92
  -5   2  -1   -0.06    0.53
  -5   6   3   -0.14    0.54
  -5  10   5    2.43    0.73
  -4  -1  -5    0.07    0.52
  -4   1  -1   98.05    1.16
  -4   6   4   50.62    0.81
  -4  10   6    0.46    0.72
  -3   1   0    0.03    0.43
  -3   8   6    1.99    0.55
  -3  11   7    0.01    0.73
  -2   2   2    0.91    0.46
  -2   7   6   51.46    0.87
  -1  12   8    0.51    0.75
  -1  13   8   -0.07    0.77
   0  12   8   15.41    0.87
   1  -3  -7    0.76    0.52
   1  -2  -4    1.62    0.46
   1  12   8    0.37    0.75
   2  -3  -8   10.37    0.59
   3  -3 -16    0.35    0.70
   3  -3 -10    5.33    0.53
   4  -2  -8    4.63    0.52
   5  -1  -7    2.27    0.51
   6   4   0   56.83    0.91
   6   5   1   66.77    1.03
   7   5  -1    2.38    0.68
   7   6   0   -0.02    0.67
   7   9   2    1.03    0.90
  -8   3  -8    1.22    0.68
  -8   5  -4   -0.07    0.53
  -7   9   2    1.06    0.64
  -6   8   3    0.93    0.50
  -6  10   4   18.05    0.68
  -2   4   4  300.00    1.85
   3  -3 -15    0.97    0.49
   3  -3 -11    2.29    0.37
   3  -2  -6   29.73    0.60
   4  -1  -5    0.06    0.34
   4   1  -1   97.81    1.05
   5   2  -1   -0.02    0.35
   7   1  -9   -0.07    0.47
   8   3  -8    1.20    0.60
  -3  -3 -11    1.77    0.98
  -3  -3 -15    0.95    1.04
   6   8   3    0.77    0.86
  -7   1  -9   -0.09    0.74
  -7   4  -2   77.30    1.06
  -7   5  -1    2.67    0.72
  -7   6   0    0.39    0.70
  -7   7   1    0.50    0.72
  -6   4   0   60.34    0.86
  -6   5   1   69.15    0.92
  -5   7   4   27.04    0.70
  -5   9   5    3.24    0.73
  -3   6   5    0.14    0.52
  -3  10   7    0.34    0.71
  -2   9   7    4.58    0.58
  -2  13   8    0.20    0.94
  -1  11   8    0.92    0.72
   0  -3  -7    0.02    0.51
   0   8   7   15.90    0.72
   0  11   8   -0.06    0.72
   2  -3 -17    0.14    0.86
   3  -3 -14    0.24    0.66
   3  -3 -13    0.79    0.65
   3  -3 -12    0.10    0.50
   3   1   0    0.08    0.41
   4  -2  -9    1.07    0.50
   5  -1  -8    0.03    0.50
   6   0  -8   19.10    0.68
   6   1  -5   28.53    0.67
   6   2  -3   12.34    0.59
   7   1 -10    0.05    0.68
   7   2  -6    2.62    0.66
   7   3  -4    1.55    0.65
   8   4  -6    0.29    0.84
   8   5  -4    0.28    0.69
   8   6  -3   -0.07    0.85
   8   7  -2    1.62    0.88
   8   8  -1    0.11    0.89
  -8   4  -5    0.00    0.53
  -6   3  -1    6.87    0.44
  -6   6   2    0.02    0.38
  -5  12   6   17.26    0.81
  -4   7   5   -0.02    0.37
  -4   9   6    0.56    0.49
  -4  13   7   -0.16    0.67
  -1   8   7    3.39    0.42
   2  -3  -9   30.66    0.62
   2  -2  -5   98.12    1.07
   4   0  -3    0.05    0.35
   5   0  -5    0.13    0.35
   7   1 -11    0.05    0.59
   8   3  -9   -0.04    0.60
   3   8   6    1.05    1.03
  -3  -2  -6   23.73    1.34
  -3  -3 -14    0.27    1.00
   2   9   7    3.44    0.73
   5   6   3   -0.07    0.65
  -8   3  -7    0.01    0.92
  -8   5  -3    2.40    0.76
  -8   6  -2   -0.09    0.83
  -8   7  -1    0.31    0.91
  -8   8   0   -0.19    0.92
  -7   1  -8    8.92    0.80
  -7   2  -5    1.16    0.71
  -7   8   2    1.12    0.73
  -7  10   3   -0.14    0.92
  -6   0  -7   -0.02    0.55
  -6   7   3   43.10    0.88
  -6   9   4   -0.26    0.72
  -5  -1  -7    1.93    0.57
  -5  11   6   -0.09    0.75
  -4  12   7   -0.21    0.92
  -2  -3 -17    0.14    0.90
  -2   1   1   45.05    0.98
  -2   5   5    0.15    0.52
  -2  12   8    4.80    0.78
  -1  -3 -18    0.17    0.91
  -1   6   6  186.22    1.55
   0  -3 -18    0.01    0.90
   0  -2  -4   23.63    0.90
   0   6   6    7.55    0.63
   1  -3 -18   -0.04    0.89
   1  -3  -8   16.36    0.66
   1  -1  -2    0.83    0.51
   1   8   7    3.05    0.58
   1  11   8    0.49    0.73
   2  -3 -16    0.01    0.69
   2   2   2    0.58    0.46
   2  13   8   -0.05    0.95
   4  -2 -16    1.22    0.85
   4  -2 -15    3.47    0.71
   4  -2 -10   -0.18    0.50
   5  -1  -9    1.35    0.51
   5   1  -3   15.23    0.61
   5   3   0   -0.13    0.50
   6   0  -9    0.03    0.64
   7   1 -12    1.22    0.84
   7   2  -7    1.96    0.66
   7   4  -3    0.07    0.65
   7   8   1   -0.01    0.71
   8   4  -7    0.30    0.84
  -7   3  -3   24.70    0.67
  -6  11   5    1.76    0.66
  -5   1  -2    4.10    0.43
  -5   4   2   39.48    0.65
  -4   3   2    8.40    0.45
  -4   4   3    0.05    0.37
  -3   7   6    1.86    0.38
   2  -3 -10    0.20    0.35
   3  -2  -7   30.54    0.60
   3  -1  -4    3.45    0.34
   4  -2 -14   -0.05    0.47
   4  -2 -11   13.40    0.46
   6   0 -10    0.24    0.46
   6   1  -6    1.58    0.37
   6   3  -2    2.60    0.38
   7   3  -5   17.87    0.58
   8   5  -5    0.38    0.59
  -3  -3 -12    0.07    0.84
  -3  -3 -13    0.36    0.97
   7  10   2    1.69    1.13
  -8   3  -6    6.86    0.82
  -8   4  -4    0.05    0.74
  -7   5   0    0.09    0.70
  -7   9   3    5.76    0.94
  -6   1  -4    1.70    0.56
  -6   2  -2    0.15    0.53
  -5   0  -4    0.12    0.54
  -5   3   1   51.76    0.83
  -5   5   3    2.50    0.54
  -5   8   5    5.85    0.72
  -5  10   6    0.15    0.73
  -4   2   1    1.52    0.55
  -4   5   4    1.33    0.53
  -4   8   6   -0.15    0.54
  -4  11   7    2.59    0.75
  -3   9   7    6.55    0.61
  -3  13   8    0.62    0.95
  -2   8   7    2.99    0.56
  -2  11   8    0.22    0.72
  -1  10   8    1.90    0.72
   0  10   8   13.79    0.71
   1  -3 -17    0.16    0.79
   2  -3 -15   -0.02    0.67
   2  -3 -14    7.66    0.71
   2  -3 -11    3.89    0.53
   4  -2 -13    4.43    0.68
   4  -2 -12    4.03    0.66
   4  -1  -6    2.21    0.50
   4   2   0  969.69    3.34
   5  -1 -15    0.07    0.84
   5  -1 -14    0.44    0.69
   5  -1 -11    0.54    0.65
   5  -1 -10    0.99    0.51
   5   0  -6  176.16    1.21
   5   4   1    0.01    0.50
   5   5   2    9.31    0.63
   6   0 -14    0.08    0.85
   6   0 -13   -0.04    0.83
   6   0 -12    2.81    0.69
   6   0 -11    0.26    0.65
   6   2  -4    4.02    0.53
   6   7   2    2.19    0.69
   7   2  -8   -0.15    0.66
   7   5  -2    1.60    0.67
   7   7   0    0.14    0.68
   8   4  -8    0.14    0.85
   8   6  -4    1.94    0.87
  -7   6   1    0.10    0.50
  -6   8   4   11.06    0.57
  -6  10   5    0.39    0.53
  -5   6   4    0.18    0.38
  -3   0  -1   -0.01    0.31
  -3   3   3   48.05    0.76
  -3   4   4    0.68    0.36
  -3  12   8    0.12    0.53
  -2   6   6    0.82    0.37
   2  -3 -13    0.75    0.37
   2  -3 -12   -0.06    0.36
   5  -1 -13   -0.06    0.47
   5  -1 -12    8.77    0.53
   7   6  -1    0.16    0.47
  -4  -2  -8    3.72    0.83
  -3  -1  -3   85.71    1.47
   1   6   6  141.46    1.87
   2  12   8    4.77    0.98
   4   6   4   34.69    1.19
   6  11   4    0.11    1.13
  -8   2  -9   -0.02    0.95
  -8   5  -2    1.69    0.75
  -8   6  -1   -0.04    0.74
  -8   7   0    0.96    0.91
  -7   1  -7    0.06    0.72
  -7   4  -1   -0.09    0.70
  -7   7   2    2.15    0.72
  -6   4   1    0.70    0.53
  -6   5   2   10.81    0.62
  -5   2   0    0.09    0.52
  -4   0  -2    5.16    0.57
  -4   6   5    0.06    0.52
  -4  10   7    0.36    0.72
  -3   2   2   28.14    0.69
  -2  -3 -16   -0.05    0.72
  -2  10   8    1.15    0.71
  -1  -3 -17    0.21    0.81
  -1  -3  -8   10.76    0.70
  -1   0   0    0.59    0.63
   0  -3 -17   -0.10    0.71
   0  -3  -8   -0.05    0.51
   1  -3 -16    2.70    0.71
   1  -3  -9    0.07    0.50
   2  -1  -3    4.01    0.49
   2   0  -1    0.12    0.46
   3  -2 -17   -0.14    0.86
   3  -2  -8    0.18    0.49
   5   2  -2    4.70    0.53
   6   1  -7   10.73    0.57
   6   4  -1    0.61    0.51
   6   5   0    5.75    0.58
   6   6   1    2.48    0.55
   7   2 -10    1.67    0.69
   7   2  -9    1.65    0.67
   7   3  -6    5.38    0.69
   7   4  -4    0.04    0.65
   8   5  -6    4.71    0.87
   8   7  -3   -0.15    0.86
   8   8  -2   -0.02    0.88
  -8   8   1    0.17    0.65
  -7   2  -4   -0.17    0.50
  -7   8   3   -0.18    0.51
  -7  10   4    0.01    0.65
  -6   6   3    3.77    0.42
  -5   9   6    0.32    0.50
  -3   5   5   12.81    0.49
  -3  11   8    0.29    0.51
   2  -2  -6    1.12    0.36
   4  -1  -7    2.47    0.36
   4   0  -4   27.76    0.59
   5   0  -7    0.06    0.35
   5   1  -4    5.23    0.40
   7   2 -11    0.93    0.59
   5  10   5    2.33    1.17
  -6   0  -6    0.65    0.66
  -2  -3  -9   25.48    1.13
   1  10   8    1.72    0.87
   5   8   4    0.03    0.65
  -8   2  -8    0.62    0.93
  -8   3  -5    0.02    0.74
  -8   4  -3    0.21    0.73
  -7   3  -2    2.25    0.70
  -6   3   0    0.04    0.53
  -6   7   4    5.34    0.72
  -6   9   5    4.36    0.75
  -5   7   5   -0.04    0.53
  -5  12   7    0.07    0.94
  -4   1   0    0.96    0.54
  -3   8   7    0.35    0.53
  -1  -3 -16    2.00    0.73
  -1   7   7    5.05    0.57
  -1   9   8   10.35    0.64
  -1  13   9    0.24    0.94
   0  -3 -16   -0.02    0.69
   0   7   7   -0.14    0.52
   0  13   9   -0.11    0.94
   1  -3 -15    1.29    0.68
   1  -3 -14    0.19    0.66
   1  -3 -10    1.60    0.51
   1  -2  -5  371.36    2.32
   2  -2 -18   -0.01    0.88
   3  -2 -16    0.05    0.69
   3  -2  -9    9.49    0.56
   3   2   1    0.07    0.40
   4   1  -2    1.25    0.51
   4   3   1   67.89    1.08
   6   1  -8    2.30    0.65
   6   2  -5    0.49    0.50
   6   3  -3    0.39    0.50
   6   9   3    0.74    0.71
   7   2 -12    0.24    0.84
   7   3  -7   14.43    0.73
   7   9   1    6.58    0.87
   8   5  -7    2.42    0.86
   8   6  -5   -0.08    0.86
  -6  11   6    0.36    0.65
  -5  11   7    0.17    0.64
  -4   7   6    7.17    0.44
  -4   9   7    3.37    0.52
  -1   3   4   90.09    1.20
   1  -3 -11    1.52    0.37
   3  -2 -15    0.19    0.48
   3  -1  -5    0.90    0.36
   4  -1  -8    4.17    0.39
   6   1  -9    9.05    0.51
   7   5  -3    1.00    0.47
  -6  -1 -12    0.24    0.91
  -5  -1  -6    8.90    0.75
  -4  -1  -4    2.56    0.66
  -2  -3 -15    0.21    0.85
  -8   2  -7    0.15    0.83
  -8   5  -1    1.48    0.74
  -8   6   0    0.29    0.74
  -8   7   1    0.41    0.90
  -7   1  -6    1.78    0.71
  -7   4   0   -0.13    0.69
  -7   5   1    2.69    0.70
  -7   6   2    4.45    0.73
  -7   9   4    1.08    0.90
  -6   1  -3    7.10    0.59
  -6   2  -1    0.72    0.53
  -5   0  -3    0.41    0.55
  -5   1  -1   48.47    0.85
  -4  12   8    0.14    0.93
  -3   1   1  232.50    1.74
  -3   6   6    9.29    0.59
  -3  10   8    0.25    0.70
  -2   7   7    0.33    0.52
  -2   9   8    0.24    0.54
  -2  13   9    0.44    0.94
  -1   4   5   19.80    0.67
  -1  12   9    0.90    0.76
   0  -3 -15   -0.10    0.67
   0  -3  -9   -0.05    0.50
   0   9   8   -0.10    0.54
   0  12   9    0.10    0.74
   1  -3 -13    1.04    0.52
   1  -3 -12    1.25    0.51
   3  -2 -14   13.84    0.74
   3  -2 -13    0.35    0.64
   3  -2 -12   -0.10    0.50
   3  -2 -11    1.05    0.51
   3  -2 -10   25.16    0.66
   4  -1 -16   -0.11    0.85
   4   4   2    0.06    0.50
   4   5   3    1.64    0.53
   5   0  -8    0.22    0.49
   6   1 -14    6.73    0.89
   6   1 -10   12.27    0.71
   7   3  -8    2.14    0.68
   7   4  -5    1.05    0.66
   7   6  -2    3.75    0.70
   7   8   0    0.03    0.70
   8   5  -8   -0.28    0.86
   8   6  -6   -0.22    0.86
   8   7  -4    0.42    0.87
   8   8  -3   -0.07    0.88
  -8   8   2   -0.16    0.64
  -7   7   3   -0.11    0.50
  -6   8   5    0.84    0.50
  -6  10   6   -0.08    0.63
  -5   4   3    0.46    0.37
  -5   5   4   39.23    0.65
  -5   8   6    9.08    0.55
  -4  11   8    0.23    0.52
  -2  12   9   -0.13    0.53
  -1   2   3    0.10    0.33
   2  -2 -17    0.09    0.60
   2  -2  -7   21.82    0.56
   4  -1 -15   -0.03    0.48
   4  -1  -9    2.59    0.37
   5   0 -15    0.12    0.59
   5   0  -9    0.07    0.35
   5   1  -5    0.05    0.35
   5   3  -1   51.03    0.77
   6   1 -13    0.04    0.58
   6   1 -12    0.15    0.48
   6   1 -11    0.49    0.47
   6   2  -6    0.13    0.35
  -6  -1 -13    0.09    1.30
  -6  -1 -11    0.62    1.03
  -7   0 -12   -0.05    1.15
  -7   0 -11   -0.24    1.14
  -2  -3 -14    6.74    0.90
  -2  -1  -2   95.44    1.88
   2  11   8    0.06    0.88
  -8   3  -4    2.10    0.75
  -8   4  -2   -0.07    0.73
  -7   0 -10   14.50    0.92
  -7   2  -3    1.78    0.70
  -7   3  -1   21.66    0.74
  -6  -1 -10    8.64    0.84
  -6   0  -5   -0.11    0.53
  -6   4   2   -0.02    0.53
  -6   5   3   57.21    0.84
  -5   3   2    0.27    0.52
  -5  10   7    1.87    0.74
  -4   3   3    9.50    0.58
  -4   4   4   42.27    0.77
  -4   5   5    0.87    0.53
  -3  13   9    0.10    0.95
  -2   3   4    3.94    0.47
  -2   4   5   22.77    0.70
  -1  -3 -15    0.90    0.69
  -1  -3  -9    0.00    0.51
  -1   5   6    0.69    0.52
  -1  11   9    0.63    0.73
   0  -3 -14    0.07    0.66
   0  -3 -10    0.08    0.50
   0   3   4    0.11    0.44
   0   4   5    6.47    0.55
   1  -2 -18   -0.08    0.88
   1  13   9   -0.03    0.94
   4  -1 -14    5.64    0.71
   4  -1 -13    1.44    0.66
   4  -1 -10    2.68    0.52
   4   0  -5   -0.03    0.49
   5   0 -14    6.16    0.72
   5   0 -13    0.06    0.66
   5   0 -11   -0.13    0.64
   5   0 -10   49.12    0.77
   5   2  -3   14.80    0.60
   6   3  -4    6.67    0.55
   6   4  -2    0.07    0.50
   7   3 -10    0.67    0.76
   7   3  -9    6.23    0.71
   7   4  -6    1.95    0.67
   7   7  -1    0.66    0.68
   8   7  -5   -0.19    0.87
  -7   1  -5    2.97    0.51
  -7   8   4   -0.01    0.52
  -6   6   4   46.02    0.73
  -5   6   5    0.86    0.38
  -4   8   7    4.41    0.42
  -3   7   7    0.18    0.37
  -3   9   8    2.54    0.51
  -2   2   3    2.46    0.35
   2  -2 -16    1.83    0.50
   3   0  -3   -0.05    0.30
   4  -1 -12    0.49    0.46
   4  -1 -11   -0.08    0.35
   5   0 -12    0.02    0.46
   6   2  -7   19.83    0.52
   7   3 -12    0.12    0.60
   7   3 -11    1.95    0.62
   7   5  -4    0.56    0.47
   3  10   7    0.39    1.21
   2   3   3   67.43    2.40
  -2  -3 -13    0.70    0.65
  -2  -3 -10    0.18    0.62
   0  -3 -13    0.09    0.63
   3   3   2   -0.03    0.49
   6   8   2   -0.03    0.83
  -8   2  -6    0.28    0.74
  -8   6   1   -0.11    0.73
  -7   0  -9   -0.06    0.73
  -6   3   1    6.57    0.57
  -6   9   6    0.20    0.73
  -5   2   1   -0.01    0.52
  -5   9   7    2.05    0.71
  -4   2   2    0.03    0.52
  -4   6   6   -0.22    0.52
  -4  10   8   14.80    0.81
  -3  12   9    0.33    0.92
  -2   5   6   49.27    0.85
  -2  11   9    1.31    0.73
  -1  -3 -14    0.45    0.67
  -1   8   8    0.09    0.53
   0  -3 -12    0.01    0.51
   0  -3 -11   -0.08    0.50
   0  -1  -2    0.02    0.55
   0  11   9    0.03    0.72
   2  -2 -15    2.15    0.68
   2  -2  -8   83.19    0.98
   2  -1  -4    6.43    0.50
   3  -1 -17    0.07    0.86
   3  -1  -6    9.59    0.57
   3   1  -1  231.34    1.79
   4   2  -1    1.89    0.53
   5   1  -6    8.90    0.55
   5   4   0   -0.19    0.50
   5   7   3   -0.01    0.52
   6   5  -1   67.65    0.97
   7  10   1    0.15    0.89
  -8   3  -3    0.43    0.51
  -8   5   0    0.73    0.52
  -8   7   2    2.03    0.64
  -7   5   2    1.83    0.50
  -7   6   3    0.07    0.49
  -7   9   5    1.15    0.65
  -6   1  -2    0.84    0.38
  -6   7   5   15.04    0.58
  -5   7   6    0.08    0.37
  -2   8   8   25.04    0.61
   1  -2  -6    0.05    0.29
   4   0  -6    4.28    0.39
   4   1  -3   28.36    0.60
   6   2  -8   22.88    0.59
   7   4  -7    0.40    0.47
  -6  -1 -14    5.89    1.59
  -6  -1  -9    9.49    0.96
  -4  -2  -7   42.97    1.35
  -2  -3 -12    0.07    0.63
  -2  -3 -11    2.85    0.68
  -1  -3 -13    1.33    0.65
  -1  -3 -10    1.43    0.63
   1   7   7    4.79    0.70
   1   9   8    7.79    0.76
   6  10   3    0.19    0.88
  -8   2  -5   -0.01    0.73
  -8   4  -1   -0.03    0.72
  -8   8   3    0.12    0.91
  -7   0  -8    0.12    0.72
  -7   2  -2    0.29    0.54
  -7   4   1   -0.07    0.69
  -7   7   4    0.22    0.71
  -6   2   0    0.30    0.52
  -5  -1  -5    0.01    0.52
  -5  11   8    0.23    0.91
  -4   0  -1   -0.05    0.51
  -3   3   4    0.10    0.51
  -3   4   5   29.77    0.72
  -3  11   9   -0.02    0.73
  -2  10   9    0.03    0.70
  -1  -3 -12    1.22    0.53
  -1  -3 -11    1.85    0.53
  -1   6   7   12.50    0.63
  -1  10   9    3.61    0.73
   0  -2 -18   -0.08    0.89
   0  -2  -5  330.12    2.64
   0   2   3    3.33    0.56
   0   5   6    0.03    0.51
   0   8   8    5.41    0.60
   1  -2 -17    4.88    0.75
   1  12   9    1.14    0.75
   2  -2 -14    0.19    0.65
   2  -2  -9   28.25    0.70
   3  -1 -16    0.06    0.69
   5   5   1   11.25    0.63
   6   2 -14    0.23    0.85
   6   2  -9    2.25    0.66
   6   3  -5    0.40    0.51
   6   4  -3    1.35    0.51
   6   6   0  120.81    1.26
   6   7   1   43.38    0.98
   7   4  -8   -0.08    0.67
   7   5  -5    2.04    0.67
   7   6  -3    0.00    0.66
   7   7  -2    2.06    0.70
   7   9   0    0.08    0.71
  -7   1  -4    7.49    0.55
  -6   8   6   -0.39    0.50
  -6  10   7   -0.02    0.64
  -4   7   7    0.67    0.38
  -4   9   8   -0.16    0.50
  -4  12   9   -0.08    0.66
  -3   5   6    7.93    0.44
  -3   8   8    2.50    0.40
  -2   6   7    6.79    0.44
   2  -2 -13    0.26    0.36
   2  -2 -10    1.75    0.37
   3  -1  -7   11.14    0.46
   5   1  -7    2.71    0.37
   5   2  -4    1.78    0.37
   6   2 -13    1.73    0.60
   6   2 -12   10.27    0.56
   6   2 -11    9.12    0.53
   6   2 -10    0.30    0.47
   7   4  -9    0.46    0.48
   2   8   7    2.49    0.78
  -8   1  -9    0.36    1.14
   3   4   3    0.92    0.63
   5   6   2  180.77    1.73
  -8   1  -8    1.04    0.92
  -7   3   0    0.37    0.61
  -7   8   5    1.28    0.81
  -6  -1  -8    2.35    0.71
  -6   0  -4   12.79    0.65
  -6   5   4   -0.17    0.54
  -5   0  -2  882.35    3.05
  -5   1   0    0.08    0.52
  -5   4   4    0.58    0.52
  -5   5   5   19.60    0.65
  -5   8   7    2.30    0.70
  -5  10   8    0.12    0.73
  -4  -1  -3   24.68    0.79
  -4   1   1  100.77    1.09
  -3   0   0   -0.07    0.42
  -3   2   3   13.51    0.56
  -3  10   9    0.83    0.72
  -2  -2 -18    0.04    0.92
  -1  -2 -18    0.02    0.90
   0  10   9    4.77    0.74
   1  -2 -16    0.14    0.68
   1  -1  -3   94.30    1.40
   2  -2 -12    8.35    0.57
   2  -2 -11    0.49    0.50
   2  -1 -18    1.31    0.88
   3  -1 -15   -0.26    0.67
   4   0 -16    0.08    0.84
   4   0  -7    0.04    0.48
   5   1 -15    0.06    0.85
   5   1  -8    0.20    0.49
   5   3  -2   -0.03    0.50
   7   4 -11    0.13    0.85
   7   4 -10    2.79    0.85
   7   5  -6    0.69    0.67
   7   8  -1    0.06    0.69
  -8   3  -2    4.21    0.54
  -8   5   1    1.98    0.52
  -8   6   2   -0.10    0.52
  -8   7   3    0.25    0.63
  -6   4   3    0.90    0.38
  -6   6   5    0.21    0.48
  -5   3   3   63.34    0.77
  -4  11   9    0.28    0.63
  -3   6   7    5.61    0.41
  -2   1   2   87.00    1.19
  -2  13  10    1.55    0.69
  -1   1   2    0.67    0.37
   3  -1  -8    1.35    0.35
   4   0 -15    0.12    0.48
   5   1 -14    0.73    0.48
   6   3  -6    3.48    0.39
   7   6  -4    0.01    0.47
  -4  -2 -16    0.62    1.59
   3   5   4    1.61    0.84
   2  10   8    0.97    0.86
  -8   1  -7   -0.10    0.74
  -8   2  -4    0.02    0.72
  -8   4   0    0.29    0.71
  -7   0  -7    0.15    0.70
  -7   5   3    0.85    0.69
  -6   3   2    2.70    0.54
  -6   9   7    2.53    0.74
  -5   6   6  113.53    1.05
  -4   4   5   32.48    0.71
  -3  -1  -2    2.80    0.48
  -2   9   9    3.53    0.71
  -1  13  10    0.14    0.94
   0  -2 -17    1.93    0.72
   0   6   7   27.71    0.82
   1  -2 -15    7.73    0.72
   1  -2  -7    2.89    0.54
   1  11   9    0.70    0.72
   2  -1  -5    0.47    0.41
   2   0  -2    2.55    0.49
   2   1   0    0.32    0.47
   3  -1 -14    0.38    0.65
   3  -1 -13   -0.22    0.64
   3  -1  -9    5.44    0.53
   3   0  -4    3.02    0.44
   4   0 -14    0.26    0.66
   4   0  -8    1.87    0.49
   4   1  -4    2.58    0.51
   4   3   0    0.47    0.50
   5   1 -13   -0.10    0.66
   5   1 -12   11.14    0.71
   5   1 -11    0.58    0.65
   5   1 -10    0.49    0.51
   5   1  -9    1.34    0.51
   6   4  -4   25.92    0.68
   6   5  -2    9.57    0.60
   7   5  -7    0.19    0.67
   7  10   0   -0.12    0.89
  -7   2  -1   -0.10    0.38
  -7   4   2   77.81    0.88
  -7   6   4    0.07    0.49
  -7   9   6    0.09    0.64
  -6   1  -1    5.42    0.43
  -6   7   6    6.52    0.53
  -5   2   2    4.70    0.42
  -5   9   8   -0.11    0.51
  -4   3   4   14.58    0.50
  -4   5   6   27.25    0.58
  -4   8   8   42.23    0.75
  -2   7   8   -0.01    0.36
  -2  12  10    0.07    0.65
  -1   9   9    2.31    0.41
   2  -1 -17    0.14    0.50
   3  -1 -12    0.68    0.36
   3  -1 -10    1.30    0.36
   4   0 -13   -0.24    0.46
   4   0  -9   -0.01    0.35
   5   2  -5    1.20    0.36
   6   3  -7    0.65    0.36
   7   7  -3    0.07    0.48
   4   8   5    1.68    0.87
   5  11   5   -0.01    1.16
   3  13   8    0.85    1.35
  -6  -1  -7   12.12    0.79
  -3  -2 -17   -0.06    1.11
   5   9   4    4.29    0.89
   6   9   2    0.19    0.84
  -7   0  -6   11.46    0.79
  -7   1  -3    3.88    0.64
  -7   3   1   21.13    0.72
  -7   7   5    0.12    0.71
  -6   0  -3    0.09    0.52
  -6   2   1    0.84    0.52
  -5  -1  -4    5.55    0.58
  -5   7   7    0.63    0.68
  -4  10   9    1.32    0.73
  -3   1   2    2.72    0.46
  -3   7   8    0.60    0.52
  -3   9   9    6.75    0.74
  -3  12  10    0.62    0.93
  -1  -2 -17    4.78    0.77
  -1   7   8   10.81    0.62
  -1  12  10   -0.01    0.75
   0  -2 -16    0.71    0.69
   0  13  10   -0.08    0.94
   1  -2 -14   11.56    0.73
   3  -1 -11    0.74    0.50
   4   0 -12    9.06    0.69
   4   0 -11   -0.02    0.50
   4   0 -10    0.70    0.49
   4   2  -2    0.13    0.50
   5   4  -1    0.10    0.49
   6   3  -8   11.84    0.71
   6   6  -1    3.29    0.54
   6  11   3    2.48    0.92
   7   5  -8    0.11    0.68
   7   6  -5   -0.08    0.67
   7   8  -2    1.60    0.70
   7   9  -1    7.41    0.85
  -9   4  -2   15.71    0.78
  -8   2  -3    0.61    0.51
  -8   3  -1    0.53    0.50
  -5  11   9    0.04    0.65
  -4   2   3   28.75    0.61
  -4   6   7   -0.14    0.36
   1  -2  -8   -0.06    0.35
   2  -1 -16    0.45    0.49
   3   0 -17    0.07    0.61
   5   3  -3   63.70    0.80
   6   3 -13    0.96    0.60
   6   3  -9    0.49    0.47
   7   5 -11   -0.10    0.61
   7   5 -10    0.03    0.59
   7   5  -9    0.15    0.59
  -3  -2  -5   25.94    1.26
  -2  -2 -17    0.25    1.08
   1   1   1   68.92    2.39
   2  13   9    0.08    1.15
  -9   3  -4    2.29    0.94
  -8   1  -6    8.16    0.80
  -8   5   2    1.45    0.73
  -8   6   3    0.02    0.88
  -8   7   4    0.43    0.89
  -7   8   6    3.71    0.90
  -6   8   7    1.55    0.72
  -6  10   8   19.32    1.01
  -3  11  10   -0.08    0.74
  -2   4   6    2.27    0.52
  -2  11  10    0.16    0.73
  -1  11  10    0.15    0.72
   0   9   9    0.02    0.54
   0  12  10   -0.02    0.75
   1  -2 -13   17.38    0.66
   1  -2  -9  173.53    1.40
   1  -1 -18    0.36    0.87
   3   0  -5    0.99    0.50
   3   1  -2    3.01    0.45
   3   2   0   -0.01    0.40
   4   1  -5    0.09    0.49
   5   2 -15    1.44    0.85
   5   2  -6    0.44    0.49
   6   3 -12   -0.21    0.68
   6   3 -11   -0.06    0.67
   6   3 -10    0.41    0.66
   6   4  -5    6.37    0.54
   6   5  -3   54.84    0.87
   6   7   0   25.42    0.85
   6   8   1    0.14    0.67
   7   6  -6   -0.02    0.67
   7   7  -4   -0.07    0.68
  -8   4   1    0.19    0.50
  -6   4   4   25.36    0.56
  -6   5   5   31.11    0.61
  -5   0  -1    0.11    0.40
  -5   1   1   48.25    0.73
  -5   4   5   18.98    0.52
  -5   8   8    0.05    0.49
  -5  10   9    1.02    0.64
  -4   0   0   15.84    0.54
  -4   9   9    0.97    0.50
  -2   3   5   77.16    0.96
   0  -2  -6    0.56    0.31
   1  -2 -12    0.24    0.36
   2  -1  -6   20.40    0.54
   3   0 -16    0.09    0.48
   4   1 -16    0.02    0.60
  -4  -2  -6    0.03    0.62
   1   8   8   -0.03    0.64
  -9   3  -3    1.12    0.92
  -9   4  -1   -0.11    0.91
  -8   1  -5    0.21    0.72
  -7   0  -5    0.02    0.68
  -7   1  -2    1.02    0.54
  -7   2   0    0.18    0.53
  -7   4   3    0.30    0.68
  -7   5   4    0.28    0.68
  -7   6   5    0.00    0.70
  -6  -1  -6    1.35    0.55
  -6   1   0    0.01    0.52
  -6   3   3    0.33    0.52
  -6   6   6    0.05    0.67
  -6   9   8   -0.23    0.89
  -5   3   4   35.75    0.72
  -5   5   6    6.12    0.57
  -4   7   8    0.15    0.52
  -3   3   5    2.63    0.52
  -3   4   6  110.67    1.07
  -3   8   9    5.20    0.64
  -2   5   7    5.53    0.55
  -2   8   9    1.55    0.54
  -1  -2 -16    0.03    0.70
  -1   4   6   14.65    0.66
   0  -2 -15   12.96    0.77
   0   7   8   -0.12    0.52
   1  -2 -11    9.41    0.58
   1  -2 -10    6.93    0.56
   1  -1 -17    0.07    0.70
   1   0  -1    0.02    0.56
   1  10   9    3.13    0.73
   2  -1 -15    1.23    0.67
   4   1 -15   -0.04    0.68
   4   4   1    1.04    0.50
   5   2 -14   -0.05    0.68
   5   2  -7   23.24    0.63
   5   5   0    0.01    0.50
   6   4  -6    0.10    0.50
   7   6  -7    0.42    0.68
   7   8  -3   -0.15    0.69
   7  10  -1    0.03    0.88
  -8   2  -2    0.31    0.50
  -8   3   0    0.73    0.50
  -7   7   6    0.36    0.50
  -6   7   7    6.74    0.54
  -5   6   7    0.22    0.37
  -4   1   2    1.28    0.37
  -4  11  10    0.55    0.64
  -3   5   7    5.20    0.41
  -2   2   4   41.08    0.76
  -2  10  10    1.01    0.51
  -1   3   5   10.53    0.48
   2  -1 -14    7.71    0.52
   2   0 -18    0.08    0.62
   3   0 -15   -0.08    0.47
   4   1  -6    2.11    0.36
   5   2 -13    6.65    0.52
   5   2  -8    0.16    0.35
   5   3  -4   33.72    0.62
   7   6  -8    0.02    0.49
   7   7  -5    0.03    0.48
   7   9  -2    1.19    0.62
  -5  -2 -11    3.68    1.28
  -5  -2 -10    0.01    0.98
  -5  -2  -9    3.77    0.83
  -4  -2 -15    2.14    1.08
  -3  -2 -16    0.07    0.89
  -1  -2  -5  280.06    3.35
   1   4   5   14.01    0.86
   5   8   3    0.16    0.64
  -9   2  -5    0.18    0.93
  -8   5   3    2.61    0.72
  -8   6   4    1.94    0.89
  -7   3   2    1.69    0.68
  -6   0  -2    0.46    0.52
  -6   2   2    0.13    0.51
  -5   2   3   14.76    0.61
  -5   9   9    0.15    0.72
  -4  -1  -2    0.99    0.53
  -3   2   4    2.43    0.53
  -3  10  10    9.42    0.79
  -2  -2 -16    2.00    0.73
  -2   6   8    3.69    0.53
  -1   5   7   23.27    0.74
  -1   8   9    8.70    0.60
  -1  10  10   12.33    0.80
   0  -2 -14   -0.10    0.52
   0  -1 -18    0.01    0.88
   0  11  10    0.06    0.72
   1  -1  -4  180.95    1.75
   2  -1  -7    1.48    0.51
   3   0  -6    0.16    0.50
   4   1 -14    6.71    0.70
   4   2  -3   30.63    0.72
   5   2 -12    0.01    0.66
   5   2 -11    6.67    0.68
   5   2 -10   -0.07    0.58
   5   2  -9    4.89    0.53
   5   4  -2   38.22    0.77
   5   6   1    0.68    0.52
   5   7   2    6.29    0.60
   6   4 -13    0.65    0.85
   6   4  -7    2.77    0.65
   6   5  -4    0.15    0.51
   6   6  -2    0.17    0.51
   6  10   2    0.06    0.70
   7   6 -10    0.81    0.86
   7   6  -9   -0.22    0.84
  -8   1  -4    1.68    0.52
  -8   4   2    0.17    0.50
  -8   7   5    0.07    0.63
  -7   8   7    0.38    0.62
  -5   7   8   15.46    0.58
  -4   3   5    1.19    0.37
  -4   4   6    0.31    0.36
  -4   5   7    1.74    0.38
  -4   8   9    3.40    0.51
  -3   6   8    0.25    0.36
   2  -1 -13    2.58    0.39
   2   0  -3    0.25    0.32
   3   0 -14    7.19    0.52
   4   1 -13    1.32    0.47
   4   1  -7    2.12    0.37
   4   3  -1   69.52    0.92
   6   4 -12    0.39    0.59
   6   4  -9    2.96    0.48
   6   4  -8    0.91    0.46
   7   7  -6    0.13    0.49
   7   8  -4    0.11    0.49
   4  10   6    0.52    1.64
   1   5   6    0.31    0.62
   1  13  10   -0.21    1.15
   2  12   9    0.04    0.91
   4   5   2   11.11    0.74
   4   7   4    1.78    0.66
  -9   3  -2    0.66    0.91
  -9   4   0   -0.02    0.90
  -8   2  -1    0.06    0.70
  -7   0  -4    1.00    0.68
  -7   1  -1   14.61    0.63
  -7   2   1    0.07    0.53
  -6  -1  -5   27.95    0.80
  -6   8   8   -0.20    0.71
  -5  -1  -3   15.35    0.67
  -4  10  10    0.55    0.73
  -3   0   1    0.02    0.43
  -2   0   1    0.00    0.46
  -2  12  11    1.09    0.93
  -1  -2 -15    5.57    0.73
  -1   2   4    1.57    0.46
  -1   6   8    1.46    0.53
   0  -2 -13    7.47    0.59
   0  -2  -7    1.88    0.54
   1  -1 -16    5.81    0.71
   2  -1 -12    0.11    0.50
   2  -1  -8    5.46    0.54
   2   0 -17   -0.37    0.78
   3   0 -13   -0.19    0.58
   3   0  -7    0.04    0.48
   3   1 -17    0.37    0.86
   3   1  -3   84.18    1.04
   4   1 -12    0.79    0.64
   4   1  -8    4.76    0.52
   5   3 -15    0.48    0.85
   5   3  -5   53.90    0.80
   6   4 -11    4.67    0.70
   6   4 -10    0.09    0.66
   6   5  -5   32.61    0.73
   6   7  -1   40.53    0.93
   6   8   0   18.53    0.83
   6   9   1    0.83    0.69
   7   7  -7    0.27    0.84
   7   9  -3    5.51    0.91
  -9   2  -4    0.14    0.64
  -8   3   1    0.38    0.49
  -7   5   5    1.89    0.49
  -6   4   5    6.61    0.42
  -6   5   6   21.64    0.61
  -4   2   4  178.72    1.23
  -4   6   8   17.59    0.51
  -3   9  10    0.37    0.49
  -2   9  10    0.90    0.49
   2  -1 -11    0.84    0.36
   2  -1 -10    0.76    0.36
   2  -1  -9    0.08    0.35
   4   1 -11    0.11    0.35
   4   1 -10    2.92    0.38
   4   1  -9    2.47    0.37
   7   7  -8   -0.12    0.60
  -5  -2  -8    0.24    0.74
   5  12   5    3.16    1.34
  -8   0  -9   -0.07    1.13
   4   6   3   10.46    0.78
  -8   0  -8    2.10    0.92
  -8   1  -3    4.68    0.73
  -7   4   4    0.03    0.67
  -7   6   6    0.39    0.70
  -6   1   1    5.37    0.56
  -6   3   4    7.85    0.56
  -6   6   7    1.68    0.68
  -6   9   9    1.49    0.90
  -5   0   0    0.03    0.53
  -5   1   2    4.42    0.55
  -5   4   6   16.28    0.61
  -5   8   9   10.21    0.77
  -5  10  10    0.73    0.91
  -3   7   9    0.00    0.52
  -2   7   9   -0.06    0.51
  -1  -1 -18    0.12    0.89
  -1  12  11    1.11    0.93
   0  -2 -12   49.19    0.88
   0  -2  -8    5.37    0.57
   0  -1 -17    0.01    0.71
   0   8   9    8.90    0.64
   1  -1 -15    0.20    0.66
   2   0 -16    3.25    0.71
   3   0 -12    1.40    0.51
   3   0 -11   -0.02    0.50
   3   0 -10    1.27    0.50
   3   0  -9    0.33    0.49
   3   0  -8    2.41    0.50
   3   3   1   70.46    1.22
   4   2 -16    1.25    0.85
   4   2  -4  178.41    1.29
   5   3 -14   -0.09    0.77
   5   3  -6   14.22    0.59
   5   5  -1   11.83    0.60
   6   5  -6   21.13    0.77
   6   6  -3    3.53    0.54
   7   7  -9    0.26    0.85
   7   8  -5    1.02    0.79
   7  10  -2    1.37    0.90
  -9   3  -1    0.50    0.65
  -8   5   4    0.01    0.50
  -8   6   5    0.02    0.62
  -7   0  -3   -0.07    0.38
  -7   3   3   24.27    0.62
  -7   7   7    0.25    0.62
  -6   0  -1   -0.08    0.36
  -5   3   5   51.79    0.69
  -5   5   7    1.55    0.38
  -4   9  10    0.53    0.51
  -3  -1  -1  218.03    1.92
  -3   1   3   79.56    0.96
  -3  11  11    0.36    0.64
  -2   1   3    3.80    0.39
   3   1 -16    0.22    0.49
   5   3 -13    0.15    0.47
   5   4  -3    0.61    0.35
   6   5 -13    0.09    0.61
   3  12   8    0.16    1.28
   5  10   4    0.07    0.98
  -7  -1 -10    0.24    0.90
  -7  -1  -9    0.10    0.88
  -5  -2  -7   16.30    0.89
  -3  -2 -15    0.10    0.86
  -2  -2 -15    2.13    0.86
   1   6   7    8.84    0.77
   1  12  10    0.00    0.92
   2   9   8    0.04    0.65
   6  11   2    0.18    1.08
  -9   2  -3   -0.22    0.91
  -9   4   1    0.34    0.90
  -8   0  -7    0.00    0.73
  -8   2   0    4.26    0.72
  -8   4   3    0.46    0.70
  -7  -1  -8    6.67    0.79
  -6  -1  -4    1.84    0.54
  -6   2   3   12.83    0.60
  -6   7   8    0.25    0.70
  -5   6   8    0.52    0.66
  -4  -2  -5    1.63    0.55
  -4   0   1    0.02    0.51
  -4   7   9    0.02    0.67
  -2  -1  -1   44.77    1.19
  -2  11  11    0.40    0.74
  -1  -2 -14    8.46    0.73
  -1   7   9    1.74    0.53
  -1   9  10    0.11    0.68
   0  -2 -11   13.09    0.63
   0  -2 -10    0.55    0.51
   0  -2  -9   89.29    1.16
   0   4   6    2.39    0.55
   0  10  10    0.18    0.69
   1   0 -18    0.08    0.87
   3   2  -1    0.20    0.40
   4   2 -15    3.86    0.71
   5   3 -12    2.12    0.67
   5   3  -7   48.41    0.76
   6   5 -12    1.46    0.85
   6   5  -7   14.46    0.72
   6   6  -4   43.50    0.89
   6   7  -2    2.95    0.68
   7   8  -7   -0.15    0.86
   7   8  -6    3.54    0.87
   7   9  -4    0.64    0.87
   7  10  -3   -0.15    0.89
  -7   1   0   -0.13    0.37
  -7   8   8   -0.17    0.63
  -5   2   4    2.04    0.38
  -5   9  10    0.78    0.63
  -4   1   3   28.38    0.60
  -3   4   7   12.49    0.47
   1  -1 -14    0.30    0.37
   1  -1  -5   55.65    0.93
   5   3 -11    2.48    0.47
   5   3 -10    2.68    0.47
   5   3  -9   10.49    0.45
   5   3  -8    5.49    0.41
   6   5 -11    1.07    0.49
   6   5 -10    3.84    0.51
   6   5  -9    6.61    0.52
   6   5  -8    0.77    0.46
   7   8  -8   -0.04    0.62
  -7  -1 -11    0.37    1.11
   1   9   9    2.61    0.69
  -9   3   0   -0.25    0.89
  -8   0  -6   -0.23    0.72
  -8   1  -2    3.14    0.72
  -8   3   2    4.11    0.72
  -7  -1  -7    0.01    0.70
  -7   2   2    0.00    0.53
  -6   8   9    3.44    0.89
  -5  -1  -2    4.55    0.56
  -5   7   9    0.97    0.68
  -4  -1  -1   96.27    1.17
  -3   3   6   34.32    0.73
  -3   5   8    0.26    0.51
  -3   8  10    0.54    0.68
  -3  10  11   -0.03    0.72
  -2  -1 -18    1.15    0.92
  -2   4   7  101.79    1.09
  -2   8  10    1.79    0.54
  -1  -2 -13   14.83    0.69
  -1  11  11    0.55    0.74
   0  -1 -16    0.01    0.68
   0   1   2    0.44    0.57
   0   5   7    0.16    0.51
   2   0 -15   -0.02    0.66
   2   0  -4   86.43    1.12
   2   1 -18    1.35    0.88
   2   1  -1   47.73    1.03
   3   1 -15    0.39    0.67
   3   1  -4    3.99    0.45
   4   2 -14    0.24    0.67
   4   2  -5    2.75    0.51
   4   3  -2    8.52    0.57
   4   4   0   45.69    0.89
   5   4 -15    1.73    0.86
   5   4  -4    0.37    0.51
   5   6   0    0.18    0.50
   6   8  -1   -0.14    0.67
   6   9   0    0.48    0.68
   6  10   1    0.93    0.71
   7   9  -5    1.26    0.87
  -9   2  -2    1.39    0.65
  -7   0  -2    1.53    0.40
  -7   4   5    1.03    0.48
  -7   5   6    1.00    0.49
  -7   6   7    0.98    0.50
  -6   4   6    0.08    0.37
  -6   5   7   13.44    0.56
  -4   3   6   25.91    0.56
  -4   4   7    0.48    0.36
  -4   5   8    6.62    0.43
  -4   8  10    0.30    0.49
  -4  10  11    1.55    0.64
  -2   3   6   21.37    0.58
  -2   5   8    7.69    0.43
  -2  10  11    0.27    0.50
   1  -1 -13    0.20    0.36
   1   0 -17   -0.11    0.49
   4   2 -13    3.58    0.49
   6   6  -5    0.28    0.46
   7   9  -6    0.28    0.62
   7  10  -4    0.12    0.62
   2   6   6    0.87    0.89
  -4  -2 -14    0.02    1.00
   1   3   4   92.16    2.34
   2  11   9    1.16    0.89
   5   9   3    4.78    0.88
   6  12   2    0.12    1.11
  -9   1  -5   -0.10    0.92
  -9   4   2   14.11    0.98
  -8   0  -5   -0.11    0.71
  -8   2   1   -0.04    0.69
  -8   4   4   -0.24    0.70
  -8   5   5    0.08    0.86
  -8   6   6    0.47    0.88
  -7  -1  -6    1.74    0.70
  -7   3   4    1.51    0.67
  -7   7   8    0.27    0.87
  -6  -1  -3    7.21    0.58
  -6   0   0    4.69    0.55
  -6   1   2    0.85    0.51
  -6   3   5    0.27    0.52
  -6   6   8   -0.10    0.68
  -5  -2  -6    0.23    0.52
  -5   0   1    0.38    0.54
  -3   2   5   35.47    0.75
  -3   6   9    0.12    0.51
  -2  -2 -14    0.20    0.67
  -1  -1 -17    0.01    0.71
  -1   0   1    0.00    0.56
   0   3   5   -0.04    0.41
   0   6   8  232.77    1.88
   0  12  11    2.15    0.94
   1  11  10    0.02    0.72
   2   0 -14    0.46    0.65
   2   1 -17    0.45    0.78
   2   2   1    1.67    0.49
   3   1 -14   -0.04    0.66
   3   2 -17   -0.09    0.86
   4   2 -12    3.94    0.66
   4   2  -6    0.21    0.49
   4   3 -16    0.08    0.86
   5   4 -14    0.25    0.84
   5   5  -2    9.85    0.59
   5   7   1    3.05    0.55
   6   6  -6    0.07    0.65
   6   7  -3   39.50    0.89
  -8   1  -1    4.43    0.53
  -5   1   3   15.58    0.50
  -5   4   7    1.60    0.38
  -5   8  10    1.55    0.51
  -4   2   5    2.46    0.39
  -4   6   9    0.55    0.37
  -2   6   9    0.06    0.36
   1  -1 -12    4.94    0.41
   1  -1  -6    0.31    0.29
   3   1 -13    0.06    0.46
   3   1  -5    1.20    0.36
   4   2 -11   13.94    0.48
   4   2  -7   62.02    0.76
   5   4 -13    3.39    0.51
   5   4  -5   19.24    0.52
   6   6 -12    0.74    0.61
  -7  -1 -12    0.69    1.32
  -3  -2 -14   10.32    0.97
  -3  -2  -4    1.81    0.66
  -1  -2  -6    0.25    0.51
   1   7   8   10.68    0.78
   5   8   2    8.91    0.73
  -9   1  -4    0.29    0.90
  -9   2  -1    0.43    0.89
  -9   3   1    0.87    0.89
  -8   0  -4    2.14    0.73
  -8   3   3    0.47    0.69
  -7  -1  -5    2.63    0.69
  -7   1   1   13.79    0.62
  -7   2   3    1.40    0.67
  -6   2   4    4.03    0.54
  -6   7   9    2.52    0.72
  -5   3   6   13.90    0.60
  -5   5   8   28.23    0.69
  -4   9  11   -0.04    0.72
  -3   9  11    0.71    0.70
  -2  -1 -17    0.09    0.88
  -2   2   5  111.92    1.18
  -1  -2 -12    0.13    0.51
  -1   1   3   93.44    1.41
  -1   4   7  191.10    1.53
  -1   8  10   32.73    0.80
  -1  10  11    0.74    0.71
   0  -1 -15   -0.19    0.67
   0  -1  -3   -0.01    0.48
   0   0 -18   -0.01    0.88
   0   9  10   -0.03    0.67
   1  -1 -11    3.28    0.53
   1   0 -16    0.11    0.68
   2   0 -13   -0.07    0.51
   2   0  -5    0.08    0.41
   3   2 -16   -0.05    0.69
   4   2 -10   -0.10    0.50
   4   2  -9    1.03    0.50
   4   2  -8    5.01    0.52
   4   3 -15    1.13    0.69
   4   3  -3    7.24    0.56
   5   4 -12    0.24    0.67
   5   4  -6   16.40    0.61
   6   6 -11    2.40    0.85
   6   6 -10    0.06    0.69
   6   6  -9   -0.07    0.67
   6   6  -8    0.21    0.66
   6   6  -7    1.90    0.67
   6   7  -4    4.94    0.69
   6   8  -2   -0.02    0.66
   6  11   1    3.60    0.92
  -7   0  -1    0.12    0.37
  -5   6   9    0.07    0.47
  -4   7  10    0.61    0.48
  -3   7  10   -0.05    0.37
   1  -1  -7   49.02    0.80
   3   1 -12    0.71    0.37
   3   1  -6    9.64    0.45
   5   4 -11    5.49    0.50
  -4  -2  -4  156.61    1.86
   5  11   4    0.23    0.88
  -9   1  -3    0.76    0.89
  -8   2   2    0.15    0.69
  -8   5   6    4.71    0.89
  -7   4   6    2.14    0.68
  -7   5   7    0.35    0.69
  -6  -1  -2    0.94    0.51
  -6   8  10   -0.13    0.87
  -5  -1  -1   46.24    0.86
  -5   2   5    1.60    0.51
  -5   9  11    1.03    0.90
  -4   0   2    4.75    0.55
  -3   1   4    3.68    0.45
  -3  11  12   -0.01    0.91
  -2  -2 -13    0.26    0.53
  -2   7  10    3.15    0.55
  -2   9  11    0.46    0.69
  -1  -2 -11    8.51    0.60
  -1  -1 -16    3.85    0.72
  -1   3   6   10.91    0.56
  -1   5   8   17.13    0.67
   0  -1 -14   -0.10    0.52
   0   7   9   -0.01    0.51
   0  11  11    0.11    0.72
   1  -1 -10    0.76    0.50
   1  -1  -9   10.75    0.60
   1  -1  -8    4.82    0.55
   1   1 -18    0.00    0.88
   2   0 -12   60.74    0.84
   2   0  -6    1.76    0.42
   2   1 -16    0.51    0.69
   3   1 -11    0.74    0.50
   3   2  -2   28.16    0.70
   3   4   2   11.91    0.71
   4   3 -14    0.24    0.67
   4   5   1    1.48    0.51
   5   4 -10    0.48    0.65
   5   4  -9   17.00    0.61
   5   4  -8    1.74    0.51
   5   4  -7    1.90    0.51
   5   5  -3    3.09    0.52
   5   6  -1    0.74    0.51
   6   7  -5   14.23    0.76
   6   9  -1    0.86    0.68
   6  10   0    9.60    0.80
  -9   2   0   -0.13    0.63
  -9   3   2    0.74    0.63
  -8   0  -3   -0.08    0.49
  -8   1   0    0.85    0.49
  -8   4   5   -0.08    0.50
  -8   6   7    0.60    0.63
  -7   3   5   17.33    0.57
  -7   6   8   -0.06    0.50
  -6   4   7    3.05    0.48
  -6   5   8    0.64    0.47
  -5   7  10    0.20    0.48
  -4   1   4    2.16    0.38
   1   0  -2   45.77    1.08
   2   0 -11   -0.05    0.35
   2   2 -18    0.15    0.62
   3   1 -10    1.43    0.36
   3   1  -9    5.58    0.40
   3   1  -8    1.33    0.36
   3   1  -7   10.75    0.46
   3   2 -15    0.16    0.48
   4   4  -1    1.08    0.36
   5   5 -14    0.50    0.61
  -5  -2  -5    1.39    0.64
  -3  -1 -17    0.28    1.11
  -8   3   4    1.93    0.70
  -7  -1  -4    7.52    0.73
  -7   1   2    0.67    0.53
  -7   7   9   -0.20    0.88
  -6   0   1   -0.13    0.50
  -6   1   3    7.42    0.56
  -6   3   6    3.60    0.54
  -6   6   9   -0.08    0.69
  -5   0   2  807.46    2.59
  -4  -1   0    0.86    0.52
  -4   8  11    1.20    0.70
  -3  -1   0   -0.01    0.41
  -3   4   8   -0.18    0.50
  -3   8  11    0.53    0.68
  -2   0   2    2.16    0.48
  -2  11  12    0.09    0.90
  -1  -2 -10    5.59    0.59
  -1  -2  -9  131.32    1.54
  -1  -2  -7    2.20    0.55
  -1   0 -18    0.21    0.89
  -1   6   9    1.53    0.51
  -1  12  12    0.27    0.92
   0   0 -17   -0.02    0.70
   1   0 -15   -0.11    0.67
   2   0 -10    1.15    0.50
   2   0  -9    0.05    0.50
   2   0  -8    5.44    0.54
   2   0  -7    0.02    0.49
   2   1 -15    1.07    0.67
   3   3 -17   -0.38    0.88
   4   3 -13   -0.12    0.66
   4   3  -4   18.39    0.62
   4   4 -16   -0.26    0.87
   5   5 -13    0.38    0.70
   5   5  -4   37.94    0.76
   6   7 -11    0.17    0.86
   6   7  -6    6.94    0.70
   6   8  -3    1.10    0.67
   6  12   1    0.55    0.91
  -9   1  -2    0.50    0.63
  -7   0   0   -0.13    0.37
  -7   2   4    0.15    0.46
  -5   1   4    5.72    0.40
  -4   3   7    7.40    0.42
  -4   4   8   26.17    0.57
  -4   5   9    0.54    0.37
  -4  10  12    0.12    0.64
  -3   3   7    0.27    0.35
  -3   5   9    2.37    0.39
  -3  10  12    0.05    0.63
   3   2 -14   13.11    0.56
   4   3 -12    0.03    0.45
   6   7 -10    1.14    0.61
   6   7  -9    2.77    0.52
   6   7  -8   -0.15    0.48
   6   7  -7    6.78    0.53
   4   9   5    5.02    0.93
  -3  -2 -13    0.20    0.81
  -1  -2  -8   -0.08    0.62
  -9   2   1    0.54    0.88
  -8   0  -2    0.13    0.69
  -8   1   1    4.42    0.71
  -7  -1  -3    3.96    0.56
  -6   2   5    0.61    0.51
  -6   7  10    1.39    0.79
  -5   4   8    1.14    0.52
  -5   8  11    1.74    0.80
  -2  -2 -12    5.81    0.61
  -2  -1 -16    0.38    0.71
  -2   1   4    6.15    0.51
  -2   8  11   16.85    0.78
  -1  -1 -15    0.14    0.67
  -1   9  11    0.80    0.69
   0  -1 -13    0.11    0.52
   0   2   4   20.18    0.86
   1   0 -14   19.92    0.68
   1   1 -17    0.03    0.70
   1  10  10   10.31    0.81
   2   1  -2   93.43    1.29
   2   2 -17   -0.02    0.86
   3   3   0    0.08    0.40
   4   3  -5    1.89    0.50
   4   4 -15    4.43    0.86
   4   6   2    0.07    0.50
   5   5 -12    2.53    0.68
   5   5  -5   18.48    0.64
   5   6  -2  169.32    1.38
   5   7   0   -0.10    0.51
   5  10   3    0.04    0.69
   6   8  -4   11.48    0.75
   6   9  -2    0.37    0.68
   6  10  -1    0.97    0.70
   6  11   0    0.22    0.87
  -9   3   3    0.34    0.63
  -8   2   3    0.39    0.49
  -8   5   7    1.95    0.63
  -6  -1  -1    5.73    0.42
  -5  -1   0    0.16    0.35
  -5   3   7   42.66    0.65
  -5   5   9    3.14    0.48
  -4   2   6    0.14    0.35
  -4   6  10    0.20    0.47
  -3   2   6   31.04    0.61
  -3   6  10   31.08    0.62
  -2   4   8   15.66    0.51
  -2  10  12    0.18    0.51
  -1   2   5  271.53    1.96
  -1   7  10    0.00    0.36
   2   1 -14    6.93    0.52
   3   2 -13    0.26    0.46
   3   2  -3   13.20    0.48
   3   3 -16    0.43    0.50
   4   3 -11    1.90    0.37
   5   5 -11    0.13    0.47
   5   6 -14    0.18    0.61
   2   7   7    0.31    0.80
  -4  -2 -13    2.60    1.02
  -6  -2  -9    1.87    0.86
  -6  -2  -8   20.51    1.08
  -6  -2  -7   19.44    0.90
  -5  -2  -4    1.65    0.64
   1   8   9    8.19    0.76
   5  12   4    0.07    1.10
  -9   0  -5   -0.15    0.91
  -9   1  -1   -0.34    0.88
  -8   4   6    0.16    0.85
  -7   3   6    6.08    0.69
  -7   4   7    0.00    0.68
  -7   5   8    0.40    0.69
  -7   6   9    0.36    0.86
  -6   8  11    1.44    0.90
  -5   2   6    0.44    0.50
  -5   6  10   18.43    0.77
  -4  -2  -3   25.05    0.82
  -4   9  12   -0.06    0.88
  -3   9  12    0.70    0.72
  -2   3   7   58.92    0.89
  -2   5   9   -0.11    0.50
  -1  11  12    1.26    0.90
   0  -1 -12   -0.20    0.51
   0   0 -16    2.79    0.70
   0   8  10    6.40    0.61
   0  10  11    2.19    0.72
   4   3 -10    4.88    0.54
   4   3  -9    1.83    0.51
   4   3  -8   22.57    0.64
   4   3  -7    7.66    0.55
   4   3  -6   26.15    0.66
   4   4 -14   -0.32    0.68
   4   4  -2   -0.02    0.49
   4   7   3    4.19    0.58
   5   5 -10    1.50    0.66
   5   5  -9    4.48    0.66
   5   5  -7    1.50    0.52
   5   5  -6    7.10    0.55
   5   8   1    2.53    0.56
   5   9   2    3.90    0.70
   6   8 -10    0.33    0.86
   6   8  -5    1.08    0.68
   6   9  -3    1.07    0.69
  -8   0  -1    0.09    0.48
  -8   3   5   -0.03    0.49
  -7   1   3    3.74    0.40
  -6   0   2    0.50    0.37
  -6   1   4    1.75    0.37
  -6   4   8    0.74    0.47
  -4   0   3    0.13    0.36
  -4   7  11    0.10    0.48
   0   1 -18   -0.05    0.62
   1   0 -13   -0.14    0.36
   2   2 -16    2.12    0.50
   3   2 -12    0.04    0.35
   5   5  -8   25.60    0.56
   5   6 -13   -0.06    0.60
   6   8  -9    4.28    0.64
   6   8  -8    0.11    0.49
   6   8  -7    1.47    0.50
   6   8  -6    0.07    0.48
   4  11   6    0.88    1.13
   4   8   4   43.93    1.25
  -8  -1  -9   -0.04    1.12
  -8  -1  -8    0.91    1.11
  -8  -1  -7    0.05    0.89
  -6  -2  -6    0.01    0.64
  -9   0  -4   -0.24    0.90
  -9   2   2    1.38    0.88
  -8  -1  -6    7.88    0.79
  -8   1   2    2.99    0.70
  -7  -1  -2    0.98    0.53
  -7   0   1   -0.06    0.52
  -7   2   5    0.73    0.66
  -6   3   7    0.30    0.52
  -6   5   9    7.20    0.70
  -6   6  10   -0.09    0.69
  -5   7  11   -0.13    0.69
  -4   1   5   -0.08    0.50
  -3  -1 -16    0.17    0.72
  -3   0   3   -0.05    0.42
  -3   7  11    0.05    0.66
  -2  -2 -11    0.45    0.51
  -2  -1   0    0.41    0.47
  -2   0 -18   -0.05    0.91
  -2   6  10    0.06    0.51
  -1  -1 -14    0.21    0.54
  -1   0 -17    0.00    0.71
   0  -1  -4   -0.01    0.46
   1   1 -16    5.62    0.71
   1   2 -18    0.37    0.88
   2   1 -13    3.53    0.54
   3   2  -4    2.39    0.52
   3   3 -15    1.60    0.69
   3   4 -17    0.65    0.88
   4   4 -13    0.80    0.67
   4   5   0   17.94    0.68
   5   6 -12    0.23    0.68
   5   6  -3   -0.02    0.51
   5   7  -1    3.53    0.54
   6   9  -4    0.09    0.68
   6  10  -2    0.05    0.70
   6  11  -1    4.01    0.91
   6  12   0    0.42    0.90
  -9   1   0   -0.02    0.62
  -9   3   4    1.93    0.63
  -8   2   4   -0.20    0.49
  -5   0   3    0.04    0.37
  -2   2   6    1.15    0.37
   3   2 -11    1.16    0.36
   4   5 -15    0.03    0.61
  -6  -2 -10    0.28    0.99
   2  10   9    0.34    0.97
  -6  -2  -5    0.82    0.64
  -4  -1 -16    0.13    1.10
  -3  -2  -3   12.76    0.78
   1  12  11    0.88    1.12
   3   5   3    5.34    0.71
  -9   0  -3    0.09    0.89
  -8  -1  -5   -0.05    0.71
  -8   0   0    2.74    0.69
  -8   4   7   -0.36    0.85
  -8   5   8   -0.34    0.87
  -6  -1   0   -0.04    0.50
  -6   2   6   -0.06    0.51
  -6   7  11    0.31    0.86
  -5  -2  -3   13.69    0.66
  -5   1   5    0.06    0.49
  -4  -1   1   95.63    1.08
  -4   4   9   13.35    0.59
  -4   8  12    4.32    0.74
  -3   1   5    1.36    0.51
  -2  -1 -15    0.98    0.69
  -2   7  11    1.42    0.53
  -2   9  12    0.44    0.70
  -1   8  11   11.81    0.76
  -1  10  12    0.51    0.72
   0  -1 -11    0.16    0.50
   0   0 -15    0.06    0.67
   0   5   8    0.03    0.51
   0  12  12    0.08    0.92
   1   0 -12    1.40    0.52
   1   0  -3   -0.07    0.47
   2   1 -12   -0.16    0.51
   2   1  -3    4.24    0.49
   2   2 -15    2.28    0.69
   3   2 -10   25.33    0.66
   3   2  -5   34.78    0.75
   3   3 -14    0.61    0.67
   4   4 -12   17.72    0.75
   4   4  -3   -0.12    0.49
   5   6 -11    1.14    0.68
   5   6  -4    0.22    0.51
   5  13   4    2.84    0.95
   6   9  -9    1.94    0.88
   6   9  -5    4.61    0.72
   6  10  -3    0.18    0.70
  -8  -1  -4    1.45    0.51
  -7   4   8    0.12    0.48
  -7   5   9    0.14    0.60
  -5  -1   1   43.96    0.71
  -5   4   9   14.55    0.48
  -5   8  12    0.19    0.62
  -4   3   8   16.79    0.50
  -4   5  10    3.04    0.39
  -3  -1   1  218.59    1.71
  -3   4   9   10.94    0.46
  -3   8  12    1.11    0.50
   1   1 -15   -0.01    0.47
   2   3 -17    0.67    0.61
   3   2  -9    9.72    0.44
   3   3  -1   85.12    1.10
   3   4 -16    0.05    0.60
   4   4 -11    6.33    0.50
   4   5 -14    0.03    0.49
   5   6 -10   17.72    0.60
   5   6  -5    1.12    0.37
   5   7 -13   -0.05    0.61
   6   9  -8   -0.01    0.61
   6   9  -7    2.54    0.52
   6   9  -6    0.42    0.49
  -3  -2 -12    0.04    0.64
   5  11   3    0.31    0.86
  -9   0  -2    0.70    0.89
  -9   1   1    0.30    0.87
  -9   2   3    0.53    0.87
  -8   3   6    6.70    0.73
  -7  -1  -1   12.58    0.62
  -7   0   2    1.23    0.53
  -7   1   4    6.95    0.69
  -7   3   7   15.19    0.74
  -7   6  10    1.11    0.88
  -6  -2  -4    3.64    0.56
  -6   0   3    0.10    0.50
  -6   1   5   26.94    0.67
  -5   3   8    5.81    0.54
  -5   5  10    1.03    0.66
  -4  -2  -2    0.06    0.50
  -4   2   7   60.14    0.82
  -4   6  11    2.69    0.68
  -3   3   8    0.18    0.49
  -3   5  10    0.56    0.50
  -3  10  13    0.18    0.90
  -2  -2 -10    1.31    0.53
  -1  -1 -13    0.14    0.51
  -1   0 -16   -0.09    0.70
  -1   4   8    0.88    0.51
  -1   5   9    1.63    0.51
   0  -1 -10    0.15    0.50
   0   1 -17    0.23    0.71
   0   4   7  220.81    1.88
   0   6   9    1.08    0.52
   0   9  11   -0.04    0.68
   1   0 -11   -0.06    0.49
   1   2 -17    5.49    0.75
   2   1 -11    1.65    0.51
   2   2   0  342.81    2.78
   3   2  -8    0.30    0.49
   3   2  -7   31.99    0.70
   3   2  -6   32.10    0.71
   4   4  -4   38.29    0.75
   5   6  -9   -0.05    0.66
   5   6  -8    0.44    0.65
   5   6  -7    0.36    0.51
   5   6  -6  108.90    1.04
   5   7  -2    8.26    0.59
   5   8   0   -0.03    0.51
   6  10  -4   16.69    0.84
   6  11  -2    0.06    0.87
   6  12  -1    0.40    0.90
  -8   1   3    4.04    0.51
  -7   2   6    2.52    0.48
  -6   4   9    2.75    0.48
  -5   2   7   21.32    0.52
  -5   6  11    0.52    0.48
   2   1  -4    6.48    0.41
   2   2 -14    0.13    0.47
   3   3 -13    0.79    0.47
   4   4 -10    0.15    0.36
   5   7 -12    0.16    0.60
   1   9  10   -0.04    0.82
   5   9   1   14.38    0.92
   5  10   2    0.16    0.83
  -8  -1  -3    3.87    0.72
  -8   0   1   -0.10    0.68
  -8   2   5    0.20    0.68
  -6  -2  -3   11.42    0.63
  -6  -1   1    5.18    0.54
  -6   3   8   11.06    0.70
  -6   5  10    3.64    0.70
  -5  -2  -2    4.87    0.56
  -4   0   4   27.22    0.69
  -4   9  13    0.02    0.89
  -3   2   7   31.53    0.70
  -3   6  11    0.07    0.59
  -2   0 -17    0.18    0.73
  -2   0   3   -0.04    0.44
  -2   1   5    0.53    0.41
  -2   8  12    5.37    0.73
  -2  10  13   -0.06    0.89
  -1   1 -18    0.41    0.89
  -1   1   4  170.33    1.72
  -1   3   7    0.52    0.51
  -1   6  10   10.61    0.61
  -1   9  12   -0.04    0.69
   0  -1  -9    0.05    0.50
   0  -1  -5    0.11    0.45
   0   0 -14    0.41    0.53
   0  11  12   -0.05    0.89
   1   0 -10    0.92    0.51
   1   1 -14    0.37    0.53
   2   1 -10    1.33    0.50
   2   3 -16   -0.13    0.70
   3   4 -15    1.21    0.70
   3   4   1   15.54    0.72
   4   4  -9   14.20    0.59
   4   4  -8   37.72    0.72
   4   4  -6    0.14    0.50
   4   4  -5   31.50    0.70
   4   5 -13   -0.26    0.68
   4   5  -1    1.37    0.51
   4   6 -15    0.65    0.87
   4   6   1   16.19    0.69
   5   7 -11    0.08    0.69
   5   7  -3   -0.09    0.51
   6  10  -8   19.95    0.98
   6  10  -7    0.02    0.87
   6  10  -6   -0.09    0.86
   6  10  -5    0.44    0.71
   6  11  -3    3.08    0.89
   6  12  -2   -0.08    0.90
  -9   0  -1    0.02    0.62
  -9   2   4    0.20    0.62
  -8   4   8   -0.22    0.61
  -7  -1   0   -0.10    0.36
  -6   2   7   18.38    0.51
  -6   6  11    1.58    0.61
  -5   0   4    0.18    0.36
  -5   7  12    0.11    0.60
  -4   7  12    1.47    0.50
  -2   4   9    0.81    0.36
   0  -1  -8   -0.02    0.36
   1   0  -4   15.57    0.59
   1   3 -18    0.02    0.63
   2   1  -9   -0.06    0.35
   3   3 -12    0.04    0.36
   4   4  -7    0.74    0.36
  -4  -2 -12    2.45    0.99
   2   8   8   24.39    1.24
  -3  -1 -15   -0.05    0.86
   1   5   7   21.70    0.95
   1  11  11    0.63    0.90
  -9   1   2    0.45    0.87
  -8  -1  -2    2.97    0.71
  -8   1   4    1.44    0.69
  -8   3   7    0.19    0.84
  -7  -2  -7    1.80    0.71
  -7  -2  -6    2.54    0.71
  -7   0   3    0.04    0.51
  -7   1   5    2.43    0.66
  -7   4   9    0.46    0.69
  -7   5  10    0.20    0.85
  -5  -1   2    3.67    0.54
  -5   1   6    8.58    0.55
  -4  -1   2    0.96    0.51
  -4   1   6    2.33    0.50
  -3   0   4    3.25    0.44
  -3   7  12    0.10    0.67
  -3   9  13   -0.04    0.87
  -2  -2  -9   19.06    0.83
  -2  -1 -14    6.32    0.74
  -2   3   8   10.59    0.58
  -2   5  10    1.76    0.51
  -1  -1 -12    6.72    0.59
  -1   0   2   45.58    1.14
  -1   7  11    0.58    0.52
   0  -1  -7   -0.01    0.41
   0  -1  -6    0.03    0.42
   0   1 -16    0.14    0.69
   0   2 -18    0.17    0.89
   0   3   6   -0.01    0.40
   0   7  10   -0.03    0.51
   1   0  -9    0.08    0.51
   1   2 -16   -0.14    0.69
   1   6   8    1.02    0.52
   2   1  -8    5.63    0.54
   2   1  -7    1.47    0.51
   2   1  -6   24.55    0.63
   2   1  -5    0.25    0.41
   2   2 -13    0.34    0.52
   3   3  -2    0.08    0.40
   3   5 -16    0.22    0.87
   4   5 -12    0.44    0.67
   4   6 -14    0.36    0.85
   5   7 -10    0.58    0.67
   5   7  -4   24.43    0.70
   5   8 -12    0.10    0.87
   5   8  -1    2.64    0.54
   5  12   3    1.25    0.91
   6  11  -5    1.75    0.89
   6  11  -4    0.11    0.88
  -7   3   8    2.63    0.49
  -6   0   4   12.03    0.46
   2   4 -17    0.00    0.62
   3   3 -11    2.88    0.38
   3   4 -14   -0.05    0.48
   4   5 -11    0.17    0.46
   4   5  -2   10.10    0.47
   5   7  -9    1.22    0.48
   6  11  -6   -0.03    0.63
   2  12  10    0.00    1.42
  -7  -2  -8   -0.10    0.86
  -7  -2  -5    0.78    0.83
  -3  -2 -11    0.87    0.65
  -3  -2  -2   27.31    0.92
  -1  11  13   -0.04    1.11
   4  10   5    5.46    0.92
  -9   0   0   -0.41    0.87
  -8  -1  -1    4.32    0.70
  -8   0   2    0.10    0.68
  -8   2   6    0.05    0.69
  -7  -2  -4   -0.07    0.66
  -7  -1   1   12.43    0.61
  -7   2   7    1.86    0.67
  -6  -2  -2    0.14    0.50
  -6   1   6    1.44    0.52
  -5  -2  -1    0.04    0.50
  -5   3   9    9.77    0.57
  -5   4  10    0.17    0.65
  -5   5  11   -0.28    0.66
  -4  -2  -1    1.45    0.54
  -4   3   9    1.59    0.51
  -4   4  10    0.16    0.50
  -4   5  11    0.14    0.65
  -4   8  13    1.30    0.88
  -3   0 -17    0.02    0.91
  -3   1   6    9.58    0.57
  -2   6  11    1.54    0.52
  -1   0 -15   -0.11    0.68
  -1   1 -17    0.17    0.72
  -1   2   6    0.24    0.41
   0   0 -13   -0.13    0.52
   1   0  -8    6.39    0.56
   1   0  -7   -0.07    0.41
   1   0  -5   -0.05    0.43
   1   1 -13    0.38    0.51
   2   3 -15    0.08    0.68
   4   6 -13    1.06    0.69
   4   7   2    2.95    0.55
   5   7  -8   16.45    0.75
   5   7  -7    0.76    0.66
   5   7  -6    0.17    0.52
   5   7  -5   -0.01    0.51
   5   8 -11    0.95    0.86
   5   8  -2    7.45    0.59
   5   9   0    0.06    0.65
   5  11   2   -0.06    0.70
  -9   1   3    0.28    0.62
  -9   2   5    0.04    0.62
  -6  -1   2    0.68    0.36
  -6   3   9    0.81    0.47
  -6   4  10   -0.05    0.47
  -6   5  11    0.69    0.49
  -5   2   8   -0.01    0.35
  -2   2   7   17.61    0.53
  -2   9  13    1.47    0.52
   1   0  -6  258.82    1.79
   2   2 -12    7.00    0.42
   3   3 -10    4.68    0.40
   3   4 -13   -0.13    0.46
   3   5 -15    0.38    0.49
   4   5 -10    4.11    0.40
   3   6   4    1.33    0.73
   4  12   6    0.08    1.03
  -7  -2  -9    1.17    0.88
  -4  -1 -15    0.15    0.88
   1   7   9    1.35    0.64
   2   3   2   50.62    1.46
   5  13   3    0.75    1.13
  -9  -1  -5   -0.09    0.90
  -9  -1  -4    0.36    0.90
  -9   0   1    0.07    0.86
  -7  -2  -3    1.97    0.67
  -7   0   4    0.74    0.65
  -5   0   5    0.33    0.51
  -5   6  12    0.07    0.69
  -4   2   8    4.28    0.52
  -4   6  12    5.57    0.70
  -3  -1   2    2.65    0.45
  -3   3   9    0.38    0.49
  -3   4  10   10.70    0.57
  -3   5  11    0.69    0.51
  -3   8  13    1.96    0.72
  -2  -1   1   42.77    0.98
  -2   0 -16    3.01    0.73
  -2   1 -18    1.02    0.92
  -2   7  12    0.76    0.67
  -1   8  12   -0.06    0.68
   0   1 -15    0.26    0.67
   0   2 -17    1.62    0.74
   0   8  11   45.61    1.05
   0  10  12    0.58    0.71
   1   2 -15    7.59    0.72
   1   3 -17    0.52    0.80
   2   4 -16    0.85    0.71
   3   3  -9    0.23    0.50
   3   3  -3   58.01    0.89
   4   5  -9    0.46    0.51
   4   5  -3    2.14    0.52
   4   6   0   44.06    0.89
   4   7 -14    0.49    0.87
   4   8   3    0.48    0.52
   5   8 -10    2.29    0.70
   5   8  -3   -0.02    0.52
   5  10   1    1.25    0.69
  -8  -1   0    0.76    0.49
  -8   0   3   -0.13    0.48
  -8   1   5    0.13    0.48
  -8   3   8    1.09    0.61
  -7   1   6    1.78    0.47
  -7   4  10    2.09    0.61
  -6  -2  -1    0.66    0.36
  -6   2   8   20.01    0.57
  -6   6  12    0.60    0.61
  -4   0   5    0.06    0.35
   2   3 -14    6.80    0.52
   3   6 -16   -0.01    0.63
   4   6 -12    5.08    0.51
   5   8  -9    9.45    0.57
  -5  -1 -15    0.04    1.29
  -2  -2  -8   65.78    1.51
   1   4   6   10.06    0.83
   4   9   4    0.01    0.64
  -9  -1  -3    0.27    0.89
  -9   1   4    0.22    0.87
  -8   2   7    0.27    0.76
  -7  -2  -2    0.33    0.52
  -7  -1   2    0.82    0.52
  -7   3   9    5.32    0.71
  -7   5  11    0.10    0.86
  -6   0   5    0.03    0.50
  -5  -2   0   -0.10    0.50
  -5  -1   3   14.91    0.61
  -5   1   7    2.46    0.51
  -5   7  13    0.42    0.87
  -4  -1   3   25.21    0.68
  -4   1   7    1.96    0.51
  -4   7  13    0.26    0.70
  -3   2   8    0.17    0.49
  -3   6  12    0.01    0.66
  -2  -1 -13    2.77    0.56
  -1  -1 -11    1.81    0.52
  -1  -1  -1   61.47    2.26
  -1   0 -14   19.42    0.71
  -1   2 -18    0.01    0.91
  -1  10  13    1.74    0.89
   0   0 -12   31.02    0.75
   1   1 -12    6.23    0.56
   1   1   0    0.14    0.55
   2   2 -11    0.48    0.51
   2   2  -1    1.53    0.47
   2   5 -17   -0.13    0.89
   3   3  -8   -0.01    0.49
   3   3  -7    0.27    0.50
   3   3  -4    0.09    0.50
   3   4 -12    0.05    0.52
   3   4   0    0.04    0.50
   3   5 -14    1.21    0.69
   4   5  -8    6.76    0.56
   4   5  -7    1.79    0.52
   4   5  -6   27.86    0.68
   4   5  -5    0.50    0.51
   4   5  -4    1.11    0.51
   5   8  -8    0.28    0.67
   5   8  -7    1.50    0.68
   5   8  -5    5.71    0.69
   5   8  -4    0.09    0.52
   5   9 -11    1.80    0.88
   5   9  -1   13.43    0.77
   5  12   2   27.79    1.04
  -7   2   8   -0.14    0.47
  -6  -1   3    6.16    0.42
  -6   1   7   10.61    0.44
   0   3 -18   -0.15    0.64
   3   3  -6   32.36    0.62
   3   3  -5    2.23    0.38
   4   6 -11    3.16    0.49
   4   7 -13   -0.10    0.50
   5   8  -6   10.60    0.56
   5   9 -10    0.66    0.61
  -3  -1 -14   -0.09    0.84
   1  10  11    0.72    0.87
  -9  -1  -2    0.37    0.88
  -9   0   2    1.08    0.87
  -8  -1   1    5.08    0.70
  -8   0   4    2.62    0.69
  -6  -2   0    0.33    0.50
  -5   3  10    2.35    0.65
  -5   4  11    4.92    0.69
  -4  -2   0  850.36    3.11
  -3  -2  -1   -0.01    0.40
  -3   0   5    0.23    0.50
  -3   7  13    0.38    0.69
  -3   9  14    0.42    0.89
  -2   0   4   79.55    1.07
  -2   1   6   24.01    0.64
  -2   4  10   -0.03    0.49
  -2   8  13    0.07    0.69
  -2  10  14    0.19    0.90
  -1   1 -16    5.25    0.74
  -1   4   9   -0.02    0.50
  -1   5  10    0.01    0.49
   0   2   5  337.54    2.66
   1   1 -11    2.85    0.52
   1   2 -14   11.12    0.67
   1   3 -16    3.44    0.72
   2   2 -10    2.35    0.51
   2   3 -13    0.86    0.52
   2   4 -15    0.39    0.68
   3   4 -11    1.73    0.52
   3   6 -15    0.24    0.86
   4   6 -10    0.20    0.65
   4   6  -1   15.79    0.66
   4   8 -14   -0.08    0.89
   5   9  -9   -0.34    0.70
   5   9  -2    3.77    0.69
   5  10   0    0.00    0.67
   5  11   1    1.42    0.72
  -9  -1  -1    0.03    0.61
  -8   1   6    6.83    0.54
  -8   3   9   -0.15    0.61
  -7  -2  -1   -0.07    0.36
  -7   0   5   -0.27    0.46
  -6   3  10    0.21    0.47
  -6   4  11    3.34    0.51
  -5   5  12    1.55    0.49
  -4   3  10    3.91    0.38
  -4   4  11    4.39    0.48
  -2   5  11   -0.09    0.35
  -1   6  11    0.77    0.37
   0   0 -11    0.03    0.35
   0   1 -14    0.03    0.37
   0   2 -16    0.30    0.50
   3   5 -13    0.62    0.48
   4   7 -12    1.80    0.51
   3   8   6    0.95    0.98
   3   7   5    0.43    0.79
  -2  -2  -7   17.58    1.06
  -8  -2  -6    0.21    0.88
  -8  -2  -5    0.08    0.86
   1   8  10   30.17    1.04
   3   5   2   14.39    0.81
   4   7   1    1.29    0.63
   4  13   6    1.15    1.14
  -9   0   3    0.31    0.86
  -9   1   5   -0.09    0.87
  -8  -2  -7    0.07    0.88
  -8  -2  -4    0.22    0.69
  -8  -2  -3    0.41    0.70
  -8   2   8    0.26    0.85
  -7  -1   3    3.96    0.54
  -7   1   7    0.11    0.65
  -6   2   9    2.49    0.66
  -6   5  12    0.96    0.85
  -5   0   6  165.57    1.18
  -5   2   9    4.79    0.53
  -5   6  13   -0.10    0.85
  -4   2   9    0.97    0.50
  -4   5  12    0.45    0.66
  -4   8  14   -0.17    0.89
  -3   0 -16    0.06    0.73
  -3   1   7   12.84    0.59
  -2   0 -15   -0.08    0.69
  -2   1 -17    0.21    0.82
  -2   3   9   36.25    0.75
  -2   6  12    1.78    0.66
  -1  -1 -10    0.43    0.51
  -1   3   8   11.99    0.62
  -1   9  13    0.50    0.70
   0   1   3    0.01    0.48
   0   4   8  169.96    1.63
   0   5   9    0.17    0.49
   0   6  10    1.00    0.52
   0   9  12    0.07    0.69
   1   4 -17    3.04    0.89
   2   2  -9   27.53    0.68
   2   5 -16    0.22    0.80
   3   4 -10   11.05    0.58
   4   6  -9    0.94    0.52
   4   8 -13    1.41    0.88
   5   9  -8   -0.18    0.69
   5   9  -7    1.84    0.69
   5   9  -4    4.76    0.70
   5   9  -3    5.79    0.70
   5  10 -10    0.92    0.89
   5  10  -1    1.07    0.68
   5  13   2    2.17    0.94
  -8  -1   2    2.71    0.50
  -7   3  10    0.50    0.49
  -7   4  11   -0.21    0.61
  -6   0   6    0.37    0.36
  -5  -2   1    0.04    0.35
  -5  -1   4    5.24    0.40
  -4   0   6    3.89    0.39
  -4   6  13    0.65    0.48
  -3  -1   3   76.89    0.96
  -1   1   5   53.80    0.92
   2   3 -12    0.06    0.36
   3   6 -14    4.40    0.53
   4   6  -2    0.06    0.36
   4   7 -11    0.22    0.48
   5   9  -6    0.04    0.48
   5   9  -5    3.42    0.51
  -7  -2 -10    1.33    1.06
  -3  -2 -10   17.97    1.02
   4  11   5    6.27    0.96
  -9  -1   0   -0.06    0.87
  -8  -2  -2    0.20    0.69
  -8   0   5    0.13    0.68
  -7  -2   0   -0.08    0.51
  -7   2   9    0.99    0.67
  -6  -2   1    0.45    0.50
  -6  -1   4    1.72    0.52
  -6   1   8    2.04    0.58
  -5   1   8   -0.09    0.50
  -4  -1   4    2.21    0.52
  -3   3  10    5.59    0.52
  -3   4  11    1.44    0.51
  -3   5  12    1.23    0.65
  -3   8  14    0.01    0.87
  -2  -1 -12    0.00    0.52
  -2   2   8   79.52    0.97
  -2   9  14    0.15    0.88
  -1   0 -13   -0.04    0.53
  -1   2 -17    5.15    0.78
  -1   7  12   -0.03    0.66
   0   3 -17    0.10    0.72
   0  11  13   -0.06    0.91
   1   1 -10    0.62    0.51
   1   2 -13   19.20    0.65
   1   3 -15    1.53    0.69
   2   2  -8   83.73    0.96
   2   2  -2    0.75    0.44
   2   4 -14    0.22    0.67
   3   4  -9   12.97    0.58
   3   4  -1   16.62    0.67
   3   5 -12    1.66    0.66
   3   7 -15    0.72    0.88
   4   6  -8   19.87    0.65
   4   6  -3   10.49    0.60
   4   8   2    0.04    0.51
   5  10  -9    1.77    0.88
   5  10  -2   -0.02    0.68
   5  11   0   -0.03    0.70
   5  12   1    4.35    0.78
  -8   1   7   -0.09    0.49
  -7   0   6    9.91    0.53
  -4  -2   1    1.30    0.38
  -4   1   8    4.14    0.39
   0   0 -10    1.10    0.37
   4   6  -7    0.06    0.35
   4   6  -6    0.02    0.35
   4   7 -10    0.72    0.48
   4   8 -12    4.71    0.54
   5  10  -8    0.16    0.50
   2   9   9    2.91    1.10
   2  11  10    0.02    1.13
  -4  -2 -11    9.78    0.97
  -2  -2  -6    1.00    0.75
   1  12  12    0.14    1.31
  -8  -2  -8    0.47    1.10
  -4  -1 -14    4.72    0.93
  -9  -1   1   -0.11    0.87
  -9   0   4   -0.07    0.87
  -8  -2  -1    0.30    0.68
  -8  -1   3    4.00    0.70
  -7  -2   1    0.21    0.51
  -7  -1   4    7.71    0.68
  -7   1   8    7.09    0.70
  -5   3  11    1.98    0.66
  -5   4  12    0.07    0.67
  -4   7  14    0.22    0.87
  -3  -2   0   -0.03    0.40
  -3   2   9    9.22    0.56
  -3   6  13    3.24    0.69
  -2  -1   2   91.30    1.26
  -2   2 -18    0.05    0.93
  -2   7  13    0.61    0.68
  -1  -1  -9    7.76    0.61
  -1   0   3    0.00    0.47
  -1   1 -15    0.09    0.69
  -1   2   7    2.86    0.53
  -1   3 -18   -0.06    0.92
   0   1 -13   -0.23    0.52
   0   2 -15   17.56    0.79
   0   4 -18    0.25    0.92
   0   7  11    0.02    0.52
   1   1  -9   10.74    0.60
   1   4 -16   -0.47    0.71
   2   2  -7   24.98    0.68
   2   2  -3    2.27    0.46
   2   3 -11    4.00    0.54
   2   5 -15    0.20    0.70
   3   4  -8   -0.11    0.50
   3   6 -13    2.92    0.70
   4   6  -5    0.37    0.50
   4   6  -4   46.05    0.81
   4   7   0   31.06    0.80
   4   9 -13    0.16    0.89
   5  10  -7    2.05    0.72
   5  10  -6    0.14    0.69
   5  10  -5    2.16    0.71
   5  10  -4   -0.22    0.69
   5  10  -3   -0.12    0.69
   5  11  -9    0.27    0.89
   5  11  -1    1.27    0.71
   5  12   0   -0.10    0.73
   5  13   1    0.13    0.91
  -8   2   9   -0.14    0.60
  -6   3  11   -0.13    0.47
  -6   4  12    0.17    0.59
  -6   5  13    0.11    0.61
  -5  -2   2    4.23    0.41
  -5   5  13    0.51    0.49
   2   2  -6    1.30    0.37
   2   2  -4   39.75    0.74
   2   4 -13    4.28    0.50
   2   6 -16   -0.09    0.63
   3   4  -2   15.79    0.54
   3   5 -11    0.61    0.37
   4   7  -9    0.12    0.46
   4   8 -11    1.17    0.50
   5  11  -8    0.00    0.63
  -4   0 -16    0.07    1.12
  -3  -1 -13    0.04    0.83
   4   9   3    1.49    0.66
   4  10   4   81.69    1.50
  -9  -1   2    0.23    0.87
  -8  -2   0    3.80    0.70
  -8   0   6    0.13    0.68
  -7   3  11    1.85    0.85
  -6  -2   2   -0.10    0.50
  -6  -1   5   26.34    0.67
  -6   0   7    0.06    0.50
  -6   2  10    0.83    0.65
  -5  -1   5   -0.11    0.49
  -5   0   7   -0.02    0.50
  -5   2  10    0.21    0.51
  -4   3  11    1.98    0.52
  -4   4  12   15.81    0.73
  -4   5  13   -0.24    0.67
  -3   0   6    0.22    0.50
  -3   1 -17    0.05    0.92
  -3   7  14    0.94    0.71
  -2   0 -14    0.40    0.68
  -2   0   5   -0.10    0.40
  -2   1 -16    0.48    0.72
  -1   8  13    1.60    0.70
  -1  10  14   -0.12    0.90
   0   0  -9   -0.18    0.50
   0   3   7   -0.04    0.51
   1   2 -12    0.39    0.51
   1   3 -14    0.85    0.68
   1   5 -17    0.38    0.89
   2   2  -5  106.89    1.13
   3   4  -7   13.22    0.59
   3   7 -14    0.74    0.71
   3   8 -15    0.08    0.90
   4   7  -1    1.08    0.51
   4   9 -12    0.17    0.87
   5  11  -7    0.01    0.88
   5  11  -2   -0.09    0.70
   5  13   0    0.10    0.91
  -9   0   5   -0.12    0.61
  -8   1   8    0.95    0.59
  -7   0   7    0.03    0.46
  -7   2  10    1.75    0.49
  -5   6  14   -0.08    0.61
  -4   0   7    0.09    0.34
  -4   2  10   -0.04    0.35
  -3   1   8    0.98    0.35
  -2   1   7    1.04    0.35
   0   3 -16    0.12    0.50
   1   1  -8    4.17    0.41
   2   3 -10    0.19    0.36
   3   4  -6  101.09    0.95
   3   4  -5   27.20    0.60
   3   4  -3    1.33    0.36
   3   5 -10    0.66    0.36
   3   6 -12   -0.19    0.47
   4   7  -8    0.20    0.37
   5  11  -6    0.10    0.51
   5  11  -3    0.16    0.50
   5  12  -1    3.51    0.57
  -8  -2  -9   -0.01    1.12
   1   9  11    0.79    0.84
   1  11  12    0.94    1.11
   4  12   5    0.09    0.89
  -9  -2  -4    0.06    0.90
  -9  -2  -3    0.00    0.89
  -9  -2  -2    0.94    0.89
  -8  -2   1   -0.12    0.68
  -8  -1   4    1.61    0.68
  -7  -2   2    0.19    0.51
  -7  -1   5    3.47    0.66
  -6  -3  -4    5.40    0.59
  -6   1   9    8.64    0.68
  -5   1   9    1.32    0.50
  -4  -2   2    0.12    0.50
  -4  -1   5   -0.12    0.50
  -4   6  14    0.36    0.77
  -3  -1   4    3.23    0.44
  -3   0 -15   -0.07    0.71
  -2   3  10   -0.05    0.49
  -2   4  11    3.45    0.52
  -2   5  12    0.20    0.51
  -2   8  14    0.06    0.71
  -1  -1  -8    3.75    0.57
  -1   0 -12    1.23    0.53
  -1   2 -16   -0.15    0.71
  -1   4  10   40.94    0.83
  -1   5  11    0.77    0.51
   0   1 -12    0.04    0.52
   0   8  12    1.60    0.69
   0  10  13    0.89    0.89
   2   5 -14    3.38    0.70
   3   4  -4    1.04    0.51
   3   5   1   20.74    0.77
   4   7  -7    0.35    0.51
   4   7  -2    2.75    0.53
   4   8 -10    0.24    0.68
   4   8   1    4.93    0.58
   4   9 -11    0.53    0.71
   5  11  -5   -0.18    0.71
   5  11  -4    0.29    0.71
   5  12  -7    0.13    0.90
   5  12  -2   25.72    1.02
  -9  -1   3    0.09    0.62
  -7   1   9   -0.01    0.47
  -6  -2   3   11.38    0.46
  -4   1   9    2.38    0.37
  -3   4  12    0.10    0.36
   0   2 -14   -0.15    0.38
   0   4 -17    1.27    0.64
   1   1  -1   77.58    1.55
   1   2 -11   10.35    0.46
   1   4 -15    0.38    0.49
   2   4 -12    8.59    0.44
   2   6 -15    0.02    0.51
   2   7 -16    0.07    0.63
   3   7 -13    0.58    0.50
   3   8 -14   -0.14    0.63
   4   7  -6    7.27    0.44
   4  10 -12    0.06    0.63
   5  12  -6   15.41    0.82
   5  13  -1    0.14    0.64
  -5  -1 -14    0.53    1.05
  -6  -3  -5    0.62    0.64
  -6  -3  -3    0.30    0.63
  -5  -3  -5   41.43    1.13
  -5  -3  -4   31.48    0.96
  -2  -1 -11    1.18    0.64
   2   3   1   67.95    1.42
   3   6   3    5.61    0.72
  -9  -2  -1    0.38    0.87
  -8   0   7    0.10    0.68
  -6  -3  -2    2.32    0.53
  -6  -1   6    1.33    0.51
  -6   0   8   17.50    0.66
  -6   3  12   -0.21    0.68
  -6   4  13    0.39    0.85
  -5  -3  -3   54.12    1.03
  -5  -3  -2    0.26    0.50
  -5  -2   3   12.71    0.59
  -5   3  12    1.16    0.67
  -3  -2   1    0.05    0.41
  -3   3  11    2.76    0.51
  -3   5  13    0.62    0.66
  -3   8  15    0.07    0.89
  -2   2 -17    0.24    0.90
  -2   2   9   26.67    0.68
  -2   6  13    2.80    0.68
  -1   1 -14    0.17    0.55
  -1   3 -17    0.68    0.82
  -1   3   9    0.09    0.49
  -1   6  12    0.72    0.52
   0   0  -8   58.29    0.96
   1   1  -7   70.48    0.96
   1   3 -13    1.78    0.54
   1   5 -16    1.37    0.73
   1   6 -17   -0.01    0.91
   2   3  -9   41.01    0.75
   3   5  -9    3.40    0.53
   3   6 -11   -0.31    0.67
   4   7  -5    0.23    0.51
   4   7  -4    2.40    0.53
   4   7  -3    5.41    0.56
   4   8  -9    4.42    0.70
   5  12  -5    2.89    0.92
   5  12  -4   -0.02    0.89
   5  12  -3    1.31    0.83
   5  13  -2    1.57    0.93
  -8  -2   2   -0.01    0.48
  -8  -1   5    0.02    0.48
  -8   1   9    0.04    0.59
  -7  -2   3    1.60    0.47
  -7   3  12    0.17    0.60
  -6   2  11    7.55    0.52
  -5  -1   6    7.50    0.42
  -5   0   8    0.07    0.35
  -5   2  11    5.28    0.49
  -5   4  13    1.99    0.50
  -3   2  10   18.81    0.51
   2   5 -13    0.66    0.48
   4   8  -8   51.24    0.80
   4   9 -10    0.32    0.50
   4  10 -11    1.58    0.64
   5  13  -4    2.37    0.68
   5  13  -3    0.50    0.66
  -6  -1 -14    5.56    1.71
  -3  -2  -9    6.70    0.86
  -6  -3  -6    3.37    0.69
   1   3   5    9.99    0.82
   1   6   9    1.40    0.64
   4  13   5    0.58    1.11
  -9  -2   0    0.20    0.87
  -9  -1   4    0.53    0.87
  -7  -3  -5   14.84    0.82
  -7  -3  -4    1.30    0.68
  -7  -3  -3   21.23    0.84
  -7  -3  -2    1.48    0.67
  -7  -1   6    1.23    0.66
  -7   0   8    0.37    0.65
  -7   2  11    0.71    0.84
  -6  -3  -1    5.51    0.56
  -6   1  10   11.58    0.71
  -5  -3  -1   43.30    0.86
  -5   5  14    0.22    0.86
  -4  -2   3   27.19    0.71
  -4   3  12   -0.03    0.64
  -4   4  13    0.87    0.67
  -3   0   7    0.12    0.48
  -3   6  14    3.90    0.72
  -2  -1   3    3.91    0.48
  -2   7  14    0.34    0.69
  -1   1   6    0.22    0.41
  -1   4 -18    1.12    0.93
  -1   7  13    0.09    0.67
  -1   9  14    0.01    0.87
   0   1 -11   -0.05    0.51
   0   3 -15   -0.18    0.69
   0   5  10   -0.02    0.49
   1   1  -6    0.25    0.42
   1   5   8   16.58    0.79
   2   4 -11    4.70    0.54
   3   5  -8    0.21    0.50
   3   5   0   -0.08    0.50
   3   7 -12   -0.10    0.69
   3   8 -13    2.28    0.72
   3   9 -14    0.53    0.89
   4   8   0    9.05    0.62
   4   9   2    0.06    0.52
   4  11   4    2.48    0.74
  -6  -2   4    3.40    0.39
  -5   1  10    0.83    0.36
  -4  -1   6    2.20    0.37
  -4   0   8    1.46    0.35
  -4   2  11   12.21    0.46
  -2   1 -15    0.86    0.51
   1   2 -10    6.14    0.43
   1   4 -14    6.45    0.53
   2   3  -8    7.56    0.43
   2   6 -14    0.21    0.49
   2   7 -15   -0.06    0.62
   3   6 -10   37.83    0.63
   4   8  -7    5.01    0.43
   4   9  -9    0.84    0.49
  -5  -3  -6   11.43    0.93
   1   7  10   -0.01    0.63
   4  10   3    0.35    0.83
  -9  -2   1    0.05    0.87
  -9  -1   5    0.25    0.86
  -8  -2   3    0.45    0.68
  -8  -1   6    6.83    0.71
  -8   0   8    1.69    0.84
  -7  -3  -6    4.74    0.74
  -7  -3  -1   17.38    0.77
  -7  -2   4   -0.15    0.65
  -7   1  10    0.41    0.67
  -6  -3   0    0.01    0.50
  -5  -2   4    1.64    0.51
  -4   5  14    0.01    0.68
  -3  -1 -12    0.67    0.54
  -3  -1   5    0.97    0.51
  -3   1 -16    0.17    0.74
  -3   1   9    5.04    0.52
  -3   7  15    0.30    0.87
  -2   0 -13    0.13    0.53
  -2   0   6    1.63    0.41
  -1  -1  -7   49.06    1.08
  -1  -1   0    0.13    0.55
  -1   0 -11   -0.03    0.51
  -1   2 -15    7.29    0.74
  -1   2   8   -0.02    0.49
   0   0  -7    0.05    0.41
   0   2 -13    7.48    0.59
   0   2   6    0.58    0.42
   0   4 -16    0.13    0.72
   0   4   9    3.24    0.54
   0   5 -17   -0.11    0.90
   0   6  11    0.22    0.51
   0   9  13    0.03    0.70
   1   1  -5   75.69    1.07
   1   1  -2    0.87    0.51
   1   3 -12    1.90    0.53
   1   5 -15   -0.35    0.71
   3   5  -7    7.00    0.55
   4   8  -6    0.15    0.52
   4   8  -1    5.00    0.57
   4  10 -10    0.29    0.72
  -6  -1   7    9.60    0.44
  -6   0   9   -0.15    0.45
  -3  -2   2   24.55    0.62
  -2   1   8    3.52    0.39
  -1   0   4   12.10    0.54
   1   1  -4  152.30    1.52
   1   1  -3   90.21    1.32
   1   6 -16    0.04    0.63
   2   3  -7   56.08    0.77
   2   4 -10   -0.06    0.36
   2   5 -12    0.24    0.37
   3   5  -6    9.83    0.45
   3   6  -9    0.26    0.37
   3   7 -11    0.24    0.47
   3   9 -13    0.17    0.62
   4   8  -5    2.21    0.39
   4   9  -8   -0.20    0.48
  -2  -2  -3    1.87    0.76
  -6  -3  -7    0.50    0.66
  -4  -1 -13    0.76    0.87
  -4   0 -15   -0.03    0.91
   1  10  12    0.36    0.88
  -9  -2   2    1.46    0.87
  -8  -3  -4    1.53    0.71
  -8  -3  -3    0.42    0.70
  -8  -3  -2    3.71    0.71
  -8  -2   4   -0.13    0.68
  -7  -3   0    0.10    0.65
  -7  -1   7    0.12    0.65
  -7   0   9    0.20    0.66
  -6  -3   1    5.40    0.55
  -6  -2   5    0.54    0.51
  -6   2  12    8.18    0.73
  -6   3  13    0.54    0.84
  -5  -3   0   -0.15    0.50
  -5  -1   7    2.36    0.51
  -5   0   9   -0.13    0.50
  -5   3  13   -0.26    0.67
  -4  -3  -3    6.84    0.62
  -4   1  10    2.52    0.50
  -4   6  15    0.10    0.87
  -3   0 -14    7.52    0.77
  -3   2 -17    0.18    0.93
  -3   3  12   -0.03    0.50
  -3   4  13   -0.12    0.65
  -2  -1 -10    0.50    0.52
  -2   2 -16    2.78    0.75
  -2   3  11    3.47    0.52
  -2   4  12   10.09    0.59
  -2   5  13    0.46    0.65
  -2   8  15    1.38    0.89
  -1   1 -13    0.22    0.53
  -1   3 -16    3.23    0.75
  -1   8  14    0.05    0.71
   0   7  12    0.01    0.66
   2   3   0    6.15    0.56
   2   6 -13    4.17    0.70
   2   8 -15    1.79    0.91
   3   5  -5   16.56    0.63
   3   5  -1   21.30    0.71
   3   8 -12    1.77    0.71
   4   8  -4   46.95    0.83
   4   8  -3    0.75    0.52
   4   8  -2    0.20    0.51
   4   9  -7    3.98    0.70
   4   9   1    2.65    0.55
   4  10  -9    1.23    0.72
   4  11 -10    1.13    0.89
  -7   2  12    0.15    0.60
  -5   2  12    0.14    0.46
  -5   4  14   -0.08    0.60
  -4  -2   4  152.41    1.16
   0   3 -14    0.09    0.48
   1   2  -9  119.00    1.07
   1   4 -13   18.61    0.54
   2   3  -6   27.16    0.61
   2   7 -14    0.31    0.51
   3   5  -4    2.30    0.38
   3   5  -2   13.03    0.52
  -5  -2 -11    4.03    1.29
  -8  -3  -5   -0.04    0.87
  -4  -3  -4   14.95    0.86
  -4  -3  -2    7.40    0.70
  -2  -2  -2    0.70    0.56
   1   8  11   11.27    0.95
   3   7   4    3.36    0.68
   4  12   4    3.01    0.94
  -9  -2   3   -0.13    0.86
  -8  -3  -1    0.31    0.69
  -8  -3   0    0.60    0.69
  -8  -1   7    0.04    0.68
  -8   0   9    0.36    0.84
  -7  -3   1   17.16    0.76
  -7  -2   5    1.26    0.65
  -7   1  11    0.01    0.83
  -6   1  11    0.42    0.66
  -5  -3   1   45.60    0.82
  -5  -2   5    0.95    0.50
  -5   1  11    0.29    0.64
  -4  -3  -1   61.29    1.02
  -3   0   8    1.57    0.50
  -3   2  11    1.17    0.50
  -3   5  14    1.01    0.68
  -2  -1   4    5.92    0.50
  -2   2  10    1.90    0.50
  -2   3 -17    0.49    0.92
  -2   6  14    0.10    0.67
  -1  -1  -6    0.19    0.42
  -1   4 -17    2.51    0.92
  -1   4  11    7.42    0.57
  -1   5  12    0.20    0.51
   0   0  -6    0.07    0.43
   0   1 -10   -0.06    0.52
   0   1   4    0.00    0.47
   0   3   8    0.12    0.50
   1   3 -11    2.58    0.54
   2   4  -9    1.23    0.52
   2   5 -11    0.14    0.52
   3   5  -3    6.76    0.56
   3   6  -8    0.37    0.51
   3   6   2   57.65    1.15
   3   7 -10   -0.26    0.53
   3   8 -11    0.63    0.69
   3   9 -12    0.86    0.72
   3  10 -13    0.41    0.90
   4   9  -6    0.57    0.67
   4   9   0    3.33    0.56
   4  10  -8   13.70    0.79
   4  10   2    0.03    0.67
   4  11  -9    0.20    0.88
   4  11   3    4.09    0.76
  -6  -3   2    2.03    0.38
  -6  -1   8    2.24    0.46
  -4  -1   7    1.92    0.36
  -4   0   9    0.09    0.34
  -4   3  13    0.04    0.46
  -4   4  14    0.00    0.48
  -3  -1   6    8.88    0.44
  -1   0 -10    0.66    0.37
   0   2 -12   39.32    0.69
   0   4 -15    4.25    0.53
   0   6 -17   -0.10    0.65
   1   5 -14    0.24    0.48
   1   6 -15    0.15    0.50
   1   7 -16    0.52    0.64
   2   3  -5  102.01    1.06
   4   9  -5    5.04    0.44
  -7  -3  -7   13.87    1.14
  -4  -2 -10    0.02    0.74
  -8  -3  -6    5.74    0.95
   1   4   7  129.93    1.91
   4  13   4   -0.01    1.11
  -9  -2   4   -0.11    0.87
  -8  -3   1    0.17    0.68
  -8  -2   5   -0.17    0.68
  -7  -3   2    1.34    0.66
  -7  -1   8    7.54    0.69
  -7   0  10   12.22    0.74
  -6  -2   6    0.11    0.50
  -6   0  10    0.04    0.64
  -5  -1   8    0.37    0.49
  -5   0 -15   -0.03    0.93
  -4  -3   0    0.41    0.50
  -4   1 -16    0.01    0.93
  -4   2  12    3.47    0.65
  -4   5  15   -0.05    0.85
  -3  -2   3   11.66    0.54
  -3   1  10    1.31    0.49
  -3   6  15   -0.19    0.85
  -2  -2  -1    1.32    0.48
  -2   0 -12   58.98    1.02
  -2   1 -14    7.54    0.74
  -1   1   7   63.65    0.94
  -1   2 -14   10.41    0.75
  -1   3  10    1.01    0.50
  -1   6  13   10.32    0.74
   0   5 -16    0.13    0.73
   0   8  13    0.61    0.69
   1   2  -8    0.05    0.51
   2   3  -4    3.73    0.46
   2   3  -1   63.28    1.13
   2   6 -12    2.19    0.68
   2   8 -14   -0.13    0.72
   3   6  -7    5.46    0.55
   3   7  -9    0.12    0.52
   4   9  -4   -0.04    0.53
   4   9  -3    1.27    0.54
   4   9  -2    0.22    0.52
   4   9  -1    2.37    0.54
   4  10  -7    0.79    0.70
   4  11  -8    0.13    0.72
   4  12  -9    0.24    0.90
  -7  -2   6    2.42    0.48
  -6   3  14   -0.10    0.61
  -5  -3   2   -0.03    0.35
  -5   0  10   39.75    0.63
  -2   0   7    0.08    0.35
   0   0  -5    0.01    0.32
   2   3  -3   83.43    1.07
   2   3  -2   52.01    0.91
   2   7 -13    1.13    0.50
   3  10 -12   -0.12    0.63
   4  10  -6    0.26    0.49
   2  10  10    0.91    1.23
   3  10   7    0.27    1.08
  -4  -3  -5    1.27    0.74
   0  10  14    0.12    1.11
   4  10   1    4.24    0.72
  -9  -3  -4    1.93    0.92
  -9  -3  -3    0.52    0.90
  -9  -3  -2    0.69    0.89
  -9  -3  -1    0.65    0.88
  -8  -3   2    3.78    0.70
  -8  -1   8    0.95    0.84
  -7  -3   3   21.41    0.76
  -6  -3   3    0.39    0.50
  -6   2  13    1.27    0.84
  -5  -2   6    0.24    0.50
  -5   3  14   -0.14    0.76
  -4  -2   5    1.74    0.51
  -4   1  11   -0.14    0.49
  -3   1 -15   -0.16    0.73
  -2   1   9    0.08    0.49
  -2   7  15    0.29    0.85
  -1   1 -12    4.96    0.58
  -1   3 -15    1.40    0.71
  -1   7  14    0.14    0.69
  -1   9  15    0.28    0.90
   0   1  -9   -0.22    0.51
   0   3 -13    0.07    0.53
   1   4 -12   -0.11    0.53
   1   8 -16    0.17    0.92
   2   4  -8   20.79    0.66
   2   5 -10    1.77    0.53
   3   6  -6    9.19    0.58
   3   6   1   39.67    0.94
   3   8 -10    0.71    0.68
   3   9 -11    0.52    0.70
   4  10  -5    5.98    0.74
   4  10   0   72.20    1.25
   4  11  -7    2.61    0.73
   4  11   2    1.48    0.72
   4  12  -8    0.10    0.90
   4  12   3    0.61    0.73
  -9  -3   0    0.09    0.62
  -9  -2   5    0.01    0.62
  -8  -2   6    0.09    0.48
  -7   1  12    0.46    0.60
  -6  -1   9    7.89    0.50
  -6   1  12    0.27    0.47
  -5   2  13    4.80    0.50
  -5   4  15    0.86    0.62
  -4  -3   1   61.28    0.85
  -1   2   9  115.05    1.11
  -1   4 -16    0.03    0.52
  -1   5 -17   -0.11    0.65
   1   3 -10    1.25    0.37
   1   5 -13    0.20    0.48
   2   9 -14    0.24    0.63
   3   7  -8    0.23    0.37
   3  11 -12    0.00    0.64
   3  12   8    0.14    1.38
  -5  -3  -7   35.53    1.52
  -8  -3  -7   -0.12    1.10
  -5  -1 -13    0.19    0.89
   2   4   3    0.88    0.54
   3   8   5    1.50    0.66
  -9  -3   1    0.83    0.87
  -8  -3   3    0.33    0.68
  -7  -2   7    1.72    0.66
  -7  -1   9    0.05    0.66
  -6  -2   7   17.58    0.62
  -5  -3   3   54.53    0.83
  -5   1  12    8.81    0.70
  -4  -1   8    4.51    0.51
  -4   0  10    0.15    0.49
  -3  -1 -11    0.62    0.53
  -3   0 -13   -0.02    0.69
  -3   0   9    0.02    0.48
  -3   2 -16   -0.01    0.75
  -3   2  12    0.13    0.49
  -3   3  13    0.35    0.64
  -3   4  14   -0.10    0.66
  -2  -2   0  305.80    2.61
  -2  -1  -9    0.20    0.51
  -2   2 -15    1.65    0.73
  -2   3  12    0.02    0.50
  -2   4  13    3.76    0.67
  -2   5  14    2.16    0.68
  -1  -1   1   77.40    1.56
  -1   0   5    0.05    0.43
   0   2 -11   18.02    0.66
   0   4 -14    0.12    0.69
   0   5  11    0.21    0.50
   0   6 -16    0.69    0.83
   1   2  -7    2.96    0.54
   1   6 -14    0.42    0.70
   1   7 -15   -0.11    0.73
   2   4  -7   93.37    1.00
   2   6 -11    2.18    0.54
   2   7 -12    1.50    0.69
   2   8 -13   -0.23    0.71
   3   6  -5    0.06    0.51
   3   8  -9    4.44    0.64
   3  10 -11    0.23    0.71
   4  10  -4   74.05    1.10
   4  10  -3    0.31    0.68
   4  10  -2   -0.04    0.67
   4  10  -1    4.70    0.59
   4  11  -6    0.91    0.71
   4  11   1    6.11    0.78
   4  12  -7    0.10    0.89
   4  13  -7    0.38    0.91
   4  13   3   -0.03    0.83
  -8  -1   9   -0.08    0.60
  -7  -3   4    1.28    0.47
  -7   0  11    0.18    0.58
  -6  -3   4    5.53    0.41
  -6   0  11    0.17    0.46
  -5  -1   9    1.16    0.36
  -4   3  14    0.13    0.47
  -3  -2   4    1.87    0.38
  -3  -1   7   10.34    0.45
  -3   5  15    0.06    0.49
  -2  -1   5    0.18    0.29
  -2   3 -16    0.08    0.52
   0   5 -15   -0.14    0.51
   2   5  -9    0.02    0.36
   3   6  -4    1.55    0.38
   3   7  -7    0.20    0.36
   3   9 -10    0.10    0.49
   4  11  -5    7.39    0.57
   4  12  -6   -0.01    0.51
  -3  -2  -8    0.21    0.72
   3   9   6    0.38    0.75
  -4   0 -14    0.10    0.89
  -1  -1  -5   66.36    1.51
   1   9  12    0.05    0.85
   4  14   3    0.67    1.15
  -9  -3   2    0.54    0.88
  -8  -3   4    1.78    0.69
  -8  -2   7   -0.02    0.76
  -5  -2   7   19.42    0.62
  -5   0  11   -0.35    0.63
  -4  -3   2    7.29    0.56
  -4  -2   6    0.17    0.49
  -4   2  13    3.64    0.67
  -4   4  15    2.62    0.86
  -3   1  11    0.39    0.49
  -3   3 -17   -0.38    0.95
  -2   2  11    0.46    0.50
  -2   4 -17    0.12    0.93
  -2   6  15    0.07    0.69
  -1   0  -9   -0.04    0.51
  -1   2 -13   18.11    0.68
  -1   4  12    0.03    0.50
  -1   8  15    1.92    0.89
   0   2   7    1.36    0.43
   0   4  10    0.23    0.50
   0   6  12   37.41    0.89
   0   9  14   -0.13    0.88
   1   4 -11    9.34    0.59
   2  10 -14   -0.13    0.91
   3   6  -3    6.11    0.57
   3   6  -1   45.01    0.88
   3   6   0    0.01    0.51
   3   7   3    2.59    0.55
   3  11 -11    0.41    0.90
   4  11  -4    3.00    0.72
   4  11   0    3.40    0.73
   4  12  -5    0.26    0.72
   4  12   2    0.12    0.71
   4  13  -6    1.14    0.92
   4  13   2    0.04    0.75
  -6   2  14   -0.06    0.60
  -5  -3   4   28.75    0.59
  -4   1  12    0.25    0.45
  -3   6  16    0.12    0.61
  -1   5  13   -0.12    0.46
   1   3  -9   -0.13    0.37
   1   8 -15    1.86    0.65
   2   4  -6    2.00    0.38
   2   6 -10    0.06    0.37
   2   9 -13    1.33    0.53
   3   6  -2   57.13    0.86
   3   8  -8    2.60    0.40
   3  10 -10    9.06    0.60
   4  11  -3    4.25    0.54
   4  11  -2    1.25    0.51
   4  11  -1    7.98    0.59
  -7  -3  -8    2.43    1.05
   3  13   8    0.87    1.33
  -4  -1 -12    0.53    0.85
   1  11  13   -0.13    1.13
  -9  -3   3    0.36    0.87
  -7  -3   5   14.71    0.73
  -7  -2   8   -0.16    0.66
  -7  -1  10    0.26    0.67
  -6  -3   5    0.50    0.50
  -6  -2   8   20.82    0.73
  -6  -1  10   10.70    0.70
  -6   1  13   -0.07    0.82
  -5   2  14   -0.15    0.67
  -5   3  15    0.21    0.85
  -2  -2   1    1.48    0.47
  -2   0 -11   -0.11    0.52
  -2   0   8    4.76    0.53
  -2   1 -13    2.67    0.57
  -1   1 -11    2.07    0.54
  -1   1   8    3.94    0.54
  -1   3 -14    0.17    0.70
  -1   3  11    2.00    0.51
  -1   6 -17   -0.05    0.94
  -1   6  14    0.34    0.67
   0   0  -3    0.00    0.50
   0   1  -8    0.03    0.52
   0   3 -12    0.03    0.53
   0   7 -16    0.12    0.92
   0   7  13   -0.05    0.68
   1   2  -6    0.20    0.42
   1   5 -12    0.43    0.53
   1   6 -13   13.32    0.77
   1   6  10    9.64    0.67
   1   7 -14    0.31    0.71
   2   7 -11    1.46    0.62
   2   8 -12    5.89    0.73
   3   7  -6    1.65    0.53
   3   9  -9    6.76    0.72
   4  12  -4    3.56    0.75
   4  12  -3    0.45    0.73
   4  12   0   14.78    0.90
   4  12   1    0.10    0.71
   4  13  -5    0.25    0.91
   4  13   1    0.89    0.75
   4  14   2   -0.05    0.93
  -9  -3   4    1.51    0.63
  -8  -3   5    0.07    0.48
  -8  -2   8    0.51    0.59
  -7   0  12   -0.21    0.59
  -6   0  12    2.31    0.49
  -5   1  13    0.05    0.47
  -4  -3   3    6.74    0.43
  -4  -1   9    1.99    0.36
  -3  -2   5   29.64    0.62
  -2   1  10    0.71    0.35
  -1   4 -15    0.52    0.51
  -1   5 -16    1.06    0.54
   0   2 -10    0.70    0.38
   1   9 -15    0.46    0.65
   2   5  -8    8.47    0.44
   2  10 -13   -0.30    0.64
   3  11 -10    0.17    0.51
   4  12  -2   -0.08    0.51
   4  12  -1    0.07    0.51
   4  13  -4   -0.03    0.64
   4  14  -4    2.24    0.69
  -6  -3  -8    8.77    1.34
   1   5   9    1.53    0.64
   1   7  11    0.49    0.65
  -7  -4  -3    0.14    0.67
  -7  -4  -2   60.66    1.07
  -7  -4  -1    0.08    0.66
  -7  -4   0   -0.01    0.66
  -7  -3   6    5.25    0.68
  -6  -4  -2   -0.09    0.51
  -6  -4  -1    0.36    0.51
  -6  -4   0   47.82    0.85
  -5  -3   5   43.13    0.76
  -5  -2   8   -0.21    0.49
  -5  -1  10    0.81    0.51
  -4  -2   7   52.99    0.79
  -4   0  11   -0.04    0.49
  -4   1 -15    0.06    0.75
  -3  -1   8    1.31    0.49
  -3   0  10    1.22    0.49
  -3   1 -14    0.04    0.71
  -3   3  14    0.22    0.66
  -3   4  15    0.72    0.68
  -2  -1   6   21.46    0.61
  -2   2 -14    0.61    0.70
  -2   7  16    0.05    0.88
  -1  -1   2    0.59    0.51
   0   1   5    0.08    0.44
   0   3   9    0.21    0.49
   0   4 -13   22.81    0.70
   0   5 -14   -0.39    0.70
   0   6 -15    0.21    0.73
   2   4  -5   20.71    0.67
   3   7  -5    0.55    0.52
   3   8  -7    0.17    0.53
   3   9  -8    3.38    0.69
   3  10  -9    0.72    0.70
   3  12 -10    0.29    0.91
   4  13  -3    0.14    0.82
   4  13  -2    0.42    0.74
   4  13  -1    0.64    0.75
   4  13   0    0.24    0.74
   4  14  -3    0.36    0.93
   4  14  -2    0.18    0.92
   4  14  -1    0.29    0.93
   4  14   0    6.66    0.99
   4  14   1    0.48    0.93
  -8  -3   6    5.50    0.54
  -7  -4   1    0.12    0.47
  -7  -2   9    1.67    0.48
  -7  -1  11    0.09    0.58
  -6  -3   6    3.40    0.38
  -5   0  12    0.05    0.46
  -4   3  15    0.62    0.49
  -3   2  13    0.28    0.45
  -2  -2   2    0.71    0.32
  -2   3  13    0.65    0.36
  -2   4  14   -0.02    0.46
  -2   5 -17    0.10    0.67
  -1   0   6  252.84    1.78
  -1   2  10    5.70    0.42
   1   2  -5  346.98    2.11
   1   3  -8   15.26    0.51
   1   4 -10   33.74    0.63
   1   8 -14    0.21    0.52
   2   6  -9   -0.18    0.37
   2   9 -12    0.55    0.51
  -6  -1 -13   -0.08    1.31
  -8  -3  -8    0.83    1.13
   3   7   2   13.40    0.78
  -8  -4  -3    0.19    0.70
  -8  -4  -2   -0.09    0.70
  -8  -4  -1    0.07    0.69
  -8  -4   0   -0.01    0.69
  -8  -4   1    0.08    0.69
  -8  -2   9   -0.02    0.84
  -7  -4   2   62.84    0.97
  -6  -4  -3    0.60    0.53
  -6  -4   1    0.71    0.51
  -6  -2   9    2.05    0.66
  -6  -1  11    0.64    0.66
  -6   1  14    5.82    0.88
  -4  -3   4   15.19    0.61
  -4   1  13    0.91    0.64
  -4   2 -16    0.63    0.95
  -4   2  14   -0.04    0.66
  -4   4  16   -0.17    0.86
  -3   1  12    0.56    0.50
  -3   2 -15    0.05    0.74
  -3   4 -17    0.16    0.96
  -3   5  16    0.04    0.86
  -2   2  12    7.12    0.55
  -2   3 -15    0.17    0.73
  -2   4 -16    1.01    0.76
  -2   5  15   -0.22    0.68
  -1   0  -8    6.00    0.60
  -1   2 -12    0.26    0.53
  -1   7  15   -0.01    0.71
   0   0  -2    2.68    0.68
   0   8 -16   -0.62    0.93
   0   8  14    0.64    0.71
   1   5 -11    0.95    0.54
   1   7 -13   -0.21    0.71
   2   4  -4  394.85    2.08
   2   5  -7    5.08    0.55
   2   7 -10    3.48    0.56
   2   8 -11   15.91    0.77
   3   7  -4    4.26    0.55
   3   8  -6    1.37    0.53
   3  11  -9   -0.14    0.72
  -7  -3   7   13.39    0.55
  -6  -4   2    0.06    0.36
  -5  -3   6   11.16    0.46
  -4  -1  10    2.17    0.37
  -3  -2   6   26.36    0.58
   0   1  -7   -0.09    0.30
   0   3 -11   -0.08    0.37
   1   6 -12    0.89    0.39
   2  10 -12    0.43    0.52
   3   7  -3    3.17    0.40
   3   9  -7    6.09    0.45
   3  10  -8   -0.32    0.49
   3  12  -9    0.08    0.63
   3  11   7    0.12    1.00
  -7  -4  -4    0.23    0.83
  -5   0 -14    4.99    1.00
   1   3   6    8.24    0.72
   1   8  12    0.14    0.84
   1  10  13    1.39    1.12
   3   8   4    0.01    0.63
  -9  -4  -1   -0.11    0.89
  -9  -4   0    0.17    0.88
  -8  -4  -4   -0.08    0.71
  -8  -4   2    0.09    0.69
  -8  -3   7   -0.47    0.84
  -7  -4   3    0.10    0.66
  -6  -4  -4   20.69    0.78
  -6  -4   3    0.56    0.52
  -6  -3   7    0.50    0.51
  -6   0  13   -0.08    0.82
  -5  -4  -1    0.18    0.50
  -5  -4   0    0.00    0.50
  -5  -2   9    3.82    0.52
  -5  -1  11    0.56    0.64
  -5   1  14    0.48    0.68
  -5   2  15    0.79    0.84
  -4  -2   8    4.15    0.52
  -3  -3  -1   77.18    1.26
  -3  -3   0    0.07    0.40
  -3   0 -12    1.04    0.56
  -3   3 -16    0.34    0.77
  -2  -1  -8    3.77    0.59
  -2   0   9   -0.05    0.48
  -2   1 -12    0.08    0.54
  -2   6  16   -0.14    0.87
  -1   1 -10    0.36    0.53
  -1   3 -13    1.49    0.56
  -1   6 -16    0.18    0.91
   0   5  12    0.11    0.51
   0   7 -15    0.11    0.74
   1   9 -14   -0.40    0.90
   2   4   2    1.18    0.46
   2  11 -12    0.03    0.91
   3   7  -2   13.15    0.63
   3   7   0   -0.21    0.51
   3   7   1    0.21    0.51
   3   8  -5    2.17    0.53
  -9  -4   1    0.15    0.62
  -8  -4   3   -0.09    0.48
  -7  -2  10    1.59    0.49
  -7  -1  12    0.72    0.59
  -5  -4   1    0.23    0.35
  -4  -3   5    1.07    0.36
  -4   0  12    6.19    0.48
  -3  -3   1   77.85    1.05
  -3  -1   9    4.02    0.38
  -2  -2   3    2.14    0.34
  -2   1  11    1.18    0.36
  -1   4  13   14.07    0.52
  -1   5 -15    0.22    0.51
   0   2  -9   78.19    0.93
   0   4 -12    4.83    0.42
   0   6 -14    0.48    0.51
   1   2  -4    1.55    0.35
   1   4  -9   -0.06    0.37
   2   4  -3    1.09    0.32
   2   6  -8    2.93    0.39
   2   9 -11    0.39    0.50
   3   7  -1    0.14    0.36
   3  11  -8    0.01    0.51
  -3  -3  -2    0.06    0.49
  -3  -1 -10    1.27    0.66
  -1  -1  -4  123.58    2.38
   1   4   8    0.69    0.63
  -9  -4  -3   -0.09    0.91
  -9  -4  -2   13.56    1.00
  -9  -4   2   15.28    0.94
  -8  -4   4    0.28    0.69
  -7  -4   4   -0.13    0.66
  -7  -3   8    2.55    0.68
  -6  -4   4   20.38    0.65
  -6  -2  10    0.38    0.64
  -6  -1  12    0.34    0.67
  -5  -4  -2   32.02    0.83
  -5  -4   2   31.33    0.73
  -5  -3   7   39.49    0.73
  -5   0  13   -0.13    0.66
  -4   0 -13   -0.05    0.72
  -3  -3   2   -0.02    0.40
  -3   0  11    0.05    0.49
  -3   3  15    0.82    0.68
  -2  -1   7    0.88    0.50
  -1  -1   3   86.95    1.34
  -1   1   9    9.50    0.58
  -1   3  12    1.30    0.51
  -1   4 -14    6.92    0.75
  -1   5  14    0.11    0.66
  -1   8  16    0.13    0.90
   0   2   8    3.39    0.55
   0   4  11   22.32    0.73
   0   5 -13   -0.03    0.56
   0   6  13    3.20    0.70
   1   3  -7    0.67    0.53
   1   8 -13    2.60    0.72
   1  10 -14    0.40    0.92
   2   4  -2    1.15    0.44
   2   5  -6   43.18    0.79
   2   7  -9    0.11    0.53
   2   8 -10    1.71    0.62
   3   8  -4    0.27    0.52
   3   9  -6    0.31    0.53
   3   9   5    8.72    0.70
   3  10  -7    0.22    0.69
   3  12  -8    0.04    0.74
   3  13  -8    0.21    0.92
  -9  -4   3    0.17    0.62
  -8  -3   8    0.96    0.60
  -6  -3   8    9.28    0.51
  -4   2  15    2.15    0.50
  -4   3  16    0.09    0.60
  -3   2  14    9.25    0.53
  -1   0   7    0.08    0.28
   0   8 -15    7.28    0.71
   1   5 -10    0.12    0.37
   1   7 -12    0.00    0.49
   2  10 -11    0.02    0.51
   3  11  -7    0.14    0.50
   3  10   6   15.66    1.16
  -7  -4  -5    0.91    0.85
  -5   1 -15    0.13    1.17
   3  12   7    0.66    0.92
  -8  -4  -5    0.01    0.73
  -8  -4   5    0.29    0.69
  -7  -4   5    1.10    0.66
  -7  -2  11    0.97    0.82
  -6   0  14   -0.16    0.84
  -5  -4  -3    0.41    0.52
  -5  -4   3    0.58    0.50
  -5  -2  10    0.25    0.50
  -5  -1  12    8.27    0.70
  -4  -3   6   22.04    0.64
  -4  -2   9    0.63    0.49
  -4  -1  11   -0.11    0.49
  -4   1  14    4.26    0.69
  -3  -2   7   27.10    0.68
  -3   1  13    0.02    0.57
  -3   4  16   -0.10    0.85
  -2  -2   4   36.33    0.77
  -2   0 -10    0.75    0.53
  -2   2 -13    0.25    0.55
  -2   3  14    5.98    0.70
  -2   4  15    0.08    0.67
  -2   5 -16    0.23    0.85
  -1   2  11    9.96    0.59
  -1   6  15    0.09    0.69
  -1   7 -16    0.38    0.94
   0   1   6    0.04    0.42
   0   3  10    0.02    0.50
   0   9  15    0.04    0.90
   1   6 -11    1.18    0.55
   1   9 -13    0.43    0.74
   2   4  -1   40.50    0.90
   2   4   0  451.95    2.95
   2   4   1   39.43    1.05
   2   6  -7    8.10    0.58
   2   9 -10    1.15    0.70
   2  11 -11    0.45    0.82
   3   8  -3    0.58    0.52
   3   8   3    0.54    0.52
   3   9  -5   11.96    0.61
   3  10  -6   16.54    0.77
   3  12  -7    0.41    0.73
  -6  -4   5    4.95    0.41
  -3  -3   3   48.60    0.78
  -2   2  13    0.03    0.36
  -2   4 -15    0.02    0.52
  -1   2 -11    8.69    0.47
   0   1  -6   -0.06    0.31
   0   3 -10    0.09    0.37
   0   7 -14   -0.30    0.51
   0   9 -15    0.15    0.65
   1   2  -3    0.12    0.33
   2   5  -5    0.23    0.36
   2   8  -9    1.52    0.40
   2  12 -11    1.44    0.66
   3  13  -7    0.22    0.65
   2   8   9    1.19    1.16
  -4  -3  -6   18.40    1.52
  -6  -4  -5    4.92    0.73
  -6   0 -14   -0.05    1.19
  -5  -1 -12    7.97    1.00
  -3  -3  -3   46.02    1.33
   0   7  14    0.10    0.85
   3  13   7    0.43    1.14
  -8  -4   6   -0.31    0.84
  -8  -3   9   -0.37    0.85
  -7  -4   6    2.11    0.67
  -7  -3   9    5.66    0.70
  -6  -3   9    0.62    0.64
  -6  -2  11    7.24    0.69
  -6  -1  13    0.18    0.82
  -5  -4   4    0.81    0.50
  -5  -3   8    4.75    0.53
  -5   1  15    0.21    0.83
  -4   0  13    0.00    0.64
  -4   1 -14    4.92    0.79
  -4   3 -16    0.15    0.97
  -3  -1  10    1.19    0.49
  -3   1 -13    0.01    0.70
  -3   4 -16    0.47    0.94
  -2  -1   8    4.57    0.53
  -2   0  10    1.13    0.49
  -2   3 -14    5.75    0.75
  -2   5  16    0.33    0.78
  -1  -1   4  158.28    1.58
  -1   0  -7   -0.03    0.42
  -1   6 -15    0.00    0.74
   0   6 -13    4.10    0.73
   1   3  -6    9.95    0.53
   1   4  -8    0.94    0.53
   1   8 -12    0.46    0.71
   1  10 -13    1.61    0.92
   2   7  -8   -0.02    0.53
   2  10 -10    1.00    0.71
   3   8  -2    0.64    0.53
   3   8   2    0.92    0.53
   3   9  -4    0.90    0.54
   3  10  -5    3.87    0.58
   3  11  -6    0.13    0.70
  -6  -4   6    0.02    0.36
  -5   0  14    4.29    0.51
  -3   0  12    1.13    0.36
  -1   5 -14    0.07    0.50
   0   2  -8    3.84    0.42
   0   4 -11   23.15    0.57
   0   5 -12   -0.02    0.39
   3   8  -1   13.59    0.54
   3  12  -6    2.32    0.54
  -4  -2  -9    0.53    0.77
  -4  -1 -11    0.19    0.67
  -1   7  16    0.48    1.08
   1   9  13    0.13    0.89
  -7  -4   7    0.20    0.67
  -7  -2  12   -0.14    0.83
  -5  -4   5   16.09    0.61
  -5  -2  11    4.91    0.66
  -4  -3   7    6.30    0.54
  -4  -2  10    0.05    0.49
  -4   2 -15    2.94    0.79
  -3  -3   4    0.11    0.50
  -3  -2   8    0.29    0.49
  -3   2 -14   10.62    0.81
  -3   3 -15    1.00    0.76
  -2  -2   5   95.86    1.08
  -2   1  12    0.08    0.49
  -2   6 -16   -0.08    0.94
  -1   1  -9   10.24    0.63
  -1   1  10    0.29    0.49
  -1   3 -12    1.20    0.55
  -1   4 -13   21.12    0.70
   0   8 -14    0.61    0.75
   1   5  -9    1.90    0.54
   1   6 -10   13.04    0.62
   1   7 -11    0.67    0.55
   1  11 -13   -0.12    0.93
   2   5  -4    1.17    0.53
   2   6  -6    1.06    0.53
   2   9  -9    4.02    0.71
   2  11 -10    0.10    0.73
   3   8   0   -0.04    0.52
   3   8   1   13.67    0.69
   3   9  -3   16.26    0.67
   3   9   4    0.65    0.54
   3  11  -5    0.14    0.70
   3  13  -6    0.66    0.83
   3  14  -6    0.10    0.94
  -8  -4   7    0.26    0.60
  -7  -3  10    0.53    0.48
  -6  -2  12    8.81    0.54
  -5  -3   9    8.25    0.43
  -5  -1  13    0.15    0.46
  -4  -1  12    0.20    0.45
  -4   2  16    0.64    0.60
  -3   2  15   -0.02    0.47
  -3   3  16    0.23    0.49
  -1   0   8    4.67    0.41
  -1   4  14    5.50    0.52
   1   9 -12    0.06    0.51
   2   7  -7    0.28    0.37
   2   8  -8   29.23    0.62
   2  12 -10    0.39    0.64
   2  13 -10    2.14    0.67
   3  10  -4   -0.07    0.38
   2   5   5    0.10    1.07
  -8  -4  -6    0.01    1.10
  -7  -4  -6    2.00    0.89
  -5  -4  -4    0.44    0.63
   1   5  10   -0.05    0.62
   1   6  11    0.84    0.65
   3  10   5    3.50    0.74
   3  11   6    0.13    0.86
  -8  -5   1    1.54    0.71
  -7  -5   0   -0.05    0.67
  -7  -5   1    2.20    0.68
  -6  -4   7    2.58    0.65
  -6  -3  10    0.23    0.65
  -5  -4   6   13.15    0.59
  -4  -4  -1    0.98    0.51
  -4  -4   0   37.64    0.84
  -4  -4   1    0.84    0.50
  -4  -4   2   -0.04    0.49
  -4   1  15    0.05    0.67
  -3  -3   5    2.07    0.51
  -3   1  14    0.22    0.65
  -3   4  17    0.47    0.87
  -2   1 -11    1.17    0.54
  -2   5 -15   -0.11    0.75
  -1   3  13    0.81    0.52
  -1   5  15   -0.07    0.68
  -1   7 -15    0.20    0.76
   0   2   9   88.52    1.18
   0   4  12    4.76    0.57
   0   5  13    0.07    0.52
   0   7 -13   -0.16    0.72
   0   8  15    8.13    0.96
   0   9 -14    0.37    0.92
   2  10  -9    0.38    0.70
   3   9  -2    0.47    0.53
   3  11  -4    1.95    0.71
   3  12  -5    0.18    0.72
   3  13  -5    0.16    0.74
   3  14  -5    0.26    0.92
  -8  -5   0    0.52    0.50
  -8  -5   2    1.47    0.50
  -8  -4   8    0.09    0.60
  -7  -5   2    1.55    0.48
  -7  -4   8    0.03    0.47
  -6  -1  14    5.31    0.63
  -4  -4   3    0.08    0.35
  -4  -3   8   18.68    0.51
  -4   0  14    0.01    0.46
  -3  -1  11    0.35    0.35
  -2   0  11    0.00    0.35
  -2   3  15    0.11    0.47
  -1  -1   5   51.82    0.87
   0   3  -9   -0.01    0.37
   1   3  -5   12.99    0.50
   1   4  -7  149.00    1.18
   1   8 -11   14.50    0.60
   1  10 -12    0.74    0.52
   2   5  -3    4.79    0.43
   3  10  -3    0.69    0.40
  -5  -2 -10   -0.03    0.97
  -3   0 -11    0.07    0.66
   1   7  12    0.03    0.82
   3   9   3   14.61    0.84
   3  12   6    1.89    0.94
   3  14   6    0.47    1.18
  -8  -5  -1    1.12    0.72
  -8  -5   3    2.21    0.71
  -7  -5  -1    2.32    0.68
  -7  -5   3    0.72    0.67
  -7  -3  11    1.60    0.84
  -6  -4   8    0.79    0.65
  -5  -2  12    0.59    0.65
  -5   0  15    0.14    0.84
  -4  -4   4   31.74    0.72
  -3  -2   9    7.61    0.55
  -3   0  13   -0.08    0.50
  -3   5 -16    0.01    0.96
  -2  -2   6    1.12    0.51
  -2  -1   9   -0.11    0.49
  -2   2 -12    8.07    0.62
  -2   2  14    0.11    0.65
  -2   4 -14    0.22    0.72
  -2   4  16    0.66    0.70
  -2   7 -16    0.06    0.96
  -1   2 -10    7.37    0.60
  -1   2  12    0.10    0.50
  -1   6 -14    0.39    0.73
  -1   6  16    0.02    0.87
  -1   8 -15    2.72    0.94
   0   0   2    3.24    0.70
   0   1  -5    0.03    0.46
   0   1   7    0.13    0.41
   0   6 -12   51.02    0.86
   0   6  14    0.50    0.68
   0  10 -14    0.18    0.93
   1  11 -12    0.98    0.92
   2   6  -5    3.36    0.55
   2   9  -8   -0.34    0.55
   2  11  -9    1.63    0.73
   2  12  -9    0.19    0.74
   3   9  -1    7.73    0.62
   3   9   0   -0.05    0.53
   3   9   1    7.78    0.64
   3   9   2    0.52    0.53
   3  12  -4    0.20    0.72
   3  13  -4    0.80    0.75
   3  13   6    0.51    0.85
   3  14  -4    0.02    0.93
  -8  -5   4   -0.07    0.49
  -7  -5   4    0.39    0.47
  -6  -5   1   55.52    0.81
  -6  -5   2    8.08    0.46
  -6  -3  11   -0.06    0.47
  -6  -2  13    1.03    0.59
  -5  -4   7    1.55    0.36
  -5  -3  10    1.93    0.46
  -5  -1  14    0.41    0.48
  -4  -2  11   10.23    0.44
  -4  -1  13    0.87    0.46
  -3  -3   6   29.56    0.60
  -2   1  13    2.75    0.39
  -2   3 -13    0.63    0.40
   0   4 -10    0.06    0.38
   0   5 -11    0.10    0.38
   0   8 -13    0.96    0.52
   1   2  -1    8.11    0.57
   1   5  -8   19.70    0.55
   1   6  -9    1.74    0.40
   1   7 -10    0.13    0.38
   1   9 -11    0.63    0.51
   1  12 -12   -0.30    0.66
   2   7  -6   43.59    0.71
   2   8  -7    3.15    0.41
   2  13  -9    0.01    0.65
   3  10  -2    5.59    0.47
   3  11  -3    0.14    0.50
  -3  -2  -7   21.54    1.25
  -5   0 -13    0.03    0.92
  -2  -1  -7    1.05    0.66
   1   3   7    0.63    0.64
  -8  -5  -2    1.34    0.73
  -8  -5   5    0.23    0.85
  -7  -5  -2    1.54    0.69
  -7  -5   5    1.93    0.68
  -7  -4   9    0.36    0.68
  -6  -5  -1   56.75    0.96
  -6  -5   0    4.98    0.58
  -6  -5   3   47.94    0.82
  -5   1 -14    0.31    0.79
  -5   2 -15    1.35    0.99
  -4  -4  -2    0.08    0.50
  -4  -4   5   26.15    0.67
  -4  -3   9    1.47    0.50
  -4   0 -12    6.45    0.78
  -4   4 -16    0.13    0.98
  -3   4 -15    0.82    0.77
  -2   0  -9   -0.03    0.53
  -2   5  17   -0.09    0.88
  -1   3 -11    2.24    0.55
  -1   4 -12    0.09    0.55
  -1   5 -13    0.10    0.70
  -1   9 -15    0.28    0.95
   0   2  -7    2.07    0.55
   0   3  11    0.04    0.50
   1   4   9    0.04    0.51
   2   5  -2   43.91    0.83
   2  10  -8    1.33    0.70
   3  10  -1   -0.02    0.54
   3  10   4    0.07    0.54
   3  11  -2   -0.21    0.69
   3  11   5    0.05    0.71
   3  12  -3    5.00    0.76
   3  13  -3    0.98    0.74
   3  14  -3    0.43    0.93
  -7  -3  12   -0.14    0.60
  -6  -5   4   -0.14    0.37
  -6  -4   9    2.75    0.48
  -4   1  16    0.27    0.59
  -3  -1  12    0.76    0.36
  -3   1 -12    0.56    0.40
  -3   2  16    0.08    0.48
  -3   3  17    0.09    0.61
  -2  -2   7   20.13    0.55
  -2   6 -15   -0.08    0.54
  -1  -1   6    0.14    0.29
  -1   0   9   -0.05    0.35
  -1   1  11    1.81    0.37
  -1   7 -14    0.36    0.53
   0   9 -13    0.03    0.52
   1  10 -11    0.69    0.52
   2   6  -4    0.02    0.37
   2  11  -8    0.00    0.51
   3  14  -2   13.65    0.81
  -6  -4  -6    0.03    0.66
  -3  -1  -9    4.27    0.71
   1   8  13    1.47    0.89
   3  12   5    0.14    0.90
   3  14   5   -0.06    1.17
  -8  -5  -3    2.18    0.75
  -8  -5   6    3.68    0.87
  -7  -5  -3    0.96    0.70
  -7  -5   6    0.71    0.67
  -7  -4  10    2.70    0.84
  -6  -5   5   27.10    0.69
  -5  -4   8    1.32    0.51
  -5  -3  11    1.80    0.65
  -5  -2  13    4.57    0.69
  -4   0  15   -0.28    0.68
  -4   1 -13    1.33    0.74
  -4   2 -14   -0.15    0.76
  -4   3 -15    0.54    0.79
  -3  -3   7    0.30    0.50
  -3  -2  10   21.22    0.63
  -3   1  15   -0.03    0.67
  -3   2 -13    0.22    0.72
  -3   3 -14    0.32    0.74
  -3   6 -16    0.14    0.97
  -2  -1  10    0.63    0.49
  -2   0  12   56.24    0.83
  -1   0  -6  344.31    2.60
  -1   1  -8    4.07    0.58
  -1   3  14    0.18    0.66
  -1   4  15    0.24    0.68
   0   0   3   -0.03    0.51
   0   7 -12   -0.13    0.71
   0   7  15    0.18    0.72
   1   3  -4  119.83    1.29
   1   4  -6   13.59    0.64
   1   8 -10   37.04    0.78
   1  11 -11    0.45    0.75
   2   5  -1    9.43    0.57
   2   9  -7    4.17    0.57
   2  12  -8    4.97    0.77
   2  13  -8    0.05    0.91
   3  10   0   -0.02    0.54
   3  10   1    0.08    0.54
   3  10   2    5.77    0.63
   3  10   3    0.92    0.55
   3  11  -1    0.98    0.64
   3  11   4    1.54    0.73
   3  12  -2    8.28    0.80
   3  13  -2    2.01    0.75
   3  13   5    0.13    0.77
   3  14  -1    0.06    0.93
   3  15  -1    1.67    0.97
   3  15   0   -0.17    0.96
  -6  -3  12    0.06    0.48
  -6  -2  14    0.06    0.59
  -4  -4   6    0.21    0.35
  -4  -2  12    2.75    0.46
  -3   0  14    7.90    0.51
   0  10 -13    0.94    0.66
   1   2   0    0.17    0.37
   1   7  -9    1.69    0.40
   1  12 -11    0.81    0.67
   2   7  -5    1.95    0.39
   2   8  -6    0.38    0.38
   3  12  -1    4.02    0.56
   3  13  -1    0.16    0.52
   3  15   1    1.19    0.71
  -8  -3  -9    0.01    1.66
  -6  -5  -2    8.72    0.74
  -6  -1 -12    0.22    0.95
   1  10  14   -0.03    1.14
   3  14   4   -0.03    1.16
  -8  -5   7    1.45    0.87
  -7  -5   7    0.19    0.68
  -6  -5   6   19.06    0.75
  -6  -4  10   -0.02    0.66
  -5  -5   1    9.36    0.60
  -5  -5   2    8.17    0.58
  -5  -5   3    2.51    0.52
  -5  -1  15    0.15    0.84
  -4  -3  10    3.92    0.52
  -4  -1  14    4.30    0.68
  -2   1 -10    1.03    0.54
  -2   2  15    1.71    0.67
  -2   3  16   -0.14    0.69
  -2   4  17    0.02    0.87
  -2   5 -14    2.56    0.76
  -2   7 -15   -0.01    0.94
  -1   2  13   15.29    0.65
  -1   5  16    0.75    0.72
  -1   6 -13   13.61    0.80
  -1   8 -14    0.12    0.75
   0   1   8    0.00    0.51
   0   2  10    0.42    0.50
   0   3  -8    0.01    0.53
   0   6 -11    0.37    0.55
   0   8 -12    1.90    0.73
   0  11 -13    0.09    0.94
   1   5  -7   27.76    0.73
   1   6  -8    1.09    0.54
   1   9 -10   -0.03    0.71
   2   6  -3   10.85    0.62
   2  10  -7    0.64    0.55
   3  11   0    0.01    0.55
   3  11   1    1.05    0.64
   3  11   2    0.02    0.70
   3  11   3    0.32    0.70
   3  12   0   -0.01    0.72
   3  12   1    3.76    0.77
   3  12   4    0.01    0.73
   3  13   0    0.03    0.74
   3  13   1    0.16    0.74
   3  13   4    0.46    0.76
   3  14   0   -0.03    0.85
   3  14   1   -0.05    0.93
   3  14   2   14.12    1.09
   3  14   3    0.28    0.94
  -7  -4  11    0.26    0.59
  -5  -5   4   29.16    0.60
  -5  -4   9   11.93    0.47
  -4  -4   7    0.79    0.36
  -3  -3   8   -0.11    0.35
  -2  -2   8   65.37    0.82
  -2   1  14    5.71    0.50
  -1  -1   7   44.93    0.76
   0   4  -9    3.58    0.42
   0   5 -10   -0.02    0.38
   2   9  -6   15.27    0.53
   2  11  -7    4.38    0.54
   2  12  -7    2.98    0.55
   2  13  -7    0.15    0.53
   2  14  -7    1.06    0.67
  -5  -4  -5   16.30    1.02
  -4  -4  -3    0.10    0.62
  -1  -1  -3   62.04    2.32
   3  12   3    4.11    0.94
   3  13   3    0.86    0.93
  -8  -5  -4   -0.01    0.74
  -7  -5   8    0.14    0.68
  -6  -5   7   11.17    0.71
  -6  -3  13    0.12    0.83
  -5  -5   0    0.48    0.52
  -5  -5   5   15.88    0.62
  -5  -3  12    1.72    0.66
  -5  -2  14   -0.08    0.67
  -3  -2  11    1.15    0.50
  -3  -1  13    0.03    0.57
  -3   2  17    0.01    0.85
  -3   5 -15   -0.15    0.78
  -2  -1  11    0.92    0.50
  -2   2 -11    0.40    0.55
  -2   3 -12    0.00    0.56
  -2   4 -13    3.81    0.74
  -1   0  10    0.64    0.50
  -1   1  12    5.72    0.55
  -1   2  -9  159.53    1.40
  -1   5 -12    0.19    0.56
  -1   6  17    0.01    0.90
  -1   9 -14    0.19    0.93
   0   1  -4   -0.04    0.49
   0   3  12   -0.10    0.51
   0   4  13   15.36    0.68
   0   5  14    0.08    0.68
   0   8  16    0.10    0.92
   0   9 -12   -0.25    0.73
   1   8  -9    9.98    0.62
   1  10 -10   10.55    0.78
   1  11 -10    0.31    0.74
   2   5   0   19.10    0.71
   2   7  -4    2.22    0.55
   2   8  -5    1.82    0.54
   3  12   2    7.63    0.83
   3  13   2    1.89    0.77
  -6  -4  11    3.60    0.50
  -4  -3  11    1.69    0.36
  -4  -2  13    2.74    0.48
  -4   0  16    0.22    0.59
  -3   1  16    0.08    0.48
  -2   0  13   -0.09    0.36
  -2   8 -15    1.49    0.69
  -1   4 -11    7.99    0.47
  -1   7 -13    0.03    0.52
  -1  10 -14    0.24    0.67
   0   2  -6    0.59    0.32
   0   7 -11   -0.05    0.39
   1   4  -5   17.76    0.55
   1  12 -10   -0.02    0.54
   1  13 -10    0.28    0.66
   2  10  -6    0.73    0.40
  -8  -4  -7    0.02    1.32
   2   5   4    1.23    0.77
  -7  -5  -4    0.30    0.86
  -6  -5  -3   47.38    1.10
  -6   0 -13    0.09    1.18
   1   5  11    0.71    0.65
   1   6  12    0.73    0.66
  -7  -5   9    0.38    0.77
  -6  -5   8    0.21    0.66
  -6   1 -14    6.20    1.06
  -5  -5  -1   10.23    0.63
  -5  -5   6    5.85    0.55
  -5  -4  10    0.12    0.64
  -5   3 -15   -0.08    0.99
  -4  -4   8   30.68    0.69
  -4  -1  15    0.04    0.67
  -4   4 -15    3.37    0.99
  -3  -3   9    0.13    0.49
  -3   0  15    0.10    0.67
  -3   4 -14    0.09    0.75
  -2  -3   2   47.91    0.92
  -2  -3   3   76.48    1.06
  -2   6 -14    0.09    0.75
  -1   3 -10    1.48    0.55
   0   0   5   -0.04    0.45
   0   6  15    0.02    0.71
   0  10 -12    0.44    0.75
   1   2   1    7.67    0.82
   1   3  -3    2.42    0.50
   1   7  -8   12.12    0.63
   1   9  -9    2.98    0.57
   2   5   1    9.09    0.62
   2   5   2   35.14    1.06
   2   6  -2    2.33    0.56
   2  11  -6    5.20    0.74
   2  12  -6    0.22    0.72
   2  13  -6    0.28    0.75
   2  14  -6    0.10    0.93
  -8  -6   2    0.02    0.50
  -8  -6   3    0.16    0.61
  -8  -6   4    1.63    0.63
  -5  -3  13    0.06    0.47
  -3  -4   2   13.77    0.53
  -3  -4   3    1.15    0.37
  -3  -4   4    0.85    0.36
  -2  -3   4    2.88    0.35
  -2  -2   9   17.59    0.51
  -1  -1   8    2.66    0.39
  -1   3  15    1.03    0.48
   0   6 -10    1.28    0.40
   0  11 -12    0.19    0.65
   0  12 -12    0.24    0.67
   1   5  -6    0.61    0.38
   1   6  -7   10.00    0.47
   2   9  -5    8.74    0.47
  -3  -3  -4    0.13    0.82
   1   2   4    1.13    0.69
  -5  -1 -11    0.31    0.89
  -4  -1 -10    2.22    0.71
  -3   0 -10    1.05    0.68
   1   3   8   13.70    0.84
   1   7  13    0.04    0.85
   1   9  14    0.02    1.12
   2   5   3    4.69    0.74
  -8  -6   0    0.34    0.72
  -8  -6   1    0.12    0.72
  -8  -6   5    0.02    0.86
  -7  -6   1    0.24    0.68
  -7  -6   2    3.55    0.70
  -7  -6   3    0.09    0.68
  -7  -6   4   -0.21    0.68
  -7  -5  10   -0.10    0.84
  -6  -5   9    5.22    0.68
  -6  -4  12   -0.17    0.76
  -5  -5   7    1.29    0.52
  -5  -4  11    4.70    0.67
  -5  -2  15    1.17    0.84
  -4  -4   9   11.01    0.57
  -4   3 -14   -0.01    0.77
  -3  -4   1   14.84    0.67
  -3  -4   5   23.59    0.67
  -3  -2  12   -0.03    0.50
  -3  -1  14    0.04    0.65
  -3   3 -13    0.40    0.73
  -3   6 -15    0.00    0.95
  -2  -3   1   58.53    1.07
  -2  -3   5   90.94    1.05
  -2   1  15    0.75    0.67
  -2   2  16    1.85    0.70
  -2   3  17    0.22    0.86
  -2   5 -13    0.45    0.73
  -1   2  14    8.09    0.66
  -1   4  16    0.06    0.70
  -1   6 -12    1.01    0.57
  -1   8 -13    2.08    0.75
   0   1   9   -0.19    0.50
   0   2  11   14.79    0.66
   0   3  -7    0.17    0.54
   0   8 -11   57.54    0.98
   1   4  10   33.06    0.96
   1  10  -9    4.72    0.73
   2   7  -3   10.47    0.61
   2   8  -4    0.13    0.53
  -8  -6   6    0.07    0.61
  -7  -6   5   -0.02    0.48
  -4  -3  12    0.01    0.45
  -4  -2  14   -0.03    0.47
  -3  -3  10    4.32    0.39
  -2  -1  12    0.09    0.35
  -2   7 -14    0.28    0.54
  -1   0  11   -0.07    0.35
   0   4  -8  182.46    1.31
   0   5  -9   -0.07    0.38
   1   8  -8    0.11    0.38
   1  11  -9    0.82    0.52
   1  12  -9    1.08    0.53
   1  13  -9   -0.11    0.65
   2  10  -5    0.21    0.39
   2  14  -5    0.20    0.66
  -7  -4  -7    0.37    1.16
  -7  -1 -12    0.85    1.41
  -2   0  -8    4.64    0.71
   0   7  16    0.06    1.10
  -8  -6  -1    0.06    0.72
  -7  -6   0    0.15    0.69
  -7  -6   6    0.22    0.68
  -6  -6   3    3.19    0.55
  -6  -6   4   33.67    0.84
  -6  -5  10    2.78    0.68
  -5  -5  -2    8.57    0.64
  -5  -5   8   23.02    0.65
  -5   0 -12   -0.01    0.75
  -5   1 -13    0.06    0.78
  -5   2 -14    0.02    0.80
  -4  -5   2    8.65    0.58
  -4  -5   3    1.70    0.53
  -4  -5   4    0.73    0.52
  -4   2 -13    4.25    0.78
  -3  -4   0    0.06    0.51
  -3  -4   6   89.23    0.97
  -3   1 -11    0.54    0.56
  -3   1  17    0.41    0.85
  -3   2 -12    0.08    0.57
  -3   7 -15    0.57    0.98
  -2  -3   0    5.77    0.56
  -2  -3   6   24.80    0.69
  -2  -2  10    1.82    0.51
  -2   0  14    0.28    0.64
  -1   1  -7   66.33    1.09
  -1   1  13    0.11    0.51
  -1   5  17    0.06    0.88
  -1   9 -13    0.65    0.76
   0   0   6    0.09    0.43
   0   4  14    0.05    0.67
   0   9 -11    0.03    0.73
   2   6  -1   75.02    1.09
   2  11  -5    3.30    0.72
   2  12  -5   -0.03    0.72
   2  13  -5    0.15    0.74
   2  15  -4    0.54    0.96
  -7  -6   7    0.53    0.49
  -7  -5  11    0.13    0.60
  -6  -6   2    0.01    0.37
  -6  -4  13    0.59    0.59
  -5  -3  14    0.24    0.48
  -4  -4  10    0.04    0.36
  -4  -1  16    0.22    0.59
  -4   5 -15    0.10    0.69
  -3   0  16    0.06    0.48
  -3   5 -14    1.00    0.54
  -2   4 -12    8.76    0.49
  -2   8 -14   -0.05    0.55
  -1  -1   9    6.91    0.44
  -1   5 -11    0.80    0.40
  -1   7 -12   -0.19    0.51
  -1  10 -13    1.37    0.67
  -1  11 -13    0.11    0.67
   0   7 -10   -0.03    0.39
   0  10 -11    2.04    0.54
   1   4  -4    6.67    0.42
   1   7  -7    4.66    0.43
   1   9  -8    8.10    0.47
   2   9  -4    1.15    0.40
  -8  -5  -5    0.28    1.13
  -4   0 -11   -0.01    0.70
  -7  -6  -1   -0.02    0.69
  -6  -6   1    2.57    0.55
  -6  -6   5    0.02    0.66
  -6  -6   6    0.17    0.66
  -6  -5  -4    0.07    0.55
  -5  -5   9    3.31    0.66
  -5  -4  12   -0.13    0.66
  -4  -5   1    1.05    0.52
  -4  -5   5    0.74    0.51
  -4  -5   6   23.85    0.66
  -4  -3  13   -0.13    0.65
  -4   1 -12    0.26    0.74
  -3  -4   7   10.93    0.57
  -3  -2  13    0.12    0.64
  -2  -3   7   51.05    0.82
  -2   6 -13    4.05    0.76
  -1  -2   3    0.09    0.48
  -1  -2   4    1.57    0.46
  -1   4 -10   43.42    0.84
   0   3  13    0.11    0.52
   0   5  15   -0.10    0.70
   0  11 -11   -0.09    0.75
   0  12 -11    2.13    0.95
   1   3  -2    0.04    0.48
   1  10  -8    2.16    0.71
   1  14  -8    0.22    0.95
   2   7  -2   29.17    0.76
   2   8  -3   15.16    0.65
   2  10  -4    0.14    0.55
   2  13  -4    0.16    0.74
   2  14  -4    0.11    0.76
  -7  -6   8   -0.19    0.59
  -6  -5  11    0.50    0.49
  -5   4 -15    0.91    0.72
  -4  -2  15    2.60    0.50
  -3  -3  11    2.25    0.37
  -3  -1  15   -0.02    0.47
  -3   8 -15   -0.07    0.70
  -2  -1  13    2.75    0.39
  -2   3 -11    3.21    0.43
  -2   9 -14    0.48    0.67
  -1   2  -8   -0.10    0.39
   0   2  -5  261.96    1.94
   0   6  -9    1.63    0.41
   0   8 -10    7.44    0.47
   1   5  -5   41.73    0.73
   1   6  -6  148.26    1.17
   1  11  -8    0.66    0.51
   1  12  -8    0.36    0.53
   1  13  -8   -0.06    0.54
   2   6   0    0.20    0.38
   2  11  -4    0.85    0.40
   2  12  -4    2.08    0.53
   2  15  -3    3.25    0.73
   1   2   5  272.81    3.45
   1   8  14    0.13    0.91
  -8  -6  -2    0.03    0.82
  -7  -6   9    0.03    0.85
  -6  -6   0   97.39    1.14
  -6  -6   7    1.45    0.67
  -5  -5  10    0.82    0.65
  -4  -5   0   15.65    0.67
  -4  -5   7    1.65    0.51
  -4  -4  11    4.91    0.60
  -3  -4   8    0.09    0.49
  -3   4 -13   -0.24    0.74
  -2  -2  11    0.49    0.49
  -2   1  -9    0.14    0.54
  -2   1  16    0.45    0.68
  -2   2 -10    2.22    0.57
  -2   2  17    0.05    0.85
  -1  -2   5  309.38    2.04
  -1  -1  10    0.51    0.50
  -1   0  -5    0.04    0.46
  -1   0  12    0.84    0.51
  -1   2  15    5.85    0.71
  -1   3  -9    0.08    0.54
  -1   3  16    2.41    0.72
  -1   4  17    1.75    0.89
  -1   8 -12    0.01    0.74
   0   0   7    1.01    0.43
   0   1  -3    0.04    0.52
   0   1  10    0.06    0.50
   0   2  12   46.80    0.90
   0   6  16    0.54    0.81
   1   8  -7    3.81    0.57
   2   9  -3   27.84    0.75
   2  14  -3   -0.04    0.76
  -6  -6   8    0.03    0.47
  -5  -4  13    2.05    0.50
  -5  -3  15    0.22    0.60
  -4  -1  17    0.01    0.61
  -4   4 -14   -0.04    0.55
  -4   6 -15    0.00    0.70
  -3   6 -14    3.27    0.58
  -2  -3   8    8.02    0.44
  -2   0  15   -0.01    0.47
  -1  -2   6    0.87    0.31
  -1   6 -11    0.92    0.40
  -1   9 -12    0.00    0.53
   0   5  -8    0.11    0.39
   0   9 -10   -0.04    0.51
   2  15  -2   -0.13    0.68
  -7  -5  -5    1.66    1.04
  -3  -4  -1   14.40    0.81
  -2  -1  -6   17.97    0.91
   1   3   9    0.04    0.63
   1   5  12    0.14    0.65
  -7  -6  -2    3.92    0.73
  -7  -6  10    0.43    0.86
  -6  -6  -1    2.40    0.57
  -6  -5  12    1.51    0.83
  -6   2 -14    0.18    1.01
  -5  -6   3    0.04    0.53
  -5  -6   4    0.26    0.52
  -5  -6   5    1.12    0.53
  -5  -5  -3    2.17    0.57
  -5   3 -14    0.10    0.98
  -4  -5   8    6.10    0.54
  -4  -3  14   -0.01    0.67
  -3  -4   9   10.36    0.57
  -3  -3  12   -0.06    0.50
  -3  -2  14   10.56    0.72
  -3  -1  -8    0.97    0.56
  -3   0  17    0.16    0.85
  -2   5 -12    0.51    0.57
  -2   7 -13    1.02    0.75
  -1   1  14    0.22    0.52
  -1  10 -12    0.56    0.76
   0   3  -6    0.04    0.43
   0   4  -7  283.28    1.73
   0  10 -10   -0.06    0.73
   0  11 -10    0.11    0.75
   0  12 -10    0.05    0.76
   0  13 -10   -0.54    0.95
   1   6  13    9.63    0.82
   1   7  -6    0.51    0.54
   1   9  -7    0.73    0.56
   1  14  -7    1.82    0.95
   2   6   1   68.62    1.21
   2   7  -1   19.94    0.73
   2   8  -2    0.46    0.54
   2  10  -3    1.59    0.56
   2  11  -3    1.63    0.58
   2  12  -3    5.72    0.76
   2  13  -3    0.74    0.74
  -6  -6   9   -0.07    0.48
  -5  -6   2  131.52    1.17
  -5  -6   6   82.17    0.88
  -5  -5  11   -0.20    0.47
  -4  -4  12   13.42    0.54
  -4  -2  16    0.57    0.59
  -1  -2   1    8.07    0.57
  -1  -2   7    2.75    0.39
  -1  11 -12    0.94    0.67
   0   7  -9   -0.13    0.39
   1  10  -7    8.31    0.49
   1  12  -7    0.29    0.52
   1  13  -7    0.37    0.54
   2  14  -2    0.12    0.54
  -6  -2 -10    0.36    1.07
  -4  -4  -4   32.47    1.25
   1   2   6   13.68    0.81
   1   4  11    8.37    0.75
  -8  -7   3   -0.03    0.88
  -8  -7   4    0.78    0.88
  -8  -7   5    0.10    0.88
  -6  -5  13   -0.29    0.85
  -5  -6   1    0.47    0.53
  -5  -6   7    0.09    0.52
  -5  -4  14    0.23    0.83
  -4  -5   9    0.48    0.50
  -4   3 -13   -0.05    0.76
  -3  -1  16    0.13    0.68
  -3   3 -12    0.17    0.57
  -3   7 -14    1.18    0.79
  -2  -3  -1   58.88    1.33
  -2  -3   9   32.88    0.72
  -2  -2  12    5.97    0.55
  -2  -1  14    6.77    0.70
  -2   8 -13    0.07    0.77
  -1  -1  11    1.94    0.52
  -1   0  13    0.02    0.51
  -1   5 -10    0.15    0.55
  -1   7 -11    0.56    0.58
   0   0   8   45.22    0.91
   0   1  11    0.07    0.50
   0   3  14    0.07    0.67
   0   4  15    3.75    0.74
   1   4  -3   20.34    0.69
   1   6  -5    0.88    0.55
   1  11  -7    3.19    0.74
   2   9  -2   10.60    0.63
   2  13  -2    1.31    0.75
   2  15  -1    8.28    1.04
  -6  -6  10    0.08    0.48
  -3  -4  10    8.80    0.44
  -3   5 -13    0.55    0.54
  -2   1  17   -0.01    0.50
  -2   2  18    0.05    0.62
  -2   4 -11    3.77    0.44
  -2   9 -13    1.37    0.56
   0   8  -9    9.19    0.49
   1   5  -4  114.36    1.15
   1   8  -6   87.27    0.95
   1  14  -6    0.05    0.66
   2   7   0   25.44    0.70
   2   8  -1   27.87    0.69
   2  10  -2    0.08    0.39
   2  12  -2   -0.06    0.51
  -4  -2  -8    3.49    0.86
  -8  -6  -3    0.01    1.12
  -6   1 -13    0.09    1.22
  -4  -5  -1    1.06    0.64
   1   7  14    0.27    0.89
  -8  -7   1   -0.21    0.89
  -8  -7   2    1.66    0.89
  -7  -7   2    1.67    0.71
  -7  -7   3    0.25    0.70
  -7  -7   4   -0.28    0.70
  -7  -7   5   -0.04    0.70
  -7  -7   6    0.29    0.70
  -7  -7   7    0.15    0.85
  -5  -6   8    0.08    0.65
  -5  -5  12    1.14    0.68
  -5   2 -13    6.37    0.85
  -4  -5  10    2.87    0.53
  -4  -4  13    0.77    0.66
  -4  -3  15    0.55    0.68
  -4   5 -14   -0.05    0.80
  -3  -3  13    0.18    0.65
  -3  -2  15   -0.05    0.66
  -3   0  -9    0.07    0.55
  -3   2 -11    1.22    0.58
  -3   8 -14    0.13    0.97
  -2  -3  10    0.09    0.50
  -2   0  16    2.06    0.70
  -2   6 -12    1.69    0.74
  -2  10 -13    0.44    0.95
  -1  -2   8   -0.04    0.51
  -1   1  15    0.05    0.66
  -1   2  16    0.04    0.69
  -1   3  17   -0.02    0.72
  -1   4  -9    0.00    0.55
  -1   8 -11   14.16    0.81
   0   2  13    5.89    0.59
   0   5  16   -0.04    0.73
   0   6  -8  287.23    1.65
   0   9  -9    0.13    0.57
   0  13  -9    0.06    0.94
   1   3  -1    7.08    0.62
   1  13  -6    0.11    0.75
   2   6   2    2.62    0.58
   2  11  -2    1.11    0.58
   2  14  -1    0.65    0.77
   2  15   0    0.89    0.97
  -6  -6  11    1.46    0.60
  -5  -6   9   -0.22    0.47
  -5  -4  15    0.44    0.61
  -3   1 -10    1.01    0.41
  -3   9 -14    0.36    0.69
  -1   1  -6    0.19    0.32
  -1   9 -11    1.23    0.53
   0   0   9   -0.06    0.36
   0  10  -9    4.84    0.55
   0  11  -9   -0.02    0.52
   0  12  -9    0.33    0.53
   1   9  -6    0.16    0.39
   1  12  -6    0.13    0.51
   1  15  -5    0.11    0.67
   2  13  -1    0.18    0.53
   2  15   1    6.71    0.82
  -7  -6  -3   -0.15    0.88
  -6  -1 -11    0.64    0.96
  -6   0 -12    2.67    1.01
  -8  -7   0    1.23    0.91
  -7  -7   1    0.84    0.71
  -7  -7   8    0.10    0.86
  -6  -7   4    4.61    0.70
  -6  -7   5   11.93    0.75
  -6  -6  -2   -0.07    0.54
  -5  -6   0    0.01    0.53
  -5  -5  13    0.34    0.68
  -5   4 -14   -0.01    0.99
  -4  -5  11    0.04    0.64
  -4   2 -12    3.51    0.77
  -3  -5   4    1.63    0.52
  -3  -5   5   14.80    0.61
  -3  -5   6    8.36    0.56
  -3  -4  11    1.29    0.51
  -3  -1  17   -0.01    0.85
  -3   6 -13    3.86    0.78
  -2  -2  13    0.25    0.51
  -2  -1  15    0.35    0.67
  -2   3 -10    0.15    0.56
  -2   7 -12    1.07    0.75
  -1  -2   9  142.30    1.23
  -1  -1  12    5.44    0.56
  -1   3  -8   14.87    0.68
  -1   6 -10   12.26    0.65
  -1  10 -11    0.68    0.75
  -1  11 -11    1.10    0.77
  -1  12 -11    1.15    0.95
   0   2  -4   24.01    0.79
   0   5  -7    0.08    0.55
   1   2   7    2.20    0.57
   1   3  10    1.16    0.54
   1   7  -5   25.23    0.72
   1  10  -6  126.64    1.19
   1  11  -6    0.13    0.72
   2   6   3   10.29    0.74
   2   7   1   19.58    0.77
   2   9  -1   21.63    0.75
   2  10  -1    0.19    0.55
   2  11  -1    0.26    0.56
   2  12  -1    1.53    0.73
   2  14   0    0.30    0.77
   2  15   2    0.07    0.98
  -7  -7   9    0.13    0.61
  -6  -7   3   30.53    0.70
  -6  -7   6    5.22    0.51
  -6  -6  12    0.48    0.60
  -5  -6  10   13.98    0.56
  -4  -4  14   -0.17    0.47
  -4   6 -14   -0.27    0.69
  -3  -5   3    5.58    0.43
  -3  -3  14    0.26    0.47
  -3   4 -12    0.28    0.42
  -2  -3  11    2.88    0.39
  -1   0  14   12.74    0.51
  -1   2  -7    2.39    0.42
   0   7  -8    0.13    0.39
   0  14  -8    3.47    0.72
   1  14  -5    1.14    0.56
   2   8   0   35.73    0.78
   1   9  15    0.45    1.35
  -8  -5  -6    4.49    1.23
   0   6  17   -0.06    1.13
  -7  -7   0   -0.07    0.71
  -6  -7   2    2.68    0.69
  -6  -7   7    5.21    0.71
  -6  -7   8    0.49    0.68
  -6   3 -14    0.01    1.03
  -5   1 -12    8.94    0.85
  -4  -6   4   38.86    0.77
  -4  -6   5    0.30    0.51
  -4  -6   6    0.12    0.51
  -4  -3  16   -0.36    0.85
  -4   1 -11   -0.08    0.58
  -4   4 -13    1.23    0.78
  -3  -5   7    5.90    0.55
  -3  -4  -2   13.46    0.76
  -3  -4  12    0.11    0.51
  -3  -2  16    0.04    0.69
  -2  -4   4  337.56    1.97
  -2  -4   5   17.13    0.66
  -2  -4   6    1.86    0.52
  -2   0  -7   -0.08    0.55
  -2   1  18    0.47    0.89
  -2   2  -9   25.47    0.78
  -2   5 -11   -0.07    0.57
  -2   8 -12    5.99    0.78
  -1   7 -10   -0.05    0.56
   0   0  10    1.37    0.51
   0   1  12   -0.03    0.51
   0   3  -5   -0.04    0.45
   0   3  15   -0.01    0.69
   0   4  -6    2.93    0.58
   1   4  -2  204.53    1.81
   1   5  13   -0.03    0.69
   1   6  -4    2.73    0.57
   1   8  -5   19.77    0.68
   1  13  -5    0.21    0.75
   1  15  -4    0.62    0.96
   2  13   0    0.40    0.75
   2  14   1    0.33    0.78
   2  15   3    5.24    1.02
   2  15   4    0.52    1.00
  -5  -6  11    0.73    0.47
  -5  -5  14    0.24    0.60
  -4  -6   3    8.88    0.47
  -4  -6   7    0.20    0.36
  -4  -5  12    0.48    0.47
  -4   7 -14    0.20    0.70
  -3  -5   2   12.22    0.51
  -3  -5   8    0.36    0.35
  -3   7 -13    0.90    0.55
  -2  -4   3    1.49    0.32
  -2  -4   7   72.19    0.86
  -2  -2  14    0.19    0.46
  -2   0  17   -0.10    0.50
  -2   1  -8    3.73    0.45
  -2   9 -12    0.43    0.54
  -1  -2  10    5.98    0.41
  -1   5  -9    2.12    0.41
   0   8  -8    5.25    0.44
   0  13  -8    0.07    0.54
   1   5  -3  107.63    1.22
   2   9   0    9.21    0.52
   2  12   0    2.13    0.54
  -5  -2  -9    4.10    0.99
  -6  -5  -5   27.50    1.20
   2  12  10    0.06    1.36
  -4  -1  -9    2.37    0.72
   1   4  12    0.08    0.65
   1   6  14    0.19    0.88
   2   6   4    0.00    0.65
  -8  -7  -1   -0.13    0.91
  -8  -6  -4    2.05    0.96
  -6  -7   1   31.84    0.89
  -6  -7   9    2.52    0.70
  -5  -6  -1    0.48    0.54
  -5   0 -11   -0.08    0.76
  -5   5 -14    0.38    1.01
  -4  -6   2    0.14    0.52
  -4  -6   8   16.91    0.62
  -4  -5  -2    9.04    0.66
  -4  -4  15    2.18    0.78
  -4   0 -10    0.29    0.57
  -3  -5   9    2.51    0.52
  -3   8 -13    2.59    0.81
  -2  -4   8   17.96    0.63
  -2  -3  12    0.06    0.50
  -2  -1  16    0.11    0.69
  -2  10 -12    0.44    0.78
  -2  11 -12    0.33    0.96
  -1  -2   0    0.14    0.53
  -1  -1  13    0.06    0.51
  -1   1  16    2.94    0.72
  -1   2  17    4.14    0.75
  -1   3  18    0.01    0.90
  -1   8 -10   38.76    0.80
  -1  13 -10    0.48    0.96
   0   2  14    0.04    0.53
   0   4  16   -0.07    0.72
   0   6  -7   32.95    0.77
   0   9  -8    0.09    0.57
   0  10  -8   16.93    0.68
   0  11  -8    0.22    0.73
   0  12  -8   15.70    0.84
   1   2   8   -0.10    0.52
   1   9  -5    1.10    0.57
   1  10  -5    1.19    0.57
   1  11  -5    7.03    0.62
   1  12  -5    0.41    0.73
   1  14  -4    0.06    0.77
   2   7   2   26.05    0.88
   2   8   1   27.22    0.84
   2  10   0    4.84    0.61
   2  11   0    0.34    0.57
   2  13   1    0.34    0.75
   2  14   2    0.18    0.78
   2  14   3   -0.07    0.79
  -6  -7  10    0.67    0.60
  -5  -6  12    0.05    0.48
  -4  -6   9    0.20    0.36
  -4   8 -14   -0.13    0.71
  -3  -4  13   -0.07    0.46
  -3  -3  15    0.68    0.48
  -3   3 -11    2.29    0.43
  -2   6 -11    1.80    0.42
  -1   9 -10    0.11    0.52
  -1  11 -10    0.14    0.53
  -1  12 -10    0.04    0.54
   2   6   6    0.96    0.95
   1   8  15    1.78    1.35
   2   6   5    3.13    0.83
  -5  -5  -4   32.12    1.11
  -5  -1 -10    0.57    0.73
   2  13   9    0.11    1.21
  -7  -7  -1    0.49    0.72
  -6  -6  -3    2.89    0.60
  -6   2 -13    1.58    1.02
  -5  -7   4   21.76    0.68
  -5  -7   5   -0.10    0.53
  -5  -7   6    0.07    0.53
  -5  -7   7    0.65    0.66
  -5   3 -13   -0.04    0.80
  -4  -5  13    0.41    0.67
  -4   3 -12   -0.10    0.76
  -4   5 -13   -0.06    0.78
  -3  -5   1   18.39    0.70
  -3  -5  10    0.29    0.51
  -3  -2  17   -0.23    0.86
  -3   5 -12    1.69    0.75
  -3   9 -13    0.03    0.97
  -3  10 -13    0.15    0.98
  -2  -4   2    1.15    0.45
  -2  -4   9    1.42    0.51
  -2   4 -10    0.06    0.56
  -1  -2  11    9.58    0.58
  -1   0  15   -0.08    0.67
  -1  10 -10   10.69    0.81
   0  -1   5    0.04    0.46
   0  -1   6    0.00    0.43
   0   0  11   -0.02    0.51
   0   1  13    0.12    0.52
   0   5  17    0.07    0.91
   0  14  -7    1.71    0.96
   1   3   0   -0.07    0.50
   1   3  11    1.76    0.55
   1   7  -4   54.08    0.90
   1  13  -4    1.59    0.76
   1  15  -3   -0.10    0.96
   2   9   1   20.30    0.79
   2  10   1    0.06    0.56
   2  11   1    0.26    0.57
   2  12   1    1.21    0.74
   2  13   2    1.06    0.77
   2  14   4   -0.05    0.79
   2  14   5    0.46    0.97
   2  14   6    0.27    0.98
   2  14   7    1.52    1.01
  -6  -7  11    0.09    0.60
  -5  -7   8   12.48    0.56
  -4  -6  10    0.23    0.46
  -2  -3  13    0.49    0.37
  -2  -2  15    1.36    0.49
  -1   4  -8    0.72    0.41
  -1   6  -9    1.64    0.41
   0  -1   7    0.00    0.29
   0   1  -2   -0.03    0.42
   0   7  -7   -0.12    0.39
   0  13  -7    0.10    0.53
   2  11  10    0.02    1.10
  -7  -6  -4   -0.03    0.90
  -7   0 -12    0.05    1.26
  -8  -7  -2    1.68    0.94
  -7  -8   4    0.19    0.71
  -7  -8   5    0.60    0.80
  -7  -8   6    3.09    0.89
  -7  -8   7   -0.16    0.87
  -6  -7   0   20.16    0.84
  -5  -7   3   -0.13    0.53
  -5  -7   9    0.94    0.67
  -5  -6  13    0.29    0.84
  -5   6 -14   -0.05    1.01
  -4  -6   1   13.77    0.66
  -4  -5  14    0.08    0.68
  -4  -4  16    0.16    0.86
  -3  -5  11    0.36    0.51
  -3  -4  14   -0.01    0.66
  -3  -3  16    0.05    0.69
  -3   2 -10   23.25    0.78
  -3   6 -12    0.26    0.75
  -2  -4  10    0.13    0.50
  -2   0  18    0.05    0.88
  -2   7 -11    1.44    0.67
  -1  -3   5   11.15    0.57
  -1  -3   6    8.85    0.53
  -1  -3   7    0.58    0.52
  -1  -1  14    0.02    0.53
   0  -1   4   -0.02    0.49
   0  -1   8    0.00    0.52
   0   5  -6   -0.27    0.56
   0  12  -7    6.47    0.78
   0  15  -6    0.04    0.96
   1   2   9  127.55    1.63
   1   6  -3   12.45    0.66
   1   8  -4    2.54    0.57
   1  11  -4    5.84    0.63
   1  12  -4    0.01    0.73
   1  14  -3    0.02    0.77
   1  15  -2    0.64    0.95
   2   7   3    8.99    0.69
   2   8   2    0.28    0.55
   2  12   2   -0.06    0.74
   2  13   3    0.62    0.77
   2  13   4    0.10    0.77
   2  13   8   -0.07    0.98
  -8  -8   2    0.15    0.64
  -7  -8   8    0.03    0.62
  -5  -7   2    6.50    0.46
  -4  -6  11    2.32    0.48
  -4   6 -13    0.22    0.56
  -2  -1  17   -0.06    0.50
  -2   8 -11   11.90    0.61
  -2  11 -11    0.43    0.55
  -2  12 -11    0.56    0.69
  -1  -3   4   98.29    1.23
  -1  -3   8   12.73    0.50
  -1  -2  12    0.14    0.36
  -1   1  17    0.04    0.50
  -1   7  -9    1.59    0.41
  -1  13  -9    0.15    0.67
   0   3  16    0.15    0.50
   0   8  -7   16.37    0.53
   0  11  -7    0.03    0.52
   1   9  -4   19.16    0.57
   1  10  -4    0.27    0.40
   2  11   2    1.33    0.43
  -7  -5  -6    0.78    1.08
   1   7  15    0.07    0.93
   2  12   9    0.04    0.97
  -7  -8   3   -0.08    0.72
  -5  -7  10    0.28    0.68
  -5  -6  -2  142.63    1.56
  -5  -6  14    0.00    0.85
  -5   2 -12   -0.03    0.79
  -5   4 -13    3.08    0.84
  -3  -5  12    1.24    0.65
  -3   4 -11    1.63    0.60
  -3   7 -12   -0.08    0.76
  -2  -4   1   38.87    0.88
  -2  -4  11    2.97    0.53
  -2  -3  14    5.43    0.70
  -2   3  -9   38.39    0.86
  -2   5 -10    1.75    0.59
  -2   9 -11    0.58    0.76
  -2  10 -11    0.16    0.76
  -1   0  -4   14.03    0.82
  -1   0  16   -0.20    0.69
  -1   2  18   -0.14    0.90
  -1   3  -7    0.82    0.57
  -1   8  -9   10.65    0.64
  -1  12  -9    0.70    0.77
   0  -1   9    0.06    0.51
   0   0  12   33.80    0.79
   0   2  15   11.48    0.78
   0   4  -5    8.08    0.54
   0   4  17    0.91    0.91
   0   9  -7   -0.08    0.56
   0  10  -7   13.80    0.67
   0  14  -6    0.20    0.86
   1   4  -1   50.04    1.08
   1   4  13   13.70    0.76
   1   5  -2   10.36    0.59
   1   5  14    0.05    0.71
   1  13  -3    4.71    0.78
   2   9   2    8.91    0.67
   2  10   2    0.08    0.56
   2  12   3    5.22    0.80
   2  13   5    0.12    0.78
   2  13   6    0.40    0.79
   2  13   7    0.07    0.80
  -7  -8   2    1.39    0.52
  -6  -8   5    0.74    0.50
  -6  -8   6   -0.14    0.49
  -6  -8   7    1.34    0.50
  -5  -7  11   -0.12    0.49
  -4  -6  12    4.25    0.50
  -4  -5  15    0.10    0.60
  -4   7 -13   -0.04    0.57
  -3  -5   0    0.06    0.37
  -3  -4  15    0.66    0.49
  -2  -2  16    2.00    0.50
  -1  -3   9    0.04    0.36
  -1   5  -8   21.15    0.59
  -1   9  -9    2.55    0.44
  -1  10  -9    4.31    0.55
  -1  11  -9    0.76    0.53
   0  -1   3   -0.03    0.37
   0   1  14    0.03    0.38
   0   6  -6   10.16    0.50
   0  15  -5    0.11    0.68
   1  14  -2    0.22    0.54
  -5  -4  -6   13.55    1.44
   2  10  10    0.77    1.33
  -7  -1 -11    0.28    1.43
  -3  -2  -6   23.63    1.37
  -6   1 -12    0.28    1.00
   2   7   4    2.09    0.70
   2   8   3   12.52    0.85
  -8  -8   1   -0.06    0.92
  -7  -7  -2    2.03    0.75
  -6  -8   4   10.43    0.74
  -6  -8   8    0.30    0.70
  -6  -8   9    3.38    0.87
  -6  -7  -1   33.00    0.95
  -6   3 -13    0.95    1.03
  -5  -7   1    2.98    0.56
  -4  -6   0   37.67    0.86
  -4   2 -11   10.93    0.71
  -4   4 -12   15.73    0.87
  -4   8 -13    1.24    0.99
  -4   9 -13   -0.19    1.00
  -3  -6   6    7.16    0.57
  -3  -6   7    4.95    0.54
  -3  -3  17    0.11    0.86
  -3   1  -9    4.54    0.62
  -3   8 -12    1.23    0.78
  -3   9 -12    0.74    0.79
  -3  10 -12   -0.45    0.97
  -3  11 -12    0.30    0.98
  -2  -4  12    9.23    0.57
  -1  -3   3    2.36    0.49
  -1  -2  13   14.97    0.63
  -1  -1  15   -0.07    0.67
  -1   2  -6    0.16    0.46
  -1  14  -8   -0.07    0.96
   0   2  -3    4.01    0.58
   0   3  -4    0.15    0.48
   0  13  -6    0.03    0.75
   1   2  10    6.56    0.62
   1   3  12    0.94    0.55
   1   7  -3   15.29    0.68
   1  12  -3    0.06    0.73
   1  15  -1   -0.16    0.96
   2   9   3   23.42    0.88
   2  10   3    1.09    0.58
   2  11   3    1.68    0.60
   2  12   4    1.10    0.77
   2  12   5    0.05    0.76
   2  12   8    4.50    0.85
  -5  -7  12    0.28    0.59
  -4  -7   6    5.60    0.43
  -4  -7   7    0.45    0.37
  -4  -6  13    0.29    0.48
  -3  -6   5    0.28    0.36
  -3  -6   8    0.23    0.36
  -3  -5  13    0.64    0.47
  -2  -1  18    0.83    0.63
  -2   6 -10    0.17    0.41
  -2  13 -10    1.42    0.70
  -1  -3  10    1.05    0.37
  -1   1  -5   55.90    1.08
   0  -1  10    0.00    0.36
   0  12  -6    0.05    0.52
   1   8  -3   23.52    0.63
   1  11  -3    6.54    0.50
  -7  -2 -10    1.73    1.32
  -2  -3  -2   48.06    1.49
   1   6  15    0.08    0.92
   2   7   5    1.63    0.71
   2  11   9    1.11    0.97
   2  12   6    0.15    0.93
   2  12   7    2.12    0.99
  -8  -8   0    0.19    0.93
  -7  -8   1    0.09    0.73
  -6  -8   3    1.00    0.70
  -6  -8  10   -0.04    0.86
  -5   5 -13    0.35    0.82
  -4  -7   4    1.60    0.54
  -4  -7   5    0.09    0.52
  -4  -7   8    0.09    0.52
  -4  -7   9    0.16    0.65
  -3  -6   4    1.65    0.53
  -3  -6   9   -0.03    0.51
  -3  -4  16   -0.18    0.85
  -3   0  -8    1.54    0.58
  -3   5 -11    0.54    0.59
  -2  -5   6   39.28    0.76
  -2  -5   7    4.76    0.55
  -2  -3  15    0.13    0.68
  -2   2  -8   73.56    1.10
  -2  12 -10    0.62    0.95
  -1   0  17   -0.03    0.71
  -1   1  18    0.34    0.89
  -1   6  -8    1.33    0.57
  -1  13  -8    0.04    0.77
   0   0  13    0.02    0.52
   0   2  16    0.31    0.71
   0   3  17    0.03    0.73
   0   7  -6    0.16    0.55
   0  11  -6    0.07    0.65
   0  14  -5    0.59    0.78
   1   9  -3    0.09    0.56
   1  10  -3   10.63    0.66
   1  13  -2    0.20    0.75
   1  14  -1    1.25    0.78
   1  15   0   -0.18    0.97
   2   8   4    0.13    0.55
   2  11   4    0.69    0.59
  -6  -8  11    1.28    0.63
  -5  -7  13    0.00    0.60
  -4   5 -12    0.66    0.55
  -3  -6  10   29.42    0.62
  -2  -5   5    0.00    0.36
  -2  -5   8    7.45    0.43
  -2  -4  13    3.51    0.48
  -2  -2  17   -0.16    0.61
  -2   4  -9    1.23    0.42
  -2   7 -10    3.26    0.44
  -2  11 -10    0.10    0.54
  -1  -3  11    1.78    0.37
  -1  12  -8    0.55    0.54
   0   5  -5   -0.01    0.40
   0   8  -6    2.32    0.42
   0   9  -6    0.04    0.40
   0  10  -6    0.03    0.40
   0  15  -4    0.06    0.68
   1   6  -2  312.43    1.94
  -8  -7  -3    0.02    1.17
  -8  -6  -5    0.01    1.19
  -4  -5  -3    2.02    0.69
   2  10   4    0.21    0.70
   2  11   5    2.33    0.94
   2  11   8    0.15    0.94
  -6  -8   2   -0.20    0.70
  -6   0 -11    0.08    0.80
  -6   4 -13    0.44    1.03
  -5  -8   6    9.63    0.73
  -5  -8   7    1.27    0.69
  -5  -8   8    0.41    0.68
  -5  -7   0   -0.02    0.54
  -5   1 -11    0.25    0.77
  -5   3 -12    1.92    0.81
  -5   6 -13   -0.02    1.00
  -4  -7   3    4.48    0.57
  -4  -7  10    0.69    0.67
  -4  -6  14    0.33    0.84
  -4   1 -10    2.50    0.61
  -3  -6   3    5.65    0.57
  -3  -5  14    0.41    0.68
  -3  -1  -7    9.96    0.75
  -3   3 -10    4.63    0.61
  -3   6 -11    0.28    0.75
  -2  -5   4    1.03    0.53
  -2  -5   9    0.27    0.50
  -2   1  -7    1.21    0.57
  -2   8 -10    1.86    0.68
  -2   9 -10    0.76    0.76
  -2  10 -10    1.16    0.76
  -1  -3   2   -0.02    0.47
  -1  -2  14    6.21    0.66
  -1  -1  16    3.01    0.72
  -1   4  -7  164.77    1.41
  -1   7  -8   12.28    0.65
  -1  11  -8    0.85    0.75
  -1  14  -7    1.87    0.96
   0  -1  11    0.03    0.51
   0   1  15   -0.14    0.68
   0   4  18    0.11    0.94
   0  13  -5    0.29    0.75
   1   2  11    8.52    0.66
   1   4  14    5.21    0.79
   1  12  -2   27.96    0.92
   2   9   4    0.85    0.57
   2  11   6    4.48    0.81
  -5  -8   5    5.05    0.52
  -5  -8   9    8.60    0.55
  -4  -7  11    0.06    0.47
  -3  -6  11    0.01    0.46
  -2  -5  10    1.38    0.37
  -2  -3  16   -0.04    0.49
  -1  -3  12    1.09    0.37
  -1   8  -8   -0.05    0.41
  -1   9  -8    8.47    0.49
  -1  10  -8    1.77    0.53
   1  11  -2    0.33    0.41
   1  13  -1    4.62    0.59
   1  15   1    0.07    0.68
   1   8  16   -0.01    1.39
   2   7   6   38.30    1.52
   2  10   9    0.32    1.07
  -6  -6  -4   35.95    1.26
   2   8   5    1.43    0.70
   2  10   5   -0.08    0.71
   2  11   7    4.04    1.00
  -7  -9   5    1.16    0.90
  -7  -9   6    0.32    0.90
  -7  -8   0   -0.05    0.74
  -7   1 -12    0.79    1.06
  -6  -8   1   -0.01    0.70
  -6   2 -12    9.46    0.93
  -5  -8   4    0.09    0.54
  -5  -8  10    1.13    0.70
  -5   7 -13    0.08    1.01
  -4  -6  -1   13.43    0.69
  -4  -6  15   -0.31    0.86
  -4   3 -11    1.83    0.61
  -4   6 -12    4.76    0.82
  -4   7 -12    2.31    0.80
  -3  -6  12   -0.19    0.66
  -3  -5  15    0.08    0.69
  -3  -4  17    0.16    0.88
  -3   7 -11    0.21    0.75
  -3   8 -11    0.54    0.77
  -3  10 -11    0.08    0.79
  -3  11 -11    0.39    0.97
  -2  -5  11   -0.17    0.51
  -2  -4   0  423.47    2.86
  -2  -4  14    0.23    0.67
  -2   5  -9    0.01    0.57
  -2  13  -9    0.14    0.95
  -1  13  -7    0.48    0.77
   0  -1  12   -0.14    0.52
   0   0  14    0.15    0.53
   0  12  -5    3.65    0.76
   0  14  -4    1.45    0.78
   1   1   7   54.22    1.19
   1   1   8    3.56    0.59
   1   3  13    0.92    0.56
   1   5  -1  168.28    1.64
   1   5  15    0.07    0.74
   1   7  -2    7.29    0.62
   1  10  -2  182.02    1.44
   1  14   0    0.05    0.77
   2   9   5    7.55    0.72
  -5  -8  11    1.09    0.61
  -4  -7  12    1.29    0.49
  -4  10 -12   -0.05    0.70
  -3  -6   2   50.71    0.82
  -3   9 -11    0.55    0.55
  -2  -5   3    4.48    0.43
  -2  -2  18    0.04    0.63
  -1  -2  15    5.21    0.52
   0   6  -5    8.46    0.49
   0  11  -5    0.06    0.41
   0  15  -3    0.13    0.68
   1   8  -2    6.84    0.48
   1   9  -2    0.97    0.41
   2   7   8    0.03    1.23
   2   8   9    1.22    1.19
   2   7   7    0.27    0.89
   2   9   9    2.49    1.24
  -8  -8  -1    0.01    1.16
  -6  -7  -2    2.42    0.90
  -3  -4  -3    1.13    0.69
  -2  -1  -5    0.38    0.56
  -2   0  -6    1.66    0.58
   1   7  16    0.17    1.18
   2   8   6    0.21    0.69
   2  10   6    0.72    0.72
   2  10   7    0.40    0.72
   2  10   8    0.83    0.93
  -7  -9   4    1.00    0.90
  -7  -7  -3   -0.02    0.76
  -6   5 -13    0.40    1.03
  -5  -8   3    0.22    0.54
  -5  -6  -3    0.04    0.57
  -5   0 -10   41.66    1.08
  -5   4 -12    0.11    0.81
  -4  -7   2    2.76    0.55
  -4  -7  13    0.10    0.69
  -4   0  -9    0.07    0.58
  -4   8 -12    4.70    0.84
  -4   9 -12   -0.05    0.98
  -3  -6  13    2.24    0.69
  -3  -5  -1   19.00    0.78
  -3   2  -9    8.98    0.66
  -3   4 -10   11.20    0.67
  -2  -5  12    0.28    0.52
  -2  -4  15   -0.11    0.68
  -2   3  -8    9.45    0.66
  -2  12  -9   -0.28    0.78
  -1  -4   6   10.88    0.62
  -1  -4   7  147.67    1.25
  -1  -4   8    0.90    0.52
  -1  -3  13    0.64    0.53
  -1  -1  17    0.02    0.71
  -1   0  18    0.17    0.89
  -1   3  -6    9.81    0.58
  -1   5  -7   26.72    0.77
  -1  12  -7    0.53    0.75
   0  -2   7    1.58    0.44
   0  -2   8    3.79    0.56
   0  -1   2    0.02    0.60
   0   1  16    0.07    0.71
   0   2  17    1.17    0.74
   0   3  18    0.09    0.92
   0   4  -4  235.78    1.82
   0   7  -5    0.06    0.56
   0  10  -5    5.88    0.61
   0  13  -4    0.19    0.75
   1   1   6    0.10    0.44
   1   1   9    8.65    0.65
   1   2  12    0.04    0.53
   1   3   1    6.56    0.70
   1   4   0   -0.04    0.48
   1  12  -1    1.14    0.68
   1  13   0   -0.09    0.76
   1  14   1    1.00    0.79
   1  15   2    0.15    0.98
   2   9   6   12.65    0.87
  -7  -9   3    4.64    0.68
  -6  -9   6    0.16    0.51
  -6  -9   7    2.61    0.53
  -6  -9   8   -0.05    0.62
  -6  -9   9    1.58    0.64
  -5  -8  12    0.04    0.61
  -3  -5  16    0.26    0.61
  -2  -3  17    0.20    0.61
  -2   6  -9   -0.09    0.40
  -2  11  -9    1.12    0.55
  -2  14  -8    0.11    0.68
  -1  -4   9   -0.01    0.36
  -1  14  -6    0.36    0.67
   0  -2   6    0.66    0.32
   0  -2   9   80.36    1.01
   0   8  -5   18.93    0.58
   0   9  -5   -0.05    0.40
  -6  -1 -10   11.05    1.10
   1   6  16   -0.07    1.15
   2   8   7    2.15    0.77
   2   9   7    3.23    0.80
   2   9   8   -0.02    0.71
  -7  -8  -1    0.00    0.75
  -6  -9   5    4.14    0.74
  -6  -8   0   16.02    0.84
  -5  -8   2    6.48    0.60
  -5  -7  -1    2.99    0.58
  -5   2 -11    6.00    0.83
  -4  -7  14    0.34    0.86
  -4   4 -11    5.72    0.79
  -3  -7   8    0.46    0.52
  -3  -6  14    2.97    0.71
  -3  12 -10    0.60    0.97
  -2  -5  13    0.06    0.66
  -2   7  -9   -0.10    0.58
  -2  10  -9    0.48    0.75
  -1  -4   5   16.23    0.61
  -1  -4  10   36.73    0.76
  -1  -3  14    0.29    0.67
  -1  -2  16   -0.01    0.70
  -1   6  -7   11.40    0.65
  -1  11  -7    3.58    0.75
  -1  15  -5    0.14    0.97
   0  -2  10    0.62    0.52
   0  -1  13    0.00    0.53
   0   0  15   -0.10    0.68
   0  12  -4  133.08    1.31
   0  14  -3    0.01    0.77
   0  15  -2   -0.31    0.96
   1   1  10    0.27    0.53
   1   3  14    0.23    0.71
   1   4  15    0.28    0.73
   1   6  -1  181.08    1.59
   1  11  -1   11.35    0.68
   1  15   3   -0.13    0.99
  -5   5 -12    1.79    0.58
  -4  -8   7    4.18    0.43
  -4  -8   8   43.05    0.75
  -3  -7   6    1.25    0.38
  -3  -7   7    0.15    0.37
  -3  -7   9   -0.11    0.37
  -3   5 -10    0.36    0.42
  -2  -5   2   36.25    0.76
  -2   8  -9    1.34    0.42
  -2   9  -9    3.09    0.54
  -2  13  -8    0.21    0.67
  -1  -4  11    6.25    0.45
  -1   7  -7    5.08    0.45
  -1  10  -7    8.02    0.50
  -1  13  -6    0.11    0.54
   0  -2   5  264.00    2.03
   1  10  -1    1.69    0.43
   2   8   8   24.32    1.54
  -7  -6  -5    0.03    1.09
   1   1   5   64.16    1.59
  -7  -9   2    0.87    0.92
  -7   0 -11   -0.12    1.04
  -7   2 -12   -0.05    1.06
  -6  -9   4   -0.13    0.72
  -6   3 -12    0.02    0.84
  -5   6 -12    0.27    0.81
  -4  -8   6    0.06    0.53
  -4  -8   9    3.13    0.69
  -4  -8  10    0.32    0.68
  -4  -7   1    1.19    0.55
  -4   2 -10   -0.05    0.60
  -4   5 -11    0.07    0.77
  -3  -7   5    0.58    0.53
  -3  -7  10    0.33    0.52
  -3  -6   1   41.65    0.88
  -3   6 -10   38.73    0.84
  -3  11 -10    0.02    0.78
  -2  -4  16    0.20    0.70
  -1  -4   4    6.19    0.52
  -1  -3   1    6.29    0.62
  -1  -1  18    0.20    0.89
  -1   8  -7    3.61    0.60
  -1   9  -7    0.05    0.58
   0  -2  11   15.12    0.64
   0  -1  14    0.05    0.53
   0   3  -3   -0.10    0.50
   0   5  -4   -0.18    0.47
   0  11  -4   -0.06    0.58
   1   1  11    1.66    0.56
   1   2  13   13.40    0.73
   1   7  -1   34.78    0.84
   1   8  -1   24.48    0.78
   1   9  -1    0.95    0.57
   1  12   0   -0.04    0.59
   1  13   1    5.14    0.81
   1  14   2    0.21    0.78
   1  15   4    0.28    1.01
  -4  -8   5    1.82    0.40
  -4  -8  11    1.09    0.49
  -3  -7  11    0.12    0.47
  -3  -6  15   -0.15    0.60
  -3  10 -10    7.90    0.62
  -2  -6   7    6.60    0.43
  -2  -6   8    2.21    0.38
  -2  -6   9    0.09    0.36
  -2  -5  14    1.66    0.49
  -2   4  -8   17.22    0.58
  -2  12  -8    4.07    0.58
  -1  -4  12   -0.02    0.36
  -1   2  -5  335.78    2.31
  -1  12  -6    0.22    0.53
  -1  14  -5    1.45    0.57
   0   1  17   -0.04    0.51
   0   2  18    0.02    0.65
   0  13  -3   -0.09    0.53
  -8  -8  -2    0.10    1.19
  -8  -7  -4    0.33    1.22
  -6  -2  -9    2.20    0.99
  -6   1 -11    0.52    1.00
  -4  -1  -8    4.25    0.78
   1   5  16    0.85    0.95
  -7  -9   1    7.14    0.88
  -6  -9   3    0.63    0.73
  -5  -9   6   -0.03    0.70
  -5  -9   7    1.70    0.71
  -5  -9   8    0.19    0.70
  -5  -9   9    0.02    0.71
  -5  -9  10    0.26    0.87
  -5  -8   1    2.51    0.57
  -5  -1  -9    1.10    0.62
  -5   7 -12    0.22    0.99
  -5   8 -12    0.43    1.00
  -4  -8   4   38.26    0.78
  -4  -8  12    3.27    0.72
  -4   6 -11    3.12    0.79
  -4   7 -11    0.09    0.78
  -4   9 -11    0.06    0.80
  -4  10 -11    1.99    0.98
  -3  -7   4    3.71    0.55
  -3  -7  12    0.20    0.67
  -3   1  -8    1.17    0.59
  -3   3  -9    0.17    0.58
  -3   7 -10   -0.06    0.60
  -3   8 -10    0.68    0.76
  -3   9 -10    0.21    0.77
  -2  -6   6    0.86    0.53
  -2  -6  10    0.26    0.52
  -2  -4  17   -0.08    0.87
  -2   2  -7   23.18    0.80
  -2  14  -7    1.64    0.97
  -1  -3  15    0.93    0.69
  -1  -2  17    2.97    0.75
  -1   4  -6   11.96    0.68
  -1  15  -4    0.32    0.97
   0  -2  12   45.08    0.84
   0   0  16    1.70    0.72
   0   6  -4  357.24    1.94
   0  10  -4   -0.04    0.57
   0  14  -2    0.05    0.77
   0  15  -1   -0.12    0.97
   1  11   0    0.01    0.58
   1  14   3    0.23    0.79
   1  15   5    0.07    1.01
  -6   4 -12    0.19    0.72
  -5  -9  11    1.21    0.63
  -4   8 -11    1.16    0.57
  -3  -6  16    0.21    0.62
  -2  -6   5    2.76    0.41
  -2  -6  11    1.56    0.38
  -2  -5  15   -0.15    0.49
  -2  11  -8    0.16    0.54
  -1  -4  13   14.01    0.53
  -1  11  -6    0.01    0.52
   0  -2   4   20.45    0.68
   0   9  -4   -0.08    0.40
   0  12  -3   19.60    0.69
   1   5   0   -0.02    0.33
  -8  -3  -9    0.00    1.83
  -6  -9   2    0.33    0.72
  -6  -8  -1   -0.02    0.73
  -6  -7  -3   33.04    1.07
  -5  -9   5    3.24    0.72
  -5   3 -11    1.85    0.81
  -4  -8  13    1.11    0.86
  -4  -7   0   25.94    0.79
  -4  -6  -2    0.20    0.55
  -4   3 -10    4.46    0.63
  -3  -7  13    0.71    0.69
  -3  12  -9   -0.05    0.96
  -2  -6  12    1.11    0.67
  -2   5  -8    9.63    0.65
  -2  10  -8    1.04    0.75
  -2  13  -7   -0.18    0.78
  -1  -4   3   17.55    0.66
  -1  -3  16    2.05    0.72
  -1  -2  -1    7.85    0.86
  -1  13  -5    0.63    0.76
   0  -2  13    4.13    0.58
   0  -1  15    0.13    0.69
   0   2  -2    1.63    0.59
   0   7  -4    0.11    0.58
   0   8  -4   54.79    0.90
   1   1  12    4.38    0.61
   1   2  14    7.77    0.73
   1   3  15    0.80    0.73
   1   4  16    0.06    0.75
   1  10   0    0.20    0.58
   1  12   1    1.35    0.68
   1  13   2    0.07    0.77
   1  14   4   -0.01    0.80
  -6   5 -12    0.77    0.73
  -5  -9   4    4.45    0.53
  -4  -8   3    0.74    0.39
  -4  -8  14    0.44    0.61
  -3  -7   3    3.02    0.41
  -3  -7  14    0.63    0.50
  -2  -6   4    0.03    0.37
  -2  -5   1    8.60    0.47
  -2   6  -8    3.06    0.44
  -2   9  -8    0.11    0.42
  -1  -4  14    5.75    0.53
  -1   5  -6    0.47    0.41
  -1  10  -6  115.48    1.08
   0  13  -2    0.05    0.53
  -5  -5  -5   17.01    1.19
  -7  -8  -2    1.31    0.95
   1   6  17    0.12    1.20
  -7 -10   4    0.23    0.93
  -6 -10   6    0.00    0.89
  -6 -10   7   -0.06    0.90
  -6 -10   8   12.85    0.99
  -6   6 -12    0.80    1.02
  -5  -7  -2    7.92    0.67
  -5   1 -10    0.46    0.63
  -5   4 -11    5.76    0.83
  -4   1  -9    2.63    0.62
  -3  -6   0    0.06    0.55
  -3   4  -9   12.70    0.68
  -3  11  -9   -0.30    0.78
  -2  -6  13    2.71    0.68
  -2  -5  16    0.22    0.79
  -2  -4  -1   39.30    1.06
  -2   7  -8   -0.01    0.58
  -2   8  -8   31.20    0.77
  -2  12  -7    2.74    0.78
  -2  14  -6   -0.03    0.96
  -1  -5   7   24.36    0.70
  -1  -5   8   18.97    0.66
  -1  -5   9    1.71    0.53
  -1  -5  10    0.01    0.51
  -1  -2  18    0.09    0.89
  -1   1  -4  160.02    1.97
  -1   6  -6  169.39    1.38
  -1   9  -6    0.17    0.57
  -1  14  -4    0.16    0.77
  -1  15  -3   -0.06    0.97
   0  -3   9    0.19    0.52
   0   0  17    0.14    0.73
   0   1  18    0.01    0.92
   0   4  -3   11.48    0.63
   0  11  -3   -0.29    0.58
   0  14  -1    0.29    0.78
   0  15   0   -0.10    0.97
   1   0   8    5.60    0.62
   1   0   9   -0.05    0.53
   1   1  13    0.15    0.55
   1   6   0   -0.06    0.46
   1   9   0    0.01    0.57
   1  11   1   13.21    0.70
   1  13   3    3.98    0.82
   1  14   5    1.03    0.84
  -4  11 -10    0.67    0.69
  -3  -7  15    0.28    0.62
  -3  10  -9    0.85    0.55
  -3  13  -8    0.83    0.69
  -2  -6  14    0.13    0.48
  -1  -5  11    0.53    0.37
  -1   7  -6    0.26    0.41
  -1   8  -6   90.11    0.98
  -1  12  -5    0.38    0.53
   0  -3   8    0.02    0.37
   0  -3  10    0.03    0.36
   0  -2  14    0.00    0.38
   0  -1  16    0.02    0.50
   1   7   0    0.12    0.40
   1   8   0    0.18    0.40
   1  12   2   26.94    0.81
  -4  -2  -7   54.91    1.68
  -7  -7  -4    0.14    0.96
  -7  -1 -10    0.09    1.04
  -6   2 -11    9.31    1.08
  -7 -10   3    0.31    0.93
  -7  -9   0    0.01    0.86
  -7   1 -11    0.37    1.05
  -6 -10   5    0.28    0.83
  -6  -9   1    0.78    0.74
  -5  -9   3    4.93    0.73
  -5  -8   0    0.19    0.56
  -5   5 -11   -0.03    0.80
  -4  -9   7    3.96    0.70
  -4  -9   8   -0.11    0.69
  -4  -9   9    0.79    0.69
  -4  -9  10    0.34    0.69
  -4  -8   2    0.05    0.54
  -4   4 -10    0.38    0.61
  -4  10 -10    0.27    0.81
  -3  -8   7    0.32    0.52
  -3  -8   8    2.36    0.54
  -3  -8   9    3.97    0.63
  -3  -8  10    0.28    0.67
  -3  -8  11    0.38    0.68
  -3  -5  -2   13.15    0.76
  -3   5  -9    3.34    0.61
  -3   9  -9    6.36    0.80
  -2  -5  17    0.24    0.88
  -2   1  -6   21.62    0.78
  -2   3  -7   56.83    1.00
  -1  -5   6    0.30    0.54
  -1  -5  12    0.09    0.53
  -1  -4  15    0.35    0.69
  -1  -3  17    0.19    0.80
  -1   3  -5   12.91    0.63
   0  -3   7   -0.01    0.54
   0  -3  11    0.09    0.52
   0   1  -1   -0.05    0.73
   0  10  -3    8.97    0.64
   0  12  -2    0.41    0.68
   0  15   1    0.11    0.97
   1   0   7   -0.03    0.44
   1   0  10    0.75    0.54
   1   0  11    0.03    0.53
   1   2  15    4.94    0.79
   1   3  16    1.65    0.78
   1   4   1   52.40    1.27
   1   5  17    0.07    0.96
   1  14   6    0.03    1.00
  -5   9 -11    1.13    0.71
  -4  -9  11    0.05    0.50
  -3  -8   6    1.06    0.38
  -3  -8  12    0.60    0.49
  -3  -7   2   11.91    0.52
  -3   6  -9    0.11    0.42
  -3   8  -9    4.98    0.56
  -2  -6   3   10.04    0.50
  -2  -6  15    0.00    0.50
  -2  11  -7    4.36    0.56
  -2  13  -6    0.40    0.55
  -1  11  -5    6.37    0.49
  -1  13  -4    1.68    0.55
   0  -3   6    0.07    0.31
   0  -2   3    3.54    0.45
   1  10   1    1.69    0.44
  -4  -4  -5   27.74    1.86
  -5  -2  -8    0.01    0.85
  -6   0 -10   -0.05    0.99
  -3   0  -7   -0.13    0.71
  -8  -8  -3   -0.16    1.01
  -6 -10   4   15.33    0.85
  -5 -10   8    0.22    0.72
  -5 -10   9    1.17    0.89
  -5 -10  10    0.31    0.89
  -5   6 -11    0.77    0.81
  -5   7 -11    0.08    0.81
  -5   8 -11    1.68    0.99
  -4  -9   6    0.43    0.68
  -4  -9  12   -0.24    0.86
  -4   5 -10    3.64    0.64
  -4   6 -10    0.32    0.77
  -4   8 -10    0.44    0.78
  -4   9 -10    0.67    0.79
  -3   2  -8   -0.06    0.59
  -3   7  -9   -0.19    0.60
  -3  12  -8    0.21    0.78
  -2  -7   7    0.19    0.52
  -2  -7   8   -0.07    0.53
  -2  -7   9    0.15    0.52
  -2  -7  10    2.93    0.55
  -2  -7  11    1.19    0.53
  -1  -5   5   39.48    0.82
  -1  -5  13   -0.15    0.67
  -1  -4  16   -0.04    0.71
  -1  14  -3   -0.13    0.78
  -1  15  -2   -0.01    0.96
   0  -3  12    0.19    0.53
   0  -2  15   11.45    0.80
   0  -1  17    0.02    0.73
   0   0  18   -0.09    0.91
   0   5  -3    0.10    0.46
   0   9  -3    0.12    0.57
   0  13  -1   -0.03    0.76
   0  14   0    0.82    0.78
   1   0  12    0.87    0.55
   1   1   4  137.74    2.74
   1   1  14    0.32    0.56
   1   4  17    1.39    0.99
   1  11   2    0.27    0.60
   1  12   3   -0.01    0.76
   1  13   4    1.69    0.80
   1  14   7    1.39    1.04
  -7 -10   2    1.43    0.68
  -6   3 -11   -0.06    0.59
  -5 -10   7    1.40    0.53
  -5  -9   2    3.28    0.53
  -4  -9   5    4.55    0.44
  -4  -9  13   -0.11    0.62
  -4   7 -10    0.78    0.55
  -4  12  -9   -0.25    0.69
  -3  -8   5    1.58    0.39
  -3  -8  13    1.44    0.51
  -2  -7  12    0.56    0.48
  -2   4  -7   89.30    1.04
  -2  10  -7    0.66    0.42
  -2  14  -5    0.23    0.68
  -1  -4   2  186.84    1.77
  -1  -3  18    0.01    0.64
  -1  10  -5    1.32    0.43
   0  -3  13    0.15    0.37
   0   6  -3    1.59    0.44
   0   7  -3    0.04    0.41
   0   8  -3   28.70    0.66
   0  11  -2   -0.07    0.41
  -6  -5  -6   20.32    1.85
  -6  -3  -8   10.14    1.55
  -6 -10   3    0.46    0.75
  -6  -9   0    0.26    0.75
  -6  -8  -2   -0.07    0.75
  -5 -10   6    0.11    0.72
  -5   2 -10    0.14    0.71
  -4  -7  -1    0.64    0.57
  -4   2  -9    0.94    0.61
  -3  -8  14    0.39    0.87
  -3  11  -8    0.31    0.77
  -2  -7   6   40.24    0.78
  -2  -7  13    0.60    0.69
  -2  -6  16   -0.03    0.87
  -2   9  -7    4.53    0.62
  -2  12  -6   -0.07    0.76
  -2  15  -4    0.20    0.97
  -1  -5  14   -0.09    0.68
  -1   4  -5   18.38    0.67
  -1  12  -4    0.37    0.75
   0  -3   5    0.09    0.45
   0  -2  16    0.12    0.71
   0  15   2    0.06    0.98
   1   0   6  278.28    2.66
   1   0  13   -0.10    0.55
   1   2  16    0.05    0.74
   1   9   1    0.91    0.58
   1  13   5    0.49    0.80
   1  14   8    0.35    1.04
  -4  11  -9    0.17    0.69
  -3  13  -7    0.36    0.68
  -2   5  -7    4.91    0.47
  -2   8  -7    3.00    0.44
  -1  -4  17    1.83    0.64
  -1   9  -5    0.77    0.42
   0  -3  14    0.06    0.48
   0  12  -1   13.40    0.59
   0  14   1    0.22    0.56
  -5  -6  -4    0.14    0.72
  -7  -9  -1    6.88    1.01
  -7   2 -11    0.45    1.06
  -6   4 -11    4.21    0.86
  -5 -10   5    2.61    0.74
  -5  -8  -1    2.44    0.60
  -5   0  -9    0.09    0.62
  -5  10 -10    0.40    1.00
  -4  -9   4   -0.03    0.55
  -4  -8   1    4.51    0.59
  -4   0  -8    1.47    0.62
  -3  -8   4    0.08    0.54
  -3  -8  15   -0.01    0.88
  -3  -7   1    0.16    0.55
  -3   3  -8    0.12    0.58
  -3  10  -8   -0.05    0.76
  -2  -7   5    1.94    0.55
  -2  -7  14    0.25    0.70
  -2  -6   2    2.59    0.57
  -2  -5   0   19.21    0.73
  -2   6  -7    8.16    0.64
  -2   7  -7    0.68    0.58
  -2  13  -5    0.24    0.77
  -1  -6   9    1.27    0.54
  -1  -6  10   10.76    0.59
  -1  -5   4   94.72    1.16
  -1  -5  15    0.22    0.70
  -1  -3   0   -0.01    0.51
  -1   0  -3    0.03    0.55
  -1   5  -5   44.81    0.89
  -1   8  -5   19.63    0.71
  -1  13  -3    5.02    0.78
  -1  14  -2   -0.19    0.78
  -1  15  -1   -0.30    0.97
   0  -1  18   -0.05    0.91
   0   3  -2    0.05    0.54
   0  10  -2    0.33    0.59
   0  13   0    0.14    0.76
   1   1  15   -0.03    0.72
   1   3  17    0.17    0.78
   1   5   1  156.51    1.92
   1   6   1  169.50    1.82
   1   7   1   32.30    0.89
   1   8   1   25.06    0.82
   1  10   2  182.03    1.60
   1  12   4    0.09    0.77
   1  13   6    0.06    0.80
  -6   5 -11    0.48    0.59
  -6   7 -11    0.65    0.72
  -5   3 -10    2.37    0.58
  -4  10  -9    1.38    0.57
  -3  12  -7    0.94    0.55
  -3  14  -6    0.40    0.69
  -2  11  -6    4.60    0.56
  -1  -6   8    1.04    0.39
  -1  -6  11    1.02    0.38
  -1   6  -5    0.16    0.41
  -1   7  -5   24.44    0.62
  -1  11  -4    5.29    0.47
   0  -4   9    3.78    0.42
   0  -4  10    0.00    0.37
   0  15   3   -0.16    0.70
   1  11   3    7.12    0.54
  -6  -6  -5    0.11    1.09
  -4  -5  -4    1.17    0.83
  -7  -8  -3    0.05    0.98
  -7 -10   1   -0.12    0.96
  -7   3 -11    2.48    1.07
  -6 -11   6   -0.05    0.93
  -6 -10   2    0.33    0.75
  -6   1 -10   12.09    0.92
  -6   6 -11    2.33    1.02
  -5 -10   4   -0.31    0.73
  -5  -9   1   11.33    0.80
  -5   9 -10    0.44    0.99
  -4 -10   9    1.04    0.72
  -4 -10  10    0.39    0.72
  -4 -10  11    1.24    0.88
  -4  -9   3    1.75    0.56
  -4   3  -9    1.41    0.62
  -3  -9   8    2.67    0.69
  -3  -9   9    6.10    0.71
  -3  -9  10    0.25    0.69
  -3  -9  11    0.49    0.70
  -3  -6  -1   43.65    1.00
  -3   4  -8   -0.18    0.59
  -3   9  -8    2.99    0.77
  -2  -7  15   -0.13    0.79
  -2   2  -6    1.42    0.60
  -2  14  -4    0.18    0.78
  -2  15  -3    3.44    1.01
  -1  -6   7    9.28    0.61
  -1  -6  12    0.44    0.54
  -1  -5  16    0.33    0.73
  -1  -4  18    0.85    0.91
   0  -4   8  162.14    1.34
   0  -4  11   24.57    0.73
   0  -4  12    3.78    0.57
   0  -3  15   -0.02    0.70
   0  -2  17    1.33    0.75
   0  -1   1   -0.12    0.78
   0   9  -2    0.20    0.57
   0  11  -1    0.04    0.58
   1  -1   8    3.35    0.59
   1  -1   9    8.35    0.65
   1  -1  10    0.36    0.54
   1  -1  11    1.80    0.56
   1   0  14   12.42    0.74
   1   3   2    0.06    0.52
   1  13   7    0.41    0.83
  -5   4 -10    0.43    0.56
  -5   8 -10    1.65    0.59
  -4 -10   8   10.34    0.59
  -4 -10  12    0.14    0.63
  -4   9  -9    1.14    0.56
  -4  12  -8    0.06    0.69
  -3  -9  12    0.58    0.51
  -3  -8   3    0.70    0.39
  -3   8  -8    2.63    0.44
  -2  -7   4    2.04    0.41
  -2  10  -6    1.24    0.42
  -1  -6  13    9.24    0.57
  -1   2  -4    1.24    0.38
  -1  10  -4   -0.05    0.42
  -1  12  -3    0.33    0.53
   0  -3   4    0.10    0.34
   0  14   2    0.01    0.56
   1   9   2    1.20    0.43
  -7  -2  -9    1.73    1.22
  -7   0 -10   13.53    1.19
  -7   4 -11    0.46    1.05
  -6 -11   5    1.49    0.94
  -6  -1  -9    8.17    0.91
  -5 -11   9   -0.32    0.91
  -5 -10   3    0.08    0.73
  -5   5 -10    1.16    0.80
  -5   6 -10   17.26    0.90
  -5   7 -10    0.60    0.80
  -4 -10   7    0.75    0.71
  -4   4  -9   12.60    0.70
  -4   8  -9    3.78    0.79
  -3  -9   7    5.13    0.59
  -3  -9  13    0.05    0.87
  -3   1  -7   12.43    0.74
  -3   5  -8    0.23    0.59
  -3   6  -8    0.15    0.59
  -3   7  -8    0.46    0.59
  -3  11  -7   -0.11    0.77
  -3  13  -6    0.23    0.87
  -2  -8   8   26.57    0.70
  -2  -8   9    1.32    0.54
  -2  -8  10    1.30    0.62
  -2  -8  11   12.05    0.75
  -2  -8  12    4.44    0.72
  -2  -7  16    0.01    0.88
  -2   0  -5    0.05    0.48
  -2  12  -5   -0.33    0.76
  -1  -6   6  152.11    1.27
  -1  -6  14   -0.05    0.69
  -1  -5   3  105.72    1.21
  -1  -5  17   -0.07    0.89
  -1  13  -2    0.11    0.76
  -1  15   0    0.19    0.97
   0  -4   7  250.12    1.70
   0  -4  13   15.06    0.70
   0  -3  16    0.03    0.72
   0   4  -2    4.29    0.56
   0   8  -2    0.00    0.57
   0  12   0  149.52    1.50
   0  13   1   -0.02    0.77
   0  15   4    0.28    1.00
   1  -1  12    4.78    0.61
   1  -1  13    0.01    0.55
   1   0   5    0.03    0.48
   1   0  15   -0.19    0.72
   1   1  16    2.86    0.79
   1   2  17    3.59    0.82
   1  12   5    0.33    0.78
   1  13   8    0.11    0.83
  -7   5 -11   -0.07    0.74
  -5 -11   8    0.19    0.64
  -5  11  -9   -0.15    0.70
  -4 -10   6    0.51    0.50
  -4   5  -9    0.81    0.43
  -4   7  -9    0.08    0.54
  -4  11  -8    0.44    0.55
  -3  -9   6    0.53    0.39
  -3  -9  14    0.24    0.63
  -2   9  -6   15.58    0.55
  -1  14  -1    1.19    0.56
   0  -2  18   -0.02    0.65
   0   7  -2    0.14    0.40
   1  -1   7   47.92    0.97
   1  10   3    9.67    0.58
   1  11   4    5.22    0.53
  -8  -6  -6    0.04    1.97
  -4  -3  -6   21.56    1.81
  -6  -7  -4    4.90    1.01
  -5  -7  -3    0.11    0.72
  -4  -6  -3    9.87    0.86
  -3  -1  -6    8.95    0.88
   1   3  18   -0.16    1.20
  -7 -10   0    0.05    0.97
  -6 -11   4   -0.02    0.93
  -6 -10   1    0.91    0.77
  -6  -9  -1    0.76    0.77
  -6   2 -10    0.26    0.82
  -5 -11   7    0.03    0.90
  -5   1  -9    1.10    0.63
  -4  -9   2    0.14    0.56
  -4  -8   0    8.44    0.65
  -4   6  -9    0.00    0.61
  -4  13  -7   -0.44    0.97
  -3  10  -7    0.31    0.76
  -3  14  -5   -0.06    0.97
  -2  -8   7    2.57    0.55
  -2  -8  13   -0.19    0.70
  -2  -8  14    0.30    0.71
  -2  -6   1   69.14    1.08
  -2   3  -6   26.74    0.83
  -2  13  -4    0.15    0.76
  -2  14  -3   -0.02    0.78
  -1  -6  15    0.06    0.71
  -1  -4   1   51.27    1.06
  -1   9  -4   20.30    0.71
  -1  11  -3    7.15    0.65
   0  -4   6    2.86    0.58
   0  -4  14    0.23    0.69
   0  -2   2    1.43    0.59
   0   5  -2    0.02    0.48
   0   6  -2    8.85    0.57
   0  10  -1    7.61    0.65
   0  14   3    0.00    0.79
   0  15   5    0.00    1.01
   1   8   2    7.34    0.65
   1  12   6   -0.04    0.78
   1  13   9    0.15    1.02
   1  13  10    0.06    1.04
  -5 -11   6    0.02    0.52
  -5  10  -9    1.39    0.70
  -4 -10   5    5.35    0.56
  -3  -9   5    9.20    0.49
  -3  12  -6    2.53    0.57
  -2  -7   3    8.39    0.48
  -2   8  -6    0.15    0.41
  -2  11  -5    3.24    0.54
  -2  15  -2   -0.09    0.69
  -1  -6   5    0.29    0.38
   0  -3  17    0.03    0.52
   1  -1  14    0.20    0.40
  -5  -3  -7   41.59    1.82
  -8  -7  -5    0.02    1.49
  -7  -9  -2    1.00    1.00
  -7   1 -10    0.06    0.86
  -6   3 -10    0.29    0.82
  -6   8 -10    0.06    1.00
  -5 -10   2    0.00    0.73
  -5  -9   0    0.09    0.73
  -4   1  -8    4.29    0.65
  -4  10  -8   13.73    0.84
  -3  -8   2    0.73    0.56
  -3  -7   0    0.08    0.56
  -2  -8   6    0.33    0.53
  -2  -8  15    1.18    0.89
  -2   4  -6    2.09    0.60
  -2   7  -6   44.18    0.85
  -1  -7  10   -0.07    0.53
  -1  -7  11    0.35    0.54
  -1  -6  16    0.01    0.88
  -1   3  -4  119.37    1.42
  -1   8  -4    2.72    0.60
  -1  12  -2   31.72    0.90
  -1  15   1   -0.11    0.97
   0  -4  15    3.42    0.74
   0   9  -1    0.05    0.57
   0  11   0    0.20    0.59
   0  12   1   16.51    0.75
   0  13   2    0.03    0.77
   0  15   6    0.11    1.02
   1   0  16    0.05    0.74
   1   1  17   -0.15    0.77
   1   2  18    0.22    0.96
   1   7   2    7.23    0.68
   1  11   5    5.43    0.70
  -6 -11   3    2.38    0.68
  -5 -11   5   -0.06    0.53
  -5   9  -9    0.01    0.56
  -4  12  -7   -0.07    0.68
  -3   9  -7    6.02    0.47
  -3  13  -5    0.13    0.55
  -2   5  -6   41.58    0.76
  -2   6  -6    1.34    0.42
  -2  12  -4    2.01    0.54
  -1  -7   9    1.49    0.39
  -1  -7  12    0.08    0.48
  -1  -7  13    0.12    0.49
  -1   7  -4   55.58    0.83
  -1  13  -1    4.92    0.58
  -1  14   0   -0.11    0.55
   0  -5   9    0.04    0.37
   0  -5  10   -0.03    0.37
   0  -5  11    0.07    0.38
   0  -5  12    0.19    0.38
   1  -2  10    5.65    0.46
   1  -2  11    7.70    0.49
   1  -1   6    0.15    0.32
   1   9   3    0.02    0.41
  -8  -2  -9    0.08    1.33
   1  12   7    0.41    0.98
  -6   4 -10   -0.13    0.82
  -6   5 -10    3.73    0.84
  -6   6 -10    0.02    0.82
  -6   7 -10    0.92    1.00
  -5  -8  -2    7.24    0.68
  -5  -1  -8    0.15    0.62
  -5   2  -9    4.68    0.67
  -4 -11   9    0.39    0.89
  -4 -11  10    0.37    0.89
  -4 -10   4   67.11    1.05
  -4  -7  -2    2.80    0.61
  -4   9  -8    0.05    0.77
  -3 -10   9    0.40    0.71
  -3 -10  10    8.71    0.76
  -3 -10  11   -0.12    0.71
  -3 -10  12   -0.21    0.87
  -3  -9   4    1.11    0.56
  -3   2  -7   29.98    0.87
  -3   8  -7    0.03    0.59
  -3  11  -6    0.09    0.76
  -3  14  -4    0.05    0.96
  -2  -8   5    1.62    0.55
  -2  10  -5    0.25    0.58
  -2  13  -3    0.32    0.77
  -1  -7   8   10.67    0.62
  -1  -7  14    0.15    0.70
  -1  -6  17   -0.01    0.91
  -1   4  -4    6.96    0.57
  -1   6  -4    2.72    0.60
  -1  10  -3   10.95    0.67
   0  -5   8    0.13    0.54
   0  -5  13    0.00    0.55
   0  -4   5    6.82    0.54
   0  -4  16    0.11    0.72
   0  -3  18    0.00    0.92
   0  14   4    1.43    0.81
   1  -2   9  135.11    1.44
   1  -2  12    0.22    0.54
   1  -2  13   13.66    0.69
   1  -1  15    0.23    0.72
   1   4   2  206.15    2.59
   1   6   2  309.69    2.46
   1  10   4    0.20    0.59
  -5   8  -9    9.70    0.63
  -5  11  -8    0.08    0.69
  -4 -11   8    0.02    0.52
  -4  13  -6    0.93    0.69
  -3 -10   8    0.13    0.49
  -3 -10  13    0.00    0.63
  -2  -9  10    0.81    0.49
  -2  -9  11    0.68    0.49
  -2  14  -2   -0.18    0.56
  -2  15  -1    7.90    0.77
  -1  -7   7    4.04    0.42
  -1  -6   4    2.16    0.41
  -1  -5   2    9.64    0.50
  -1   5  -4  113.78    1.17
   0  -5  14    0.07    0.49
   0  -3   3   -0.06    0.35
   0   2  -1    1.97    0.49
   0   8  -1   17.47    0.60
   0  10   0   54.10    0.87
   1  -2   8    0.16    0.39
   1   0  17    0.02    0.54
  -6  -8  -3    0.97    0.97
  -7   2 -10    1.84    0.87
  -6 -10   0    9.09    0.85
  -6   0  -9   -0.05    0.81
  -5 -11   4   -0.02    0.75
  -5   3  -9    9.23    0.71
  -5   7  -9    0.84    0.79
  -4 -11   7    2.20    0.74
  -4  -9   1    2.20    0.59
  -4  -1  -7    2.00    0.63
  -4   2  -8    4.19    0.65
  -4   8  -8   51.68    1.00
  -4  11  -7    2.25    0.79
  -3 -10   7    0.10    0.70
  -3   3  -7    0.19    0.60
  -3   7  -7    0.28    0.59
  -2  -9   9    2.83    0.70
  -2  -9  12    0.39    0.71
  -2  -9  13    1.02    0.73
  -2  -7   2   26.81    0.77
  -2   9  -5    8.91    0.64
  -1  -7  15   -0.04    0.72
  -1   9  -3   -0.12    0.58
  -1  11  -2    0.48    0.59
  -1  15   2    0.22    0.98
   0  -5   7   -0.15    0.55
   0  -4  17    1.24    0.91
   0  11   1    0.02    0.59
   0  12   2    0.10    0.70
   0  13   3   -0.19    0.78
   0  14   5    0.28    0.83
   1  -2  14    7.51    0.71
   1  -1  16    2.79    0.78
   1   1  18   -0.13    0.97
   1   5   2    9.49    0.70
   1  11   6   -0.05    0.77
   1  12   8    0.44    0.81
  -6 -11   2    0.09    0.67
  -4 -10   3    0.76    0.52
  -3   6  -7    5.26    0.47
  -3  10  -6   13.82    0.64
  -3  12  -5    0.19    0.54
  -2  -9   8    0.18    0.38
  -2  -9  14    0.21    0.62
  -2  -8   4    0.41    0.39
  -2  11  -4    0.50    0.42
  -1  -7   6    0.32    0.38
  -1  14   1    1.42    0.57
   0  -5  15   -0.21    0.51
  -7  -1  -9    0.02    1.05
  -2  -4  -2    1.24    0.61
   1  12   9    0.89    1.02
  -7 -10  -1    0.00    1.01
  -7   3 -10    0.56    0.96
  -7   4 -10    2.56    1.05
  -7   5 -10    0.10    1.03
  -7   6 -10    0.72    1.04
  -6   9  -9    1.61    1.01
  -5 -12   7   -0.09    0.93
  -5 -10   1    1.39    0.76
  -5   4  -9   14.87    0.74
  -5   5  -9    4.22    0.81
  -5   6  -9    0.06    0.78
  -5  10  -8    0.09    0.80
  -5  12  -7    0.35    0.98
  -4 -11   6    0.74    0.74
  -4  -8  -1    4.90    0.63
  -4   3  -8   21.77    0.79
  -4   6  -8   18.89    0.74
  -4   7  -8    0.26    0.60
  -4  10  -7    0.87    0.77
  -4  12  -6    0.09    0.78
  -3 -10   6   14.03    0.77
  -3  -9   3   14.42    0.67
  -3  -8   1   13.42    0.69
  -3   4  -7   11.90    0.69
  -3   5  -7    7.41    0.64
  -3  13  -4    0.87    0.77
  -2  -9   7    3.69    0.57
  -2  -5  -1    9.79    0.64
  -2   1  -5    0.42    0.49
  -1  -7  16    0.15    0.89
  -1  12  -1    1.48    0.68
  -1  13   0    0.13    0.76
   0  -5  16    0.13    0.73
   0  -4  18   -0.04    0.93
   0   7  -1    0.09    0.58
   1  -2   7    2.51    0.59
   1  -2  15    4.38    0.77
   1  -1  17    0.21    0.76
   1   0  18    0.00    0.95
   1   8   3   23.32    0.88
   1   9   4   17.77    0.81
   1  10   5    0.81    0.61
  -5 -11   3    0.02    0.54
  -4   5  -8    6.49    0.50
  -3  14  -3    0.26    0.68
  -2   8  -5    1.49    0.43
  -2  12  -3    5.32    0.56
  -2  15   0    0.54    0.69
  -1  -8  10   25.74    0.65
  -1  -8  11   10.84    0.58
  -1  -8  12    0.17    0.49
  -1   8  -3   24.74    0.64
  -1  15   3   -0.15    0.70
   0  -5   6    0.06    0.39
   0  -4   4  198.26    1.74
   0   9   0    0.04    0.41
   1  -3  11    1.74    0.41
  -6  -9  -2    0.29    0.97
  -3  -5  -3    6.28    0.82
   1  12  10    0.02    1.03
   1  12  11    1.02    1.29
   1  12  12   -0.02    1.30
  -6   1  -9    8.38    0.88
  -6   8  -9    3.79    1.01
  -5 -12   6   17.32    1.02
  -5  -9  -1   11.05    0.85
  -5   9  -8    0.29    0.78
  -4 -11   5    6.92    0.77
  -4   4  -8   32.69    0.85
  -4  13  -5    0.31    0.97
  -3 -10   5    4.17    0.59
  -3  -6  -2   56.01    1.19
  -3   9  -6    0.59    0.59
  -3  11  -5    0.25    0.75
  -2  -9   6   14.50    0.65
  -2  -6   0    0.13    0.57
  -2  10  -4    0.13    0.58
  -2  13  -2    1.08    0.77
  -2  14  -1    0.12    0.79
  -1  -8   9    8.94    0.61
  -1  -8  13    1.41    0.71
  -1  -8  14    0.30    0.72
  -1  -7   5   23.65    0.71
  -1  -6   3   10.66    0.67
  -1   1  -3   82.72    1.62
  -1  10  -2  184.14    1.37
   0  -6  10    1.11    0.54
   0  -6  11    0.16    0.54
   0  -6  12   32.62    0.83
   0  -6  13    2.89    0.72
   0  -5  17    0.05    0.91
   0   3  -1    0.06    0.56
   0   6  -1  118.16    1.33
   0  13   4   -0.25    0.79
   0  14   6   -0.01    0.92
   1  -3   9   -0.06    0.55
   1  -3  10    1.15    0.55
   1  -3  12    0.80    0.56
   1  -3  13    0.67    0.56
   1  -2  16   -0.14    0.74
   1  -1   5   57.81    1.27
   1   0   4   13.22    0.88
   1  11   7    2.48    0.82
  -4   9  -7    3.74    0.57
  -3 -11  10    0.14    0.51
  -3 -11  11    0.10    0.63
  -3 -11  12    0.15    0.64
  -2   7  -5    1.89    0.43
  -1  -8   8    0.16    0.38
  -1  14   2    0.16    0.56
   0  -6   9    1.23    0.39
   0  -6  14    0.35    0.51
   0   5  -1   -0.01    0.35
   0  10   1    6.85    0.50
   0  12   3   18.18    0.75
   1  -3  14    0.41    0.51
  -7  -3  -8    3.06    1.38
  -7  -7  -5   -0.03    1.19
  -7  -8  -4    0.16    1.03
  -6  -2  -8   21.31    1.26
  -6 -11   1    3.90    0.99
  -6   7  -9    3.34    0.83
  -6  10  -8   14.35    1.09
  -5 -12   5    3.36    0.96
  -5   0  -8    0.18    0.62
  -5  11  -7   -0.18    0.97
  -4 -12   9   -0.35    0.92
  -4 -10   2    0.15    0.73
  -4  -9   0    3.14    0.62
  -4  11  -6    0.82    0.78
  -3 -11   9    0.36    0.73
  -3  -9   2    0.39    0.57
  -3  -7  -1    0.10    0.58
  -3   0  -6    0.11    0.61
  -3   8  -6    1.16    0.60
  -3  12  -4   -0.13    0.76
  -2 -10  10    0.99    0.71
  -2 -10  11    0.31    0.72
  -2 -10  12    0.17    0.73
  -2 -10  13    0.14    0.89
  -2  -8   3   13.57    0.67
  -2   2  -5  103.17    1.38
  -1  -8  15    1.81    0.90
  -1   7  -3   15.98    0.70
  -1  11  -1   12.30    0.68
  -1  12   0   -0.14    0.68
  -1  13   1    5.48    0.81
  -1  15   4    0.11    1.00
   0  -6   8  255.92    1.58
   0  -6  15    0.24    0.72
   0   4  -1   69.02    1.21
   0  11   2   -0.05    0.60
   0  14   7    1.13    1.03
   1  -3   8   13.55    0.68
   1  -3  15    0.89    0.73
   1  -2   6    0.20    0.46
   1  -2  17    2.68    0.80
   1  -1  18    0.05    0.95
   1   7   3   14.48    0.79
  -6   6  -9    0.07    0.57
  -5   8  -8    0.28    0.56
  -4 -12   8    0.07    0.65
  -4 -11   4    2.99    0.56
  -3 -11   8    0.21    0.51
  -3  15  -1    0.90    0.71
  -2 -10   9    0.27    0.50
  -2 -10  14    0.06    0.64
  -2  -9   5    7.03    0.47
  -2   6  -5    2.72    0.45
  -2   9  -4    1.06    0.42
  -2  11  -3    1.56    0.43
  -2  15   1    8.39    0.77
  -1  -8   7    3.29    0.42
  -1  -8  16   -0.12    0.65
   0  -5   5    0.00    0.40
   0   8   0  105.70    1.18
   0  13   5   -0.17    0.56
   2   4  11    2.55    0.93
  -8  -1  -9    0.12    1.34
  -7  -9  -3    5.49    1.30
   2   4  12    7.09    0.94
  -7   0  -9    0.11    0.85
  -6 -10  -1    0.92    0.81
  -6   2  -9    2.27    0.83
  -6   3  -9    0.69    0.81
  -6   4  -9    2.76    0.83
  -6   5  -9    6.22    0.84
  -5 -11   2    0.11    0.77
  -5 -10   0   -0.05    0.76
  -5  12  -6   18.91    1.06
  -4 -12   7    0.02    0.92
  -4   0  -7   -0.15    0.61
  -4   8  -7    5.48    0.64
  -4  12  -5    0.18    0.78
  -3 -11   7    0.20    0.72
  -3 -10   4   -0.09    0.57
  -3  10  -5    4.19    0.62
  -3  13  -3    0.60    0.78
  -3  14  -2   17.61    1.04
  -2 -10   8    1.05    0.70
  -2  -7   1   19.44    0.75
  -2   3  -5   98.06    1.26
  -2   5  -5    0.23    0.59
  -2  12  -2   -0.03    0.75
  -2  13  -1    0.23    0.76
  -2  14   0    0.11    0.78
  -1  -7   4   52.00    0.89
  -1  -5   1  165.60    1.66
  -1  -4   0    0.00    0.50
  -1   6  -3   11.94    0.70
  -1   9  -2    1.24    0.59
   0  -6   7   29.28    0.75
   0  -6  16    0.04    0.83
   0  14   8    3.50    1.07
   1  -3  16    1.91    0.77
   1   8   4    2.45    0.63
   1  10   6  108.33    1.64
   1  11   8    0.40    0.81
   2   3  11    2.40    0.66
   2   3  12    0.03    0.59
  -6   9  -8   -0.01    0.70
  -5   7  -8   12.94    0.64
  -5  10  -7    1.24    0.57
  -4  10  -6    0.47    0.54
  -3   7  -6    1.58    0.42
  -2   4  -5   16.56    0.60
  -1  14   3    0.00    0.56
  -1  15   5    0.15    0.71
   1  -4  11    6.30    0.48
   1  -4  12    0.08    0.39
   1  -4  13   12.57    0.59
  -2  -1  -4    5.71    0.81
   1   9   5    0.86    0.75
   2   3  10    0.05    0.71
   2   3  13    0.37    0.74
   2   4  13    3.08    1.00
  -7   7  -9    0.09    1.02
  -5 -12   4   -0.01    0.95
  -5   1  -8    0.12    0.63
  -5   6  -8    0.27    0.77
  -4 -12   6   -0.12    0.76
  -4   7  -7    0.47    0.60
  -4  13  -4   -0.17    0.95
  -4  14  -3    1.02    0.96
  -3 -11   6    0.06    0.72
  -3  -8   0    0.00    0.57
  -3   1  -6    8.98    0.73
  -3  11  -4    2.38    0.75
  -2 -10   7    0.22    0.56
  -2  -9   4    1.00    0.57
  -2  15   2    0.25    0.98
  -1  -9  10   -0.44    0.69
  -1  -9  11    0.55    0.70
  -1  -9  12   -0.27    0.71
  -1  -9  13    0.01    0.73
  -1  -9  14   -0.28    0.89
  -1  -8   6   82.95    1.01
  -1   2  -3    0.16    0.55
  -1   5  -3  114.04    1.27
  -1  10  -1    1.38    0.61
   0  -7  10   -0.20    0.55
   0  -7  11   -0.02    0.54
   0  -7  12   -0.02    0.70
   0  -7  13    0.09    0.71
   0  -7  14    0.08    0.71
   0  -6  17    0.21    0.92
   0  -4   3   10.57    0.61
   0  -3   2    0.14    0.53
   0   7   0   -0.06    0.59
   0   9   1    0.02    0.58
   0  12   4  122.61    1.52
   0  13   6    0.11    0.80
   1  -4  10   33.00    0.85
   1  -4  14    5.11    0.77
   1  -3   7    0.61    0.57
   1  -3  17   -0.03    0.76
   1  -2  18    0.10    0.95
   1   6   3   11.93    0.78
   1  11   9    0.71    0.82
   2   2  11    0.19    0.59
   2   2  12    5.15    0.70
   2   2  13    0.10    0.59
  -7   6  -9    0.07    0.72
  -4 -11   3    4.19    0.57
  -3   6  -6    8.02    0.49
  -3   9  -5   10.69    0.51
  -2   8  -4    0.24    0.41
  -2  10  -3    1.32    0.42
  -1  -9   9    2.37    0.41
  -1  -9  15    0.18    0.64
  -1  -6   2  288.93    1.87
  -1   3  -3    2.43    0.42
  -1   4  -3   18.81    0.63
  -1   8  -2    7.11    0.49
  -1  13   2    0.21    0.54
   0  -6   6    8.50    0.49
   0  11   3   -0.04    0.42
   1  -4   9    0.06    0.39
   1  -4  15    0.04    0.52
   2   5  11   -0.03    0.94
   2   5  12    0.18    0.96
   2   4  10    0.05    0.83
   2   5  13    0.26    1.10
  -7 -10  -2    1.50    1.28
  -7   1  -9    0.09    1.04
   2   3  14    4.58    1.04
   2   4  14    0.15    0.96
  -8   0  -9    0.15    1.09
  -7   2  -9    1.54    0.86
  -7   5  -9    0.32    1.01
  -6 -12   2    0.05    0.99
  -6 -11   0    0.16    0.99
  -6   8  -8   -0.02    0.81
  -5  -8  -3    0.14    0.62
  -5   2  -8   -0.04    0.62
  -5   5  -8   24.57    0.78
  -5   9  -7    1.63    0.78
  -5  11  -6    0.10    0.79
  -4 -10   1    4.51    0.64
  -4   1  -7    2.10    0.63
  -4   6  -7    0.16    0.60
  -4   9  -6    0.59    0.76
  -4  11  -5    8.35    0.80
  -3 -12  10    0.46    0.91
  -3 -10   3    1.01    0.58
  -3   5  -6    9.19    0.66
  -3  12  -3    5.64    0.78
  -3  14  -1    0.55    0.95
  -3  15   0    0.46    0.97
  -2 -10   6    0.77    0.57
  -2  -8   2    0.49    0.56
  -2  14   1    0.22    0.79
  -1  11   0    0.09    0.59
  -1  12   1    1.15    0.69
  -1  14   4    0.04    0.80
   0  -7   9    0.09    0.54
   0  -7  15   -0.01    0.74
   0  -5   4    0.13    0.46
   0  10   2    0.49    0.59
   1  -4  16    0.05    0.75
   1  10   7    8.43    0.75
   2   1  12   -0.02    0.58
   2   1  13    2.01    0.63
   2   2  10    1.47    0.61
   2   2  14    0.10    0.76
  -6  10  -7    0.11    0.69
  -5 -12   3    1.34    0.69
  -5 -11   1    1.48    0.57
  -5   3  -8    5.23    0.50
  -5   4  -8    0.94    0.44
  -4 -12   5    0.21    0.54
  -3 -12   9    0.16    0.64
  -3 -11   5    0.15    0.51
  -3  -9   1    7.89    0.50
  -3  13  -2    1.98    0.56
  -2 -11  11    0.24    0.52
  -2 -11  12   -0.24    0.64
  -2  11  -2    1.34    0.43
  -1  -9   8    6.92    0.46
  -1  -8   5   16.30    0.56
   0  -7   8   -0.06    0.39
   0  -7  16   -0.07    0.65
   0  -2   1    1.76    0.50
   1  -4   8    0.79    0.40
   1  -3  18    0.16    0.67
   1  -2   5  282.68    2.34
  -8  -3  -8    1.19    1.57
  -6  -1  -8    1.83    1.02
  -5  -7  -4   24.25    1.13
  -1  -3  -1    7.08    0.84
   1  11  10   -0.04    1.02
   2   1  11    0.83    0.72
   2   3  15    0.07    0.97
   2   4  15   -0.03    0.98
  -8   1  -9    0.07    1.08
  -7   3  -9    5.73    0.89
  -7   4  -9    0.27    0.84
  -6   7  -8    0.12    0.80
  -5  -9  -2    3.81    0.81
  -5   8  -7    1.88    0.78
  -5  12  -5    3.79    0.98
  -4  -8  -2    0.20    0.60
  -4  -7  -3    5.37    0.68
  -4   2  -7   57.14    1.06
  -4   4  -7    0.58    0.61
  -4   5  -7    1.46    0.61
  -4  12  -4    3.76    0.79
  -3 -12   8   -0.01    0.75
  -3   2  -6   29.19    0.88
  -3   3  -6   30.15    0.86
  -3   4  -6   98.03    1.18
  -3   8  -5    2.17    0.60
  -3  10  -4   -0.05    0.59
  -2 -11   9    0.84    0.73
  -2 -11  10   -0.20    0.73
  -2   7  -4    2.46    0.60
  -2  12  -1    1.30    0.76
  -2  13   0    0.18    0.77
  -2  15   3    4.77    1.03
  -1  -7   3   14.72    0.69
   0   6   0  219.19    1.82
   0  12   5    3.06    0.81
   0  13   7    0.06    0.81
   1  -5  11    0.77    0.56
   1  -5  12    0.13    0.56
   1  -5  13    0.22    0.70
   1  -4  17    1.98    0.95
   1  -3   6    8.70    0.59
   1  -1   4  154.41    2.00
   1   5   3  113.54    1.83
   1   7   4   55.64    1.18
   2   1  14    5.56    0.84
   2   2  15    1.47    0.80
  -7   8  -8   -0.02    0.71
  -5  10  -6   -0.08    0.55
  -5  13  -4    2.01    0.70
  -4   3  -7    7.10    0.51
  -4  13  -3   -0.03    0.67
  -4  14  -2    0.02    0.69
  -2  -9   3   24.58    0.64
  -2   9  -3   24.39    0.60
  -1  -9   7    0.40    0.39
  -1   7  -2    7.45    0.49
  -1   9  -1    0.92    0.42
  -1  13   3    4.89    0.60
   0  -6   5    8.92    0.51
   0   8   1   18.08    0.62
   1  -5  14   -0.13    0.51
  -2  -3  -3   93.18    3.05
  -3  -2  -5   32.16    1.54
   2   5  14    1.73    1.18
  -7  -2  -8   -0.05    1.05
  -5  -2  -7   19.99    1.08
   1   9   6   -0.04    0.74
   1  11  11    0.74    1.04
   1  11  12    1.02    1.29
   1  11  13    0.05    1.31
   2   1  10    0.56    0.71
   2   3   9   30.25    1.45
  -8   2  -9   -0.07    1.07
  -8   3  -9    0.06    1.07
  -6  -9  -3    0.91    0.83
  -6   6  -8   -0.04    0.80
  -6   9  -7    2.43    0.82
  -6  11  -6   -0.03    0.97
  -5 -10  -1    1.24    0.79
  -4 -13   7    0.01    0.94
  -4 -12   4    3.81    0.79
  -4 -11   2    2.34    0.76
  -4  -9  -1    2.41    0.62
  -4   8  -6    0.25    0.60
  -4  10  -5    6.98    0.79
  -3 -12   7    0.76    0.75
  -3 -11   4    2.17    0.74
  -3  15   1    1.36    0.99
  -2 -11   8   -0.02    0.72
  -2 -10   5    0.12    0.57
  -2  14   2   -0.09    0.79
  -1 -10  11    0.59    0.72
  -1 -10  12   -0.10    0.73
  -1 -10  13    2.02    0.90
  -1 -10  14    0.08    0.91
  -1  14   5    1.12    0.82
   0  -8  11   47.01    0.95
   0  -8  12    0.84    0.72
   0  -8  13    0.27    0.72
   0  -8  14    0.49    0.74
   0  -7   7    0.05    0.55
   0  11   4    0.11    0.60
   0  13   8   -0.03    0.83
   1  -5  10   -0.13    0.55
   1  -5  15   -0.12    0.74
   1  -4   7  153.24    1.40
   1  -4  18    0.41    0.96
   1   8   5   18.71    0.84
   1  10   8    1.66    0.81
   2   0  11    0.04    0.57
   2   0  12   40.42    1.14
   2   0  13   -0.10    0.58
   2   0  14    0.12    0.75
   2   1  15    0.61    0.78
   2   2   9   19.31    1.04
   2   2  16    1.49    0.83
   2   3  16    0.08    0.81
  -5   7  -7    0.86    0.55
  -3 -10   2    5.38    0.48
  -3  11  -3    0.23    0.53
  -3  14   0   -0.07    0.67
  -2  -7   0   26.60    0.71
  -2   6  -4   -0.09    0.42
  -2  10  -2    0.00    0.42
  -1 -10  10    8.59    0.58
  -1  -9   6    0.09    0.40
  -1  -8   4    2.38    0.42
  -1  10   0    0.01    0.41
  -1  12   2   25.81    0.72
   0  -8  10    5.90    0.46
   0  -8  15    7.37    0.70
   0   9   2    0.08    0.41
   1  -5   9    1.52    0.41
   1  -5  16    0.88    0.54
  -6  -8  -4   11.18    1.15
   1   1   3   78.18    2.94
   2   4  16    0.63    1.02
   2   5  15    0.06    1.01
  -7   7  -8    0.24    1.00
  -6 -12   1    0.42    1.01
  -6 -10  -2   -0.02    0.83
  -6   0  -8   17.69    0.97
  -6   5  -8    0.39    0.80
  -5 -13   4    2.17    0.99
  -5 -12   2   31.18    1.04
  -5  11  -5    0.19    0.78
  -4 -10   0   84.87    1.19
  -4   7  -6    6.68    0.64
  -4  11  -4    3.82    0.77
  -3 -12   6    2.16    0.76
  -3   7  -5    0.48    0.59
  -3   9  -4    1.18    0.59
  -3  12  -2    9.57    0.80
  -3  13  -1    0.12    0.77
  -2 -11   7    4.84    0.74
  -2  -8   1   28.51    0.81
  -2  -6  -1   74.75    1.26
  -2  13   1    0.36    0.77
  -2  15   4    0.26    1.00
  -1 -10   9    3.25    0.73
  -1  11   1   12.50    0.69
   0  -8   9    8.39    0.61
   0  -8  16   -0.14    0.92
   0   5   0    0.04    0.50
   0  10   3    8.28    0.69
   0  12   6   -0.07    0.79
   0  13   9   -0.01    1.02
   2  -1  12   -0.06    0.57
   2  -1  13    2.22    0.62
   2   0  10    0.73    0.58
   2   0  15    0.06    0.77
   2   1   9    0.00    0.58
   2   1  16    0.05    0.80
  -5   9  -6    0.00    0.54
  -4 -13   6    0.64    0.68
  -2 -10   4    0.26    0.40
  -2   5  -4    1.27    0.44
  -2   8  -3   12.22    0.52
  -2  11  -1    0.31    0.42
  -2  12   0    2.09    0.54
  -1   6  -2  261.46    1.71
   0  -7   6   -0.07    0.39
   1  -6  12    0.50    0.40
   1  -6  13    9.18    0.61
   1  -5   8   16.77    0.59
   1  -5  17   -0.20    0.66
  -4  -2  -6    0.11    0.75
   1   4   3   18.80    1.07
  -8  -2  -8    0.51    1.10
  -7   6  -8    0.06    0.92
  -6 -11  -1    4.23    1.05
  -6   1  -8    2.33    0.82
  -6   2  -8   20.34    0.96
  -6   3  -8   10.55    0.87
  -6   4  -8    1.02    0.80
  -6   8  -7    1.35    0.81
  -6  10  -6   -0.48    0.97
  -5 -11   0    0.08    0.79
  -5   6  -7    0.07    0.61
  -5  12  -4   -0.35    0.95
  -5  13  -3    0.45    0.97
  -4 -12   3    1.09    0.78
  -4   9  -5    5.49    0.63
  -4  12  -3    0.58    0.77
  -4  13  -2   -0.01    0.78
  -4  14  -1    0.90    0.96
  -3  -8  -1   14.24    0.74
  -3  -7  -2   12.77    0.76
  -3   6  -5    0.45    0.59
  -2 -12  10   -0.03    0.90
  -2 -12  11    0.78    0.92
  -2 -11   6    4.53    0.75
  -2   0  -4   75.28    1.58
  -2  14   3   -0.01    0.79
  -1 -10   8    1.91    0.71
  -1  -7   2    7.15    0.64
  -1  -6   1  175.06    1.60
  -1   8  -1   24.40    0.77
  -1  13   4    1.36    0.80
  -1  14   6    0.06    0.99
   0  -8   8    4.68    0.59
   0  -5   3   -0.03    0.48
   0  -4   2    4.04    0.57
   0   7   1   -0.03    0.59
   0  13  10   -0.03    1.04
   1  -6  11    0.94    0.56
   1  -6  14    0.11    0.73
   1  -6  15   -0.03    0.74
   1  -3   5   12.28    0.64
   1  10   9    3.06    0.85
   2  -1  11    1.20    0.58
   2  -1  14    5.59    0.81
   2  -1  15    0.58    0.77
   2   0  16    2.16    0.81
   2   1  17    0.29    0.91
   2   2  17    0.12    1.00
   2   3  17    0.34    1.02
  -4   6  -6    0.15    0.42
  -3 -11   3    0.33    0.52
  -3  -9   0    0.06    0.41
  -3  10  -3    1.22    0.42
  -3  14   1   -0.13    0.68
  -2  -9   2    8.76    0.51
  -1  -9   5    1.16    0.41
   0  -9  12    0.00    0.51
   0  -9  13    0.01    0.52
   0  -9  14   -0.01    0.64
   0  -6   4  292.09    1.76
   0  11   5    0.01    0.43
   1  -6  10    8.78    0.51
   1  -6  16   -0.16    0.65
   1  -4   6   11.13    0.55
  -3  -4  -4    0.89    1.16
  -4  -6  -4   44.63    1.54
  -7  -1  -8    7.50    1.11
   1   9   7    0.31    0.75
   2   4  17    0.01    1.26
  -7   5  -8    0.23    0.82
  -7   8  -7    0.31    0.99
  -6   7  -7    6.42    0.83
  -6  11  -5    1.51    0.98
  -5 -13   3    1.15    0.99
  -5  -1  -7    2.32    0.66
  -5   5  -7    1.48    0.62
  -5   8  -6   10.76    0.82
  -5  10  -5    2.61    0.79
  -4 -13   5    0.45    0.95
  -4 -11   1    7.43    0.82
  -4  10  -4   73.23    1.05
  -3 -13   8    0.26    0.94
  -3 -12   5    0.07    0.75
  -3   8  -4    0.00    0.58
  -2 -12   9    0.46    0.74
  -2  -5  -2   44.05    1.18
  -2   4  -4  393.29    2.28
  -2   9  -2    9.21    0.65
  -1 -11  11    0.46    0.74
  -1 -11  12    0.80    0.91
  -1 -11  13    0.62    0.91
  -1 -10   7    8.25    0.63
  -1  -8   3   24.46    0.74
  -1  -5   0   -0.08    0.49
  -1   5  -2   10.81    0.62
  -1   9   0   -0.06    0.58
  -1  12   3    0.17    0.76
  -1  14   7    1.37    1.02
   0  -9  11   -0.17    0.71
   0  -9  15   -0.09    0.92
   0  -8   7   17.82    0.67
   0   4   0   43.39    1.08
   0  12   7    6.56    0.86
   1  -5   7   24.58    0.75
   1  -2   4    1.17    0.54
   1   6   4    2.67    0.64
   2  -2  12    4.43    0.65
   2  -2  13    0.02    0.58
   2  -2  14    0.15    0.74
   2  -1  10    0.71    0.58
   2  -1  16    0.39    0.78
   2   0   9    0.04    0.57
   2   0  17   -0.01    0.81
  -7   4  -8   -0.01    0.58
  -6   9  -6    0.45    0.56
  -4   8  -5    2.06    0.43
  -3   5  -5   14.40    0.56
  -3  11  -2    0.16    0.52
  -3  12  -1    4.32    0.56
  -3  13   0    0.04    0.54
  -2 -12   8    4.01    0.56
  -2   3  -4    3.19    0.41
  -2   7  -3    8.52    0.49
  -2  13   2    0.97    0.55
  -1 -11  10    0.21    0.51
  -1  10   1    1.75    0.44
  -1  11   2    0.53    0.42
  -1  13   5    0.40    0.56
   0  -9  10    0.04    0.50
   0  -7   5   -0.12    0.40
   0   8   2    0.22    0.42
   0  10   4    0.22    0.43
   1  -6   9    1.26    0.41
   1  -6  17    0.02    0.67
   2  -2  11    0.32    0.41
   2  -2  15    1.49    0.55
   2   4   9    0.96    1.16
   2   5  16    0.21    1.34
  -6  -3  -7    0.62    0.81
   2   2   8   60.18    1.83
   2   2  18    0.15    1.26
  -8  -1  -8    1.09    1.09
  -7   0  -8   -0.06    0.85
  -7   1  -8    7.00    0.90
  -7   3  -8    2.60    0.85
  -6 -12   0    0.41    1.03
  -5 -12   1    4.04    0.85
  -5   4  -7    1.53    0.62
  -5  11  -4    0.44    0.77
  -4   5  -6   25.74    0.77
  -4  11  -3    4.80    0.78
  -4  14   0    6.31    1.00
  -3 -13   7    0.68    0.93
  -3 -10   1   -0.04    0.59
  -2 -11   5    2.86    0.74
  -2 -10   3    1.26    0.59
  -2   1  -4    5.48    0.63
  -2   2  -4   37.59    0.94
  -2  10  -1    0.31    0.58
  -2  11   0    0.34    0.59
  -2  12   1    1.38    0.76
  -2  14   4   -0.09    0.80
  -1   7  -1   33.42    0.83
  -1  14   8    0.30    1.02
   0  -9   9    0.06    0.56
   0   9   3   -0.05    0.59
   0  12   8   13.85    0.98
   1  -7  12   -0.06    0.72
   1  -7  13   -0.29    0.73
   1  -7  14    0.08    0.74
   1   7   5   24.55    0.93
   1   8   6   93.06    1.47
   1  10  10   10.02    0.99
   2  -2  16    1.53    0.80
   2  -1   9    0.00    0.57
   2  -1  17    0.08    0.89
   2   0  18    0.19    1.01
   2   1   8    3.87    0.68
   2   1  18    0.82    1.03
  -8   4  -8    0.08    0.73
  -7   2  -8   -0.02    0.59
  -7   7  -7    0.71    0.69
  -6   6  -7    1.80    0.56
  -5  12  -3    1.80    0.68
  -5  13  -2    1.30    0.70
  -4 -13   4    0.07    0.68
  -4  12  -2    0.12    0.54
  -4  13  -1    0.85    0.56
  -3 -12   4    0.08    0.53
  -3  14   2   14.81    0.79
  -2 -12   7    2.38    0.55
  -1 -11   9    0.78    0.51
  -1 -10   6   93.97    1.00
  -1  -9   4   15.85    0.57
   0  -3   1   -0.02    0.40
   1  -7  11    0.34    0.40
   1  -7  15   -0.05    0.53
   1  -6   8    1.04    0.40
   2  -3  13    0.28    0.42
   2  -2  10    1.42    0.43
  -7  -4  -7    0.35    1.23
  -7 -10  -3    0.32    1.32
  -5   0  -7    0.18    0.77
  -3  -6  -3    6.24    0.84
   1   3   3    2.19    0.76
  -8   0  -8    1.72    1.09
  -8   3  -8    1.05    1.05
  -7   9  -6    0.53    0.98
  -6  10  -5    0.67    0.88
  -5   1  -7    2.21    0.65
  -5   2  -7   19.73    0.80
  -5   3  -7   41.25    0.92
  -5   7  -6    0.00    0.61
  -5   9  -5    3.30    0.78
  -4 -12   2    0.29    0.78
  -4   4  -6    0.33    0.60
  -3 -13   6    0.14    0.86
  -3 -11   2    0.07    0.75
  -3  -1  -5    1.01    0.63
  -3   4  -5   25.37    0.79
  -3   7  -4    3.73    0.60
  -3   9  -3   15.13    0.67
  -1 -11   8    0.56    0.72
  -1   4  -2  201.52    1.84
  -1  12   4    0.36    0.76
  -1  13   6    0.07    0.80
   0 -10  13    0.77    0.83
   0  -9   8   -0.23    0.56
   0  -8   6    1.88    0.58
   0   3   0    0.00    0.58
   0   6   1  113.70    1.41
   0  11   6   -0.01    0.61
   1  -7  10   -0.06    0.55
   1  -7  16    0.07    0.94
   1  -5   6    0.29    0.57
   1  -4   5   16.68    0.66
   1   0   3    0.02    0.57
   2  -3  11    2.49    0.60
   2  -3  12    0.06    0.57
   2  -3  14    4.66    0.79
   2  -3  15    0.03    0.76
   2  -2  17    0.10    0.96
   2  -1  18    0.95    1.01
   2   0   8    3.72    0.65
  -6   8  -6   -0.02    0.55
  -4   7  -5    0.06    0.42
  -4   9  -4   -0.11    0.42
  -3  13   1    0.17    0.54
  -2 -13  10    1.39    0.67
  -2 -11   4    0.82    0.42
  -2   6  -3   10.00    0.51
  -2   8  -2    0.22    0.41
  -2  13   3    0.54    0.55
   0 -10  12    0.12    0.53
   0 -10  14    0.15    0.65
   0  -6   3    1.58    0.44
   2  -3  16    0.10    0.55
  -5  -4  -6   13.24    1.61
  -6  -7  -5   15.31    1.70
  -7  -9  -4    0.90    1.34
  -4  -1  -6    1.93    0.78
   1   9   8    7.22    0.88
   1  10  11    0.86    1.03
   2   5  17    0.03    1.30
  -8   1  -8    0.86    1.07
  -8   2  -8    0.48    1.05
  -7   6  -7    0.51    0.81
  -6   5  -7   12.14    0.85
  -6  11  -4    0.51    0.95
  -5 -13   2    2.13    1.02
  -5 -11  -1    1.29    0.83
  -5 -10  -2   -0.02    0.81
  -5  10  -4   -0.17    0.76
  -4 -10  -1    4.99    0.68
  -4  -9  -2    0.14    0.62
  -4   3  -6   22.64    0.80
  -4  14   1    0.68    0.96
  -3   3  -5    1.64    0.62
  -3  10  -2    6.36    0.62
  -3  11  -1    0.96    0.67
  -3  12   0   -0.12    0.75
  -2 -13   9    0.28    0.92
  -2 -12   6    0.13    0.74
  -2  -9   1   21.62    0.76
  -2  -8   0   36.26    0.90
  -2  14   5    0.54    0.97
  -1 -12  11    0.45    0.92
  -1 -12  12   -0.17    0.92
  -1 -10   5    1.17    0.58
  -1   8   0   -0.19    0.58
  -1  11   3    7.27    0.66
   0 -10  10    0.34    0.72
   0 -10  11    1.62    0.74
   0  -7   4   -0.07    0.58
   0  -5   2   -0.01    0.48
   0  10   5    5.45    0.66
   0  12   9    0.13    0.82
   1  -7   9    0.98    0.57
   1  -6   7    9.32    0.64
   1  -3   4  109.02    1.40
   2  -4  13    2.94    0.69
   2  -4  14    0.22    0.74
   2  -3  10    0.24    0.57
   2  -3  17    0.21    0.97
   2  -2   9   19.21    0.81
   2  -2  18   -0.16    1.00
   2  -1   8    3.81    0.64
  -5   6  -6   86.42    0.96
  -4  10  -3    0.80    0.53
  -4  13   0    0.14    0.55
  -3 -13   5    0.12    0.55
  -3  14   3   -0.05    0.69
  -2   9  -1   22.02    0.60
  -2  12   2    0.04    0.53
  -1 -11   7    2.65    0.53
  -1  -8   2    6.99    0.49
  -1  -7   1   31.36    0.74
  -1   3  -2    0.07    0.39
  -1   6  -1  172.65    1.50
  -1   9   1    0.92    0.42
  -1  10   2  156.29    1.36
   0  -9   7   -0.12    0.40
   0   2   0   74.95    1.83
   1  -8  12    0.04    0.52
   1  -8  13    1.16    0.53
   1  -8  14    0.26    0.53
   1  -8  15    1.31    0.67
   2  -4  12    6.69    0.52
   2  -4  15    0.06    0.54
  -5  -6  -5    1.21    1.23
   2   3   8    7.14    1.22
  -5  -9  -3    5.14    1.04
   1  10  12    0.29    1.05
  -7   8  -6    4.10    0.99
  -6   4  -7    2.36    0.80
  -6   7  -6    5.66    0.81
  -6   9  -5    4.63    0.80
  -5 -12   0   -0.14    0.83
  -5   8  -5    4.76    0.78
  -5  11  -3    0.05    0.77
  -5  12  -2   32.37    0.93
  -5  13  -1   -0.09    0.96
  -4 -13   3    0.20    0.97
  -4 -11   0    3.84    0.81
  -4   0  -6    3.67    0.67
  -4   1  -6    2.01    0.63
  -4   2  -6    0.06    0.60
  -4  11  -2    1.28    0.75
  -4  12  -1   -0.01    0.76
  -3 -12   3    5.07    0.80
  -3   0  -5    0.03    0.61
  -3   1  -5    0.87    0.62
  -3   2  -5   31.63    0.90
  -3   6  -4    1.61    0.59
  -3   8  -3    0.62    0.58
  -2 -13   8    0.09    0.92
  -2 -10   2    0.00    0.59
  -2  -7  -1   20.32    0.82
  -2  10   0    5.29    0.61
  -2  11   1    0.09    0.59
  -1 -12  10   -0.27    0.83
  -1  -9   3    0.15    0.57
  -1  -4  -1   50.26    1.27
  -1  12   5    0.21    0.77
  -1  13   7    0.42    0.81
   0 -10   9    4.22    0.73
   0  -8   5   16.63    0.71
   0   7   2   -0.05    0.59
   0   9   4   -0.04    0.59
   0  11   7    0.01    0.78
   0  12  10    0.11    0.84
   1  -8  11   10.93    0.79
   1  -8  16   -0.06    0.94
   1  -7   8   10.69    0.64
   1  -1   3   78.08    1.65
   2  -4  11    2.64    0.60
   2  -4  16    0.73    0.78
  -7   5  -7    0.10    0.57
  -4   6  -5    0.01    0.41
  -4   8  -4   38.93    0.71
  -3 -10   0   -0.03    0.42
  -2 -12   5   -0.28    0.53
  -2   5  -3    4.54    0.47
  -2  13   4    0.24    0.55
  -2  14   6    0.15    0.69
  -1 -12   9    0.73    0.53
   0   8   3   26.73    0.73
   1  -8  10   22.85    0.68
   2  -3   9   28.73    0.77
   2   6  14    0.03    1.66
  -8  -4  -7    0.03    1.57
   1  10  13    1.51    1.51
   1  10  14    0.05    1.52
  -6  -2  -7   18.28    1.04
  -4  -8  -3    0.81    0.77
   1   5   4  104.10    1.94
   1   8   7    3.09    0.79
  -8   5  -7    2.07    1.02
  -7   9  -5    1.15    0.98
  -6 -11  -2    0.03    1.05
  -6   3  -7    0.70    0.63
  -6  10  -4   16.73    0.86
  -5   5  -6    6.14    0.65
  -4 -12   1    0.01    0.80
  -4  14   2    0.31    0.96
  -3 -11   1    1.10    0.70
  -3  -9  -1    7.80    0.68
  -3  13   2    2.23    0.78
  -2 -13   7    0.19    0.76
  -2 -11   3    1.75    0.61
  -2   7  -2   27.80    0.78
  -1 -11   6    0.05    0.72
  -1 -10   4    0.12    0.58
  -1  -6   0    0.09    0.48
   0 -11  12   -0.21    0.91
   0 -11  13   -0.11    0.92
   0 -10   8   13.16    0.66
   0  -9   6    0.04    0.57
   0   5   1   -0.01    0.50
   0  12  11    1.92    1.07
   1  -6   6  153.73    1.34
   1  -5   5   40.01    0.88
   1   9   9    2.20    0.67
   2  -5  13    0.24    0.74
   2  -5  14    1.20    0.76
   2  -5  15   -0.02    0.76
   2  -4  10    0.09    0.56
   2  -4  17    0.13    0.97
   2  -2   8   61.39    1.18
  -7   7  -6    0.31    0.56
  -6  11  -3    2.50    0.68
  -5   9  -4    4.43    0.56
  -3 -13   4    0.71    0.56
  -3   9  -2    0.77    0.41
  -3  12   1    4.58    0.56
  -3  14   4    0.20    0.68
  -1 -12   8    0.25    0.53
  -1  13   8    0.13    0.58
   0 -11  11    0.09    0.53
   1  -8   9    7.39    0.50
   2  -5  12    0.07    0.41
   2  -5  16    0.40    0.55
  -7  -3  -7   14.62    1.23
  -6 -12  -1    0.38    1.30
  -6 -10  -3    0.30    1.06
  -8   4  -7   -0.22    1.02
  -7   4  -7    0.29    0.81
  -7  10  -4    0.24    0.98
  -6  -1  -7   10.37    0.78
  -6   0  -7   -0.13    0.64
  -6   1  -7   10.48    0.74
  -6   2  -7   17.58    0.80
  -6   6  -6    0.12    0.77
  -6   8  -5    1.04    0.77
  -6  12  -2    0.23    0.95
  -5 -13   1    0.25    1.02
  -5   7  -5    0.03    0.60
  -5  10  -3   -0.04    0.76
  -5  13   0   -0.08    0.95
  -4 -13   2    0.17    0.81
  -4   5  -5    0.66    0.60
  -4   9  -3    1.38    0.59
  -4  13   1    1.13    0.78
  -3 -14   6    0.43    0.97
  -3 -12   2    9.27    0.84
  -3  -8  -2    0.85    0.62
  -3   5  -4    2.03    0.61
  -3  10  -1   -0.01    0.58
  -3  11   0    0.17    0.67
  -2  12   3    5.60    0.79
  -2  14   7    0.79    1.01
  -1   1  -2    0.69    0.62
  -1   7   0    0.19    0.59
  -1  11   4    5.90    0.66
  -1  12   6    0.25    0.78
   0 -11  10   -0.19    0.73
   0  -8   4   52.10    0.89
   0  -7   3   -0.02    0.58
   0  -4   1   66.76    1.23
   0  10   6    0.09    0.60
   0  11   8    0.02    0.79
   0  12  12    0.04    1.06
   1  -9  12    0.06    0.73
   1  -9  13    0.34    0.75
   1  -9  14    0.07    0.93
   1  -9  15    0.02    0.94
   1  -7   7    4.10    0.60
   1  -4   4    6.42    0.57
   1   6   5    0.26    0.61
   1   7   6    0.31    0.60
   2  -5  11    0.01    0.57
   2  -5  17   -0.44    0.97
   2  -4   9    0.80    0.58
   2  -3   8    7.64    0.67
   2   0   7   -0.02    0.59
   2   1   7    0.86    0.63
  -5   4  -6   13.52    0.56
  -5  11  -2    0.06    0.53
  -5  12  -1    3.20    0.59
  -4  10  -2    0.10    0.52
  -4  12   0   16.65    0.66
  -3   7  -3    3.16    0.44
  -2 -13   6    0.20    0.55
  -2 -12   4    1.67    0.55
  -2   4  -3    0.93    0.36
  -2   8  -1   27.11    0.64
  -2  13   5   -0.04    0.55
  -1 -12   7    0.28    0.52
  -1 -11   5    5.78    0.48
  -1   5  -1  149.24    1.48
   0 -10   7   10.81    0.52
   1  -9  11    0.81    0.52
   1  -2   3    0.16    0.39
   2  -1   7    1.13    0.44
   2   6  15    0.11    1.70
  -5  -8  -4    0.11    0.86
  -8   3  -7    0.25    1.02
  -7   3  -7   13.86    0.90
  -7   6  -6   -0.02    0.79
  -7   8  -5    0.71    0.97
  -4   7  -4    2.11    0.60
  -4  11  -1    7.35    0.77
  -4  14   3    0.59    0.96
  -3  13   3    0.62    0.77
  -3  14   5    0.16    0.97
  -2 -10   1    0.23    0.60
  -2  -6  -2    2.60    0.65
  -2   9   0    9.79    0.65
  -2  10   1    0.15    0.58
  -2  11   2    1.48    0.60
  -1 -13  10   -0.45    0.93
  -1   0  -2   39.26    1.63
  -1   8   1   26.34    0.77
  -1   9   2    1.11    0.59
  -1  10   3   10.94    0.68
  -1  13   9    0.11    1.00
   0 -11   9   -0.57    0.73
   0  -9   5   -0.22    0.57
   0  -6   2    7.20    0.58
   1  -9  10   -0.16    0.72
   1  -8   8   -0.03    0.56
   2  -6  12    0.94    0.73
   2  -6  13    2.11    0.76
   2  -6  14    0.05    0.75
   2  -6  15    0.13    0.77
   2  -6  16    0.17    0.95
   2  -5  10    1.08    0.58
  -6   5  -6   19.09    0.68
  -6   9  -4    0.08    0.54
  -5   8  -4    0.12    0.42
  -3 -14   5   -0.11    0.69
  -2  -9   0    8.37    0.53
  -2   6  -2    2.47    0.45
  -2  14   8    0.36    0.71
  -1 -13   9   -0.06    0.65
  -1  -9   2    1.07    0.42
  -1  -8   1   25.21    0.68
   1  -7   6    0.17    0.40
   1  -6   5    0.15    0.41
   2  -2   7   19.75    0.72
  -8  -3  -7    0.12    1.33
  -6  -9  -4    0.09    1.05
   1   9  10   -0.06    0.98
  -8   2  -7    0.22    1.02
  -8   6  -6    0.10    1.00
  -7  -2  -7    1.81    0.86
  -7   1  -7    0.10    0.82
  -7   2  -7    1.82    0.82
  -6   7  -5   13.89    0.82
  -6  10  -3    0.10    0.78
  -5   3  -6   12.48    0.71
  -5   6  -5    1.14    0.60
  -4 -14   3    0.49    1.01
  -4 -11  -1    8.16    0.86
  -4   4  -5   26.98    0.80
  -4  13   2    0.18    0.78
  -3 -13   3    0.66    0.80
  -3   4  -4    0.96    0.60
  -3   8  -2    1.06    0.58
  -3  12   2    9.17    0.80
  -2 -13   5    0.39    0.77
  -2 -11   2    1.57    0.61
  -2  12   4    1.65    0.77
  -2  13   6    0.25    0.79
  -1 -12   6    0.10    0.74
  -1 -10   3    9.83    0.68
  -1  11   5    6.65    0.66
  -1  12   7    0.42    0.79
  -1  13  10   -0.19    1.02
   0 -12  11    1.05    0.93
   0 -12  12   -0.17    0.94
   0 -11   8   -0.20    0.73
   0 -10   6    0.22    0.58
   0   6   2    7.68    0.61
   0   9   5    0.05    0.59
   0  11   9    0.04    0.80
   1 -10  13    1.11    0.93
   1 -10  14   -0.01    0.93
   1  -9   9    1.92    0.59
   2  -6  11    1.09    0.59
   2  -5   9    0.09    0.57
   2  -4   8   17.09    0.74
  -7   9  -4    0.79    0.68
  -6  11  -2    0.15    0.67
  -6  12  -1    0.12    0.68
  -5  13   1    0.19    0.67
  -4 -12   0   15.48    0.73
  -4   8  -3    0.60    0.42
  -2 -14   7    1.39    0.69
  -1 -13   8    0.00    0.54
  -1 -11   4    5.40    0.48
   1 -10  12    0.40    0.53
   1  -8   7    2.81    0.43
   1  -5   4   90.15    1.15
   1  -3   3    2.39    0.43
   2  -7  14    0.08    0.54
   2  -7  15   -0.19    0.66
  -7  -1  -7    0.08    1.02
   1   8   8   -0.03    0.74
   2   2   7   19.15    1.27
  -8  -2  -7    0.12    1.07
  -8  -1  -7    0.06    0.87
  -8   0  -7    0.02    0.86
  -8   1  -7    0.39    0.85
  -8   5  -6    4.16    1.02
  -7   0  -7   -0.02    0.83
  -7   5  -6    0.21    0.80
  -7   7  -5   -0.03    0.79
  -7  10  -3    0.03    0.96
  -6   4  -6    0.15    0.61
  -5 -13   0   -0.08    1.04
  -5 -12  -1    4.75    0.89
  -5 -11  -2    0.02    0.84
  -5   2  -6    0.27    0.61
  -5   9  -3    4.34    0.76
  -5  12   0   -0.38    0.77
  -4 -13   1    0.71    0.83
  -4 -10  -2    0.05    0.80
  -4   6  -4   42.26    0.84
  -4  12   1    0.77    0.75
  -3 -14   4   -0.01    0.98
  -3 -11   0   -0.06    0.61
  -3 -10  -1    0.08    0.61
  -3   6  -3    6.55    0.63
  -3   9  -1    8.55    0.63
  -3  10   0   -0.21    0.58
  -3  11   1    1.11    0.67
  -3  13   4    0.63    0.78
  -3  14   6    0.57    0.98
  -2 -12   3    5.99    0.80
  -2  -8  -1   27.70    0.87
  -2   3  -3   82.81    1.22
  -1  -7   0    0.04    0.60
  -1  -5  -1  165.34    1.92
  -1   6   0   -0.07    0.48
   0 -12  10   -0.03    0.75
   0 -11   7   -0.07    0.73
   0  -9   4    0.17    0.57
   0  -8   3   30.18    0.79
   0  -5   1    0.00    0.50
   0   4   1   69.31    1.33
   0   7   3    0.06    0.59
   0   8   4   53.85    1.04
   0  10   7   14.36    0.77
   1 -10  11    0.33    0.74
   1  -9   8    7.10    0.63
   2  -7  12    0.54    0.74
   2  -7  13    0.30    0.75
   2  -7  16    0.02    0.96
   2  -6  10   -0.12    0.57
   2  -3   7   47.49    1.02
  -8   7  -5    0.02    0.70
  -6   8  -4   10.27    0.60
  -5  10  -2   -0.08    0.53
  -5  11  -1    1.34    0.54
  -4   9  -2    0.35    0.41
  -4  11   0    3.81    0.55
  -3 -12   1    4.51    0.59
  -2   7  -1   19.77    0.60
  -2  11   3    1.92    0.43
  -1 -13   7    0.56    0.54
  -1   4  -1   53.13    1.00
   0 -12   9   -0.08    0.53
   1 -10  10    7.63    0.61
  -5  -3  -6   12.40    1.13
  -4  -7  -4    2.43    0.82
  -3  -7  -3    3.13    0.80
   0  11  10   -0.11    1.00
   1   9  11    0.94    1.00
  -6   6  -5    0.10    0.76
  -5 -10  -3    0.00    0.84
  -5   1  -6    8.19    0.70
  -5   5  -5   17.93    0.72
  -5   7  -4   22.73    0.72
  -4 -14   2   -0.11    1.01
  -4   3  -5    1.15    0.61
  -4  10  -1    4.79    0.61
  -4  13   3    0.10    0.87
  -3 -13   2    2.42    0.81
  -3   3  -4    0.26    0.60
  -2 -14   6    0.34    0.96
  -2 -13   4   -0.05    0.78
  -2  13   7    0.29    0.80
  -1 -12   5    0.34    0.75
  -1  10   4   -0.10    0.59
  -1  12   8    0.20    0.79
   0 -10   5    5.30    0.62
   0  -7   2    0.05    0.59
   1  -8   6   88.76    1.05
   1  -7   5   24.31    0.75
   2  -7  11    1.13    0.66
   2  -6   9    0.14    0.57
   2  -5   8    7.26    0.65
   2  -4   7   83.49    1.15
  -7   4  -6    1.93    0.57
  -6   9  -3    0.90    0.55
  -5  13   2    1.93    0.69
  -3  12   3    4.46    0.56
  -2   5  -2   41.98    0.80
  -2   8   0   36.10    0.70
  -2  10   2   -0.03    0.41
  -2  12   5   -0.10    0.54
  -1   7   1   31.38    0.73
   0 -12   8   11.41    0.65
   1 -11  13    0.11    0.67
   1 -10   9    2.80    0.54
   1  -6   4    2.22    0.45
   1  -4   3   16.95    0.65
   2  -8  13   -0.16    0.54
   2  -8  14    0.28    0.54
   2  -8  15    0.63    0.69
   2  -7  10    2.72    0.44
   2   6  16    0.11    2.26
  -6  -5  -6   19.28    2.09
  -2  -4  -3    1.01    0.66
  -8   4  -6   -0.16    1.00
  -7   6  -5   -0.18    0.78
  -7   8  -4    0.11    0.78
  -6 -12  -2   -0.25    1.09
  -6   3  -6    3.16    0.64
  -6  10  -2   -0.17    0.76
  -6  11  -1    3.86    0.96
  -6  12   0   -0.13    0.95
  -5  -2  -6    0.53    0.64
  -5  -1  -6    7.89    0.74
  -5   0  -6  159.46    1.70
  -4  -9  -3    1.59    0.66
  -4   7  -3    4.93    0.61
  -3  -9  -2    0.65    0.63
  -3   7  -2   12.41    0.66
  -3  13   5    0.07    0.78
  -2 -11   1    0.48    0.60
  -2   2  -3    2.33    0.55
  -2   9   1   21.47    0.73
  -1 -13   6    0.03    0.77
  -1 -11   3    8.10    0.66
  -1 -10   2  167.87    1.47
  -1  -9   1    1.24    0.61
  -1   8   2    7.63    0.64
  -1   9   3    0.09    0.58
  -1  11   6   -0.08    0.76
   0 -11   6    0.39    0.66
   0  -2   0   77.78    1.85
   0   9   6    0.10    0.59
   0  10   8   13.01    0.81
   0  11  11   -0.03    0.83
   1 -11  11    0.63    0.76
   1 -11  12    0.57    0.93
   1  -9   7    0.56    0.58
   2  -8  12    4.07    0.78
   2  -2   6    0.98    0.62
   2  -1   6   17.78    0.82
   2   0   6    1.37    0.52
  -8   6  -5    0.11    0.70
  -7   9  -3    4.93    0.70
  -5   8  -3    0.07    0.41
  -5  12   1    3.74    0.57
  -4   2  -5    2.04    0.45
  -4   5  -4    0.87    0.43
  -4  12   2    0.08    0.53
  -3 -14   3    0.37    0.70
  -3  11   2   -0.12    0.52
  -2 -14   5    0.29    0.68
  -2 -12   2    0.09    0.55
  -2 -10   0    4.61    0.49
  -1 -14   8    0.15    0.67
   0 -13  10   -0.28    0.66
   1 -10   8    1.67    0.53
   2  -8  11   10.40    0.64
   2  -6   8    2.29    0.43
  -7  -8  -5    1.28    2.22
  -8  -6  -6    0.08    1.96
   1   4   4    7.05    0.82
   1   7   7    5.04    0.82
   1   9  12   -0.03    1.01
  -8   3  -6    6.12    0.87
  -7   3  -6    5.30    0.82
  -7  10  -2    1.16    0.96
  -6   2  -6   -0.08    0.62
  -6   5  -5   28.40    0.79
  -6   7  -4    4.94    0.77
  -5   4  -5   17.12    0.72
  -5   9  -2    3.45    0.75
  -5  11   0   -0.12    0.75
  -4   8  -2    0.07    0.58
  -4  13   4   -0.20    0.94
  -3   5  -3    6.30    0.63
  -3   8  -1   14.94    0.67
  -3  10   1    0.02    0.57
  -2 -13   3    0.61    0.79
  -2  -7  -2   28.61    0.94
  -2  11   4    0.68    0.60
  -2  13   8   -0.09    0.97
  -1 -12   4    0.61    0.75
  -1  -6  -1  180.41    1.81
  -1  12   9    0.89    0.81
   0 -12   7    6.26    0.79
   0 -10   4    0.29    0.59
   0  -9   3    0.04    0.58
   0  -6   1  116.61    1.35
   0  11  12   -0.12    1.03
   1 -11  10    0.25    0.75
   1   8   9    9.19    0.78
   2  -9  14   -0.06    0.95
   2  -7   9   -0.18    0.57
   2  -5   7    3.96    0.62
   2  -3   6   24.08    0.85
   3  -2  14    8.67    0.89
   3  -2  15   -0.01    0.80
   3  -1  14   -0.06    0.79
   3  -1  15    0.04    0.80
   3  -1  16   -0.15    0.83
  -5   6  -4    0.14    0.42
  -5  10  -1    0.79    0.53
  -5  13   3    0.41    0.67
  -4  11   1    6.20    0.56
  -3   2  -4    1.93    0.46
  -3   9   0    0.06    0.40
  -2  12   6    0.04    0.54
  -1 -14   7    1.41    0.68
  -1  -8   0   -0.10    0.42
  -1  10   5    0.99    0.43
   0 -13   9    0.21    0.65
   0 -11   5    0.08    0.41
   0   5   2    0.01    0.34
   1  -9   6    0.05    0.41
   1  -8   5   16.05    0.58
   1  -5   3   98.78    1.25
   2  -9  13    0.81    0.56
   2  -8  10    0.79    0.42
   3  -2  16    0.08    0.58
  -6 -11  -3    2.92    1.36
   1   9  13    0.41    1.04
  -8   7  -4    0.12    0.98
  -7   5  -5    1.96    0.78
  -7   7  -4   -0.11    0.78
  -6   8  -3    0.62    0.75
  -6  12   1    0.87    0.94
  -4 -14   1    0.68    1.03
  -4 -13   0    0.34    0.84
  -4 -12  -1    0.25    0.83
  -4   1  -5    0.08    0.60
  -4   9  -1    2.34    0.59
  -4  10   0   79.16    1.00
  -3 -13   1    0.61    0.81
  -3 -12   0   -0.08    0.80
  -3  12   4    0.02    0.75
  -3  13   6    0.38    0.87
  -2 -14   4    0.04    0.80
  -2  -9  -1   22.92    0.83
  -2   6  -1   71.50    1.04
  -2  13   9    0.24    0.99
  -1 -13   5    1.08    0.77
  -1   3  -1    7.03    0.66
  -1   5   0    0.03    0.49
  -1  11   7    3.29    0.78
  -1  12  10   -0.10    0.82
   0  -8   2    0.79    0.59
   0  -3   0    0.09    0.58
   0   8   5   20.13    0.78
   0  11  13   -0.09    1.05
   1 -12  12    0.23    0.94
   1 -11   9    0.59    0.75
   1 -10   7    7.97    0.65
   1  -7   4   51.89    0.93
   2  -9  12    0.35    0.76
   2  -7   8    0.11    0.57
   2  -4   6    1.75    0.60
   3  -4  15    0.14    0.80
   3  -3  13    0.22    0.76
   3  -3  14    0.34    0.78
   3  -3  15    1.07    0.80
   3  -3  16    0.26    0.82
   3  -3  17    0.16    1.01
   3  -2  13   -0.11    0.77
   3  -2  17   -0.04    1.02
   3  -1  13   -0.11    0.77
   3  -1  17    0.26    1.02
   3   0  13    0.05    0.62
   3   0  14    5.79    0.89
   3   0  15    0.12    0.81
   3   0  16   -0.06    0.83
  -8   5  -5    0.22    0.69
  -7   2  -6    2.13    0.58
  -6   1  -6    1.33    0.45
  -6   9  -2    0.37    0.53
  -6  11   0    0.12    0.66
  -4  12   3    0.88    0.54
  -2   4  -2    1.42    0.36
  -2  10   3    1.01    0.42
   0 -13   8    0.20    0.54
   0 -12   6    0.15    0.53
   1 -12  11    0.22    0.67
   2  -9  11    0.08    0.53
   2  -8   9    1.42    0.42
   2  -6   7    6.64    0.48
   3  -4  14   -0.06    0.55
   3  -4  16    0.02    0.69
   3  -2  12    0.18    0.42
  -7 -10  -4    0.06    1.60
   0  10   9    4.29    1.00
   1   6   6  174.09    2.19
   1   9  14   -0.01    1.28
   2   1   6   17.97    1.10
   3   0  17   -0.08    1.27
  -8   2  -6    0.18    0.82
  -7   8  -3    0.14    0.77
  -6   4  -5    5.19    0.64
  -6  10  -1    0.22    0.76
  -5 -13  -1    0.05    1.07
  -5 -12  -2   34.68    1.21
  -5   3  -5   42.99    0.90
  -5   7  -3    0.10    0.58
  -5  12   2   29.10    0.94
  -4 -11  -2    1.73    0.84
  -4   4  -4   33.04    0.83
  -4   6  -3   10.48    0.65
  -4  13   5    0.35    0.95
  -3 -14   2   18.00    1.10
  -3 -11  -1    1.31    0.80
  -3   6  -2   55.84    0.91
  -3  11   3    0.14    0.74
  -2   1  -3    3.54    0.61
  -2   7   0   27.93    0.77
  -2   9   2    9.70    0.64
  -2  12   7    2.59    0.79
  -1 -14   6   -0.10    0.95
  -1 -12   3    0.51    0.76
  -1 -11   2    0.44    0.61
  -1   9   4   18.83    0.74
  -1  12  11    0.79    1.02
   0   6   3    1.50    0.63
   0   7   4   -0.01    0.59
   0   9   7   -0.02    0.60
   1 -11   8    0.30    0.74
   1   5   5   42.70    1.27
   2  -5   6   38.42    0.87
   3  -5  14    0.69    0.78
   3  -5  15   -0.14    0.80
   3  -5  16    0.06    0.98
   3  -4  12    0.12    0.60
   3  -4  13    0.01    0.76
   3  -4  17    0.00    1.01
   3  -3  12    0.06    0.60
   3  -1  12    0.57    0.61
   3   0  12    0.89    0.63
   3   1  14   -0.04    0.80
   3   1  15   -0.07    0.82
   3   1  16    0.14    0.84
  -7   9  -2    0.83    0.67
  -7  10  -1    0.48    0.67
  -6   6  -4   32.99    0.73
  -5  11   1    1.42    0.54
  -5  13   4    1.53    0.69
  -3   4  -3    1.07    0.43
  -3  13   7    0.41    0.68
  -2   8   1   27.24    0.63
  -2  11   5    2.83    0.55
  -1 -10   1    1.96    0.45
   0 -13   7    0.08    0.54
   0  -7   1   -0.07    0.42
   0  -4   0   41.11    1.02
   0   3   1    0.04    0.40
   1 -12  10    0.06    0.54
   1  -9   5    0.72    0.42
   1  -6   3   11.13    0.56
   2 -10  13    0.01    0.66
   2  -9  10    0.80    0.53
   3  -5  13    0.43    0.55
   1   9  15    0.19    1.52
  -6  -4  -6    0.03    0.80
  -5  -9  -4    5.25    1.09
  -3  -8  -3    0.61    0.77
   3   1  17    0.10    1.28
  -8   1  -6    6.79    0.88
  -8   4  -5   -0.23    0.81
  -8   6  -4    2.46    0.97
  -7   1  -6    1.39    0.81
  -7   4  -5    0.78    0.78
  -7   6  -4   -0.26    0.77
  -6   0  -6    0.50    0.62
  -6  12   2   -0.78    0.95
  -5   5  -4   32.77    0.80
  -5   8  -2    7.19    0.62
  -5   9  -1   12.13    0.78
  -5  10   0   -0.07    0.73
  -4   0  -5   -0.09    0.61
  -4   7  -2    2.65    0.59
  -4  11   2    1.71    0.74
  -3 -10  -2    7.08    0.71
  -3   1  -4    3.37    0.54
  -3  10   2    6.28    0.61
  -3  12   5    0.32    0.76
  -2 -13   2    1.64    0.80
  -2 -12   1    1.47    0.79
  -2 -11   0    0.36    0.62
  -1 -13   4    2.24    0.78
  -1   6   1  175.45    1.56
  -1   8   3   25.45    0.78
  -1  10   6  125.11    1.30
  -1  11   8    0.55    0.77
  -1  12  12   -0.04    1.03
   0 -11   4    0.06    0.59
   0 -10   3    8.84    0.66
   1 -12   9    0.87    0.76
   1 -10   6  105.66    1.18
   1  -8   4    2.53    0.60
   2 -10  12    0.29    0.77
   2  -8   8   23.45    0.78
   2  -7   7    0.21    0.58
   3  -6  14    2.44    0.81
   3  -6  15   -0.12    0.97
   3  -6  16    0.11    0.98
   3  -5  12    0.87    0.76
   3  -4  11    1.16    0.60
   3  -3  11    1.64    0.63
   3  -2  11    0.74    0.61
   3  -1  11    0.37    0.60
   3   1  13   -0.05    0.79
  -6   7  -3   33.44    0.72
  -4  10   1    4.87    0.45
  -3   7  -1    0.16    0.40
  -2 -14   3    0.01    0.57
  -1   7   2    6.36    0.49
   0 -12   5    2.90    0.55
   0  -9   2   -0.10    0.42
   1 -11   7    2.60    0.54
   1  -3   2   -0.02    0.39
   2 -10  11    0.01    0.54
   2  -9   9    2.95    0.54
   2  -6   6    0.90    0.42
   3  -6  13    2.31    0.57
  -3  -5  -4    2.11    1.04
  -7  -5  -6    0.80    1.24
  -8  -5  -6    4.97    1.41
  -6  -1  -6    1.51    0.79
   0  10  10   -0.21    0.97
   1   8  10   36.79    1.23
  -8   0  -6    0.12    0.84
  -7   0  -6    9.60    0.88
  -6  -2  -6    0.02    0.64
  -6   3  -5    0.71    0.60
  -6  11   1    3.74    0.94
  -5 -11  -3   -0.03    0.87
  -5   2  -5    0.90    0.61
  -5  12   3    2.00    0.85
  -4 -10  -3    0.69    0.83
  -4  -1  -5    0.08    0.61
  -4   8  -1    5.27    0.60
  -4   9   0    3.69    0.59
  -4  12   4    3.16    0.78
  -4  13   6    0.79    0.96
  -3   8   0   -0.01    0.57
  -3   9   1    8.51    0.62
  -3  13   8    0.85    0.97
  -2 -10  -1    0.08    0.62
  -2  -8  -2    0.51    0.62
  -2  -5  -3    4.47    0.73
  -2  10   4    0.23    0.58
  -2  12   8    3.71    0.82
  -1 -14   5    1.71    0.80
  -1  -9   0    0.21    0.60
  -1  -7  -1   32.57    0.92
   0 -14   8    3.26    0.97
   0 -13   6    0.03    0.76
   2 -10  10    0.67    0.75
   2  -3   5   84.54    1.33
   2  -2   5   87.63    1.44
   3  -7  15    0.45    0.97
   3  -6  12    0.00    0.75
   3  -5  11    0.34    0.59
   3  -3  10    3.67    0.64
   3  -2  10   17.49    0.83
   3   0  11    0.03    0.60
   3   1  12    0.54    0.63
  -8   7  -3   -0.03    0.68
  -7   7  -3    0.04    0.54
  -6   8  -2    0.04    0.52
  -6  10   0    7.48    0.59
  -4   3  -4   14.87    0.58
  -4   5  -3    1.96    0.42
  -3  11   4    1.74    0.53
  -2 -15   4    0.69    0.71
  -2   5  -1    9.29    0.47
   0  -5   0    0.03    0.36
   1 -13  10    0.22    0.66
   1 -12   8    0.35    0.53
   1  -7   3   13.62    0.56
   1  -4   2  179.88    1.81
   1  -1   2    0.58    0.45
   2  -8   7    2.34    0.43
   2  -4   5   17.04    0.65
   2  -1   5    0.31    0.35
   3  -7  14    0.81    0.56
   3  -4  10    7.66    0.55
  -6 -10  -4   19.41    1.52
  -6  -3  -6    3.51    0.84
  -4  -8  -4   46.17    1.39
   1   7   8   12.19    0.91
   3   2  14    9.24    1.16
   3   2  15   -0.06    1.02
   3   2  16    0.04    1.04
  -8  -1  -6    7.15    0.90
  -8   3  -5   -0.04    0.80
  -8   8  -2   -0.08    0.95
  -7  -1  -6    1.53    0.83
  -7   3  -5   14.61    0.86
  -7   8  -2    1.00    0.76
  -7  10   0   -0.20    0.94
  -6   5  -4   -0.01    0.59
  -6   9  -1    0.65    0.75
  -5   6  -3    0.06    0.59
  -5  11   2   -0.15    0.74
  -4 -14   0    7.46    1.11
  -4 -13  -1    1.23    0.87
  -4  11   3    4.58    0.75
  -4  13   7   -0.30    0.96
  -3 -14   1    0.04    1.01
  -3 -13   0    0.37    0.82
  -3   0  -4    2.79    0.55
  -3  12   6    2.47    0.77
  -2   0  -3   -0.03    0.54
  -2   3  -2   50.90    1.00
  -2  11   6    5.00    0.77
  -1 -13   3    5.28    0.81
  -1 -12   2   30.11    0.94
  -1  11   9    0.61    0.78
   0  -8   1   19.13    0.75
   0   8   6    2.45    0.62
   0   9   8   -0.01    0.60
   0  10  11    2.03    0.83
   1 -11   6   -0.11    0.73
   1 -10   5    1.03    0.60
   1  -9   4   19.67    0.72
   2 -11  12    0.04    0.94
   2  -9   8    0.10    0.58
   2  -7   6   42.19    0.84
   3  -7  13    0.32    0.77
   3  -6  11    0.18    0.67
   3  -5  10    0.30    0.59
   3  -1  10    0.85    0.61
   3   2  17   -0.01    1.06
  -8   5  -4    0.02    0.56
  -7   5  -4    0.28    0.54
  -7   9  -1    6.01    0.69
  -5   4  -4    0.36    0.42
  -3   5  -2   12.24    0.53
  -2   9   3   25.49    0.62
  -1 -11   1   11.23    0.56
  -1   4   0    0.04    0.37
  -1   9   5    0.88    0.42
   0 -14   7    1.13    0.69
   0 -12   4  109.66    1.21
   0 -11   3    0.09    0.42
   1 -13   9    0.13    0.66
   1  -5   2    9.80    0.53
   2 -11  11    0.12    0.55
   2 -10   9    0.15    0.53
   2  -5   5    0.00    0.41
   3  -8  15    0.21    0.69
   3  -7  12    0.00    0.54
  -4  -4  -5   26.14    2.10
  -8  -4  -6    0.12    1.32
  -8  -2  -6    0.23    1.05
  -7  -4  -6    2.01    1.07
  -4  -2  -5    2.04    0.78
   3   2  13    0.14    0.97
  -9   2  -5   -0.02    1.02
  -8  -3  -6    6.27    0.95
  -7  -3  -6    5.19    0.90
  -7  -2  -6    2.16    0.85
  -6   2  -5    0.38    0.60
  -6  11   2   -0.07    0.93
  -5   1  -5   -0.16    0.60
  -5   7  -2    7.80    0.63
  -5  10   1    1.22    0.73
  -5  12   4    0.34    0.93
  -4 -12  -2   -0.03    0.85
  -4  12   5   -0.07    0.76
  -3 -12  -1    4.59    0.85
  -3   3  -3   51.82    0.99
  -3  10   3    1.09    0.58
  -2 -14   2    0.33    0.81
  -2 -13   1    0.72    0.80
  -2   6   0    0.14    0.58
  -2  12   9   -0.08    0.79
  -1 -14   4    0.14    0.79
  -1  -3  -2    0.03    0.55
  -1   2  -1    8.72    0.73
  -1  10   7    9.41    0.68
  -1  11  10   -0.02    0.79
   0 -13   5    0.30    0.76
   0 -10   2    0.30    0.60
   0  -6   0  224.25    1.84
   1 -12   7    0.06    0.75
   2 -11  10    0.05    0.76
   3  -8  13    0.94    0.79
   3  -8  14   -0.10    0.96
   3  -7  11    0.03    0.75
   3  -6  10   31.54    0.84
   3  -4   9    8.90    0.69
   3  -3   9    0.16    0.59
   3  -2   9    6.75    0.70
   3   0  10    0.78    0.61
   3   1  11    0.38    0.62
  -6   6  -3    2.64    0.44
  -5   8  -1    1.96    0.42
  -5   9   0   -0.12    0.51
  -4   6  -2   -0.16    0.40
  -4  10   2   -0.03    0.51
  -3  12   7    0.59    0.55
  -2 -12   0    1.96    0.58
  -2   7   1   19.64    0.59
  -2   8   2    0.38    0.40
  -1  -8  -1   22.81    0.68
   1  -8   3   21.10    0.61
   2 -10   8    0.88    0.52
   2  -9   7    3.49    0.45
   2  -6   5    2.68    0.45
   3  -8  12    0.94    0.55
  -4  -3  -5    1.28    0.91
   1   8  11   13.42    1.13
  -9   1  -5   -0.09    1.03
  -8   2  -5   -0.14    0.80
  -8   6  -3   -0.02    0.95
  -7   2  -5    0.69    0.78
  -7   6  -3    0.45    0.75
  -6   4  -4   22.74    0.74
  -6  10   1    0.92    0.75
  -5 -13  -2    2.53    1.11
  -4   2  -4  150.80    1.47
  -4   7  -1    1.14    0.57
  -4   9   1    2.37    0.58
  -3 -11  -2   -0.17    0.81
  -3  -9  -3   16.32    0.83
  -3   6  -1   42.00    0.85
  -3   9   2    0.34    0.56
  -3  11   5    0.09    0.74
  -2 -15   3    5.79    1.04
  -2  -9  -2   10.84    0.73
  -2  10   5    0.02    0.58
  -2  11   7    4.63    0.78
  -2  12  10    0.14    0.97
  -1 -15   5    0.03    0.98
  -1 -10   0   -0.15    0.62
  -1  -4  -2  207.38    2.62
  -1   8   4    2.57    0.60
   0 -14   6    0.19    0.95
   0   4   2    4.19    0.60
   0   7   5   -0.03    0.58
   0  10  12    0.47    0.82
   1 -13   8   -0.09    0.77
   1 -11   5    6.28    0.64
   1  -6   2  306.63    1.95
   2 -11   9    0.80    0.76
   2  -8   6   -0.07    0.58
   2   0   5    0.02    0.49
   3  -9  14    0.32    0.97
   3  -7  10    0.29    0.59
   3  -5   9    2.08    0.61
   3  -1   9    3.39    0.66
  -8   4  -4    0.09    0.56
  -8   7  -2    1.67    0.67
  -7  10   1   -0.10    0.66
  -6   7  -2    2.56    0.54
  -6   9   0   -0.06    0.53
  -5   5  -3    2.07    0.43
  -5  11   3    0.08    0.53
  -4   8   0    8.42    0.47
  -4  11   4    3.17    0.54
  -3   7   0    0.03    0.40
  -3   8   1   13.36    0.51
   0  -9   1    0.01    0.42
   1 -12   6    0.07    0.53
   1 -10   4   -0.22    0.42
   2 -12  11    0.94    0.68
   3  -9  13    0.33    0.67
   3  -8  11    0.47    0.54
   3  -6   9    0.17    0.41
  -2  -6  -3   12.13    0.93
   3   2  12    0.00    0.76
  -8   8  -1    0.12    0.95
  -7   4  -4    0.11    0.75
  -7   7  -2    2.27    0.76
  -7   8  -1    0.33    0.76
  -7   9   0   -0.03    0.85
  -6   8  -1   -0.29    0.73
  -5   0  -5    0.00    0.61
  -5   3  -4   30.83    0.81
  -5  12   5    3.16    0.94
  -4   4  -3   -0.03    0.58
  -4  12   6    0.02    0.76
  -3  -1  -4    3.12    0.58
  -3  12   8    0.05    0.77
  -2 -11  -1    0.48    0.63
  -2  12  11    0.75    1.00
  -1 -14   3    0.01    0.80
  -1 -13   2   -0.02    0.79
  -1  -5  -2   11.09    0.72
  -1   5   1  164.11    1.61
  -1   7   3   15.37    0.72
  -1  10   8    1.58    0.76
  -1  11  11    0.59    0.81
   0 -13   4    0.19    0.77
   0 -12   3   21.36    0.89
   0  -7   0    0.08    0.61
   0   5   3    0.12    0.48
   0   6   4  361.34    2.44
   0   9   9   -0.01    0.60
   0  10  13    1.16    1.02
   1 -13   7    0.32    0.77
   1  -9   3    0.22    0.59
   2 -12  10    0.44    0.94
   2 -10   7    0.09    0.58
   2  -7   5    1.70    0.60
   3  -9  12    0.11    0.78
  -9   3  -4    1.54    0.72
  -6   1  -5   24.07    0.67
  -6  11   3    2.28    0.67
  -5  10   2   -0.05    0.51
  -3  10   4   -0.03    0.40
  -1 -12   1    1.11    0.56
  -1   6   2  274.18    1.86
  -1   9   6    0.05    0.41
   0 -11   2   -0.07    0.43
   1  -7   2    6.93    0.51
   2 -11   8    0.04    0.53
   2  -9   6   12.66    0.54
   2  -4   4  303.17    2.29
   3  -8  10    0.17    0.53
   3  -7   9    0.06    0.42
   3  -4   8   -0.02    0.42
   3  -3   8    0.05    0.41
  -3  -6  -4    1.82    0.92
  -5 -10  -4   -0.14    1.05
   0   8   7   19.52    0.90
   1   6   7   10.19    0.89
  -9   0  -5   -0.27    1.03
  -8   1  -5    0.27    0.80
  -8   5  -3    2.83    0.79
  -7   1  -5    2.27    0.79
  -6   5  -3   47.07    0.85
  -5   6  -2  140.74    1.19
  -4 -14  -1    0.68    1.07
  -4 -11  -3    4.95    0.89
  -4  10   3    0.86    0.72
  -3 -14   0    0.01    1.03
  -3 -13  -1    0.28    0.84
  -3   2  -3   12.24    0.64
  -3   4  -2   14.19    0.70
  -3  11   6    0.13    0.74
  -2 -14   1    0.72    0.83
  -2   4  -1   40.84    0.89
  -2   9   4    1.23    0.58
  -2  11   8   -0.17    0.76
  -1 -15   4    0.49    0.99
  -1  -9  -1    1.10    0.62
  -1  11  12    0.60    1.00
   0 -14   5    0.66    0.79
   0  10  14    0.14    1.03
   1 -14   8    0.10    0.96
   2 -12   9    0.01    0.77
   2  -8   5    1.10    0.59
   2  -5   4    1.17    0.61
   2  -3   4    2.92    0.53
   3 -10  13   -0.50    0.97
   3  -9  11    0.16    0.77
   3  -5   8    0.24    0.58
   3  -2   8    0.12    0.59
   3   0   9    0.00    0.60
   3   1  10    0.95    0.63
  -7   5  -3    1.45    0.54
  -6  10   2   -0.11    0.53
  -5   7  -1    2.96    0.42
  -5   8   0    0.18    0.40
  -5   9   1   10.10    0.56
  -5  11   4    0.13    0.53
  -5  12   6   14.81    0.76
  -4  12   7   -0.27    0.66
  -2 -15   2    0.17    0.72
  -2   2  -2    0.75    0.39
  -2  10   6    0.67    0.42
  -1 -11   0   -0.11    0.44
   0 -15   6    0.19    0.68
   1 -12   5    0.47    0.53
   1 -11   4    5.58    0.48
   2  -2   4   33.15    0.93
   3 -10  12    0.17    0.67
   3  -6   8    0.31    0.41
   1   8  12    0.08    1.13
   3   3  16    0.17    1.22
  -5 -12  -3    1.75    1.33
  -2  -1  -3    3.79    0.79
   1   7   9    1.30    0.76
   3   3  15    0.92    1.05
  -9  -1  -5    0.19    1.04
  -9   2  -4    0.20    1.00
  -8   0  -5    0.17    0.81
  -8   3  -4    1.60    0.79
  -8   6  -2   -0.18    0.86
  -7   3  -4    1.44    0.76
  -7  10   2    0.87    0.94
  -6   3  -4    6.47    0.63
  -6   6  -2   -0.14    0.58
  -5  -1  -5    0.08    0.61
  -4  -9  -4    0.15    0.65
  -4   1  -4    2.03    0.61
  -4   5  -2    9.33    0.64
  -4   9   2    0.18    0.56
  -4  11   5    7.46    0.77
  -3   9   3   15.32    0.66
  -3  12   9    0.11    0.95
  -2 -13   0    0.19    0.81
  -2 -10  -2   -0.14    0.62
  -2  -7  -3   10.61    0.77
  -2   8   3   14.47    0.67
  -1  -6  -2  327.29    2.50
  -1  10   9    3.96    0.79
  -1  11  13    0.03    1.01
   0 -10   1    7.16    0.68
   0  -8   0  118.10    1.29
   0   9  10   -0.02    0.76
   1 -13   6    0.05    0.77
   1 -10   3   10.73    0.69
   1  -8   2    7.77    0.65
   1   0   2   39.84    1.70
   2 -11   7    4.51    0.77
   2 -10   6    0.72    0.59
   2  -6   4    1.05    0.60
   3 -10  11    0.21    0.77
   3  -9  10    0.49    0.75
   3  -8   9    3.14    0.70
   3  -7   8    0.21    0.59
   3  -1   8    0.87    0.61
  -8   7  -1   -0.06    0.67
  -8   8   0    0.33    0.66
  -7   6  -2    3.85    0.55
  -7   9   1    7.11    0.68
  -6   9   1    0.83    0.52
  -6  11   4    0.12    0.65
  -5   4  -3    0.36    0.41
  -2   5   0   19.64    0.59
  -2  11   9    1.33    0.55
   0 -13   3    0.08    0.54
   1 -14   7    1.51    0.69
   2 -12   8    3.56    0.58
   2  -9   5    7.77    0.50
   2   2   6    1.25    0.91
   3   3  17    0.02    1.52
   3   2  11    0.76    0.77
   3   3  14    0.36    1.01
  -9  -2  -5    0.09    1.06
  -7   0  -5    0.04    0.77
  -7   7  -1   -0.05    0.74
  -7   8   0    0.21    0.75
  -6   0  -5    0.30    0.61
  -6   7  -1   32.77    0.88
  -6   8   0   17.05    0.80
  -5   2  -4    1.68    0.60
  -5  10   3   -0.22    0.73
  -5  12   7   -0.25    0.94
  -4 -13  -2    0.03    0.87
  -4   3  -3    6.78    0.63
  -4   6  -1   14.86    0.66
  -4   7   0   29.11    0.74
  -4   8   1    4.86    0.59
  -4  12   8    0.09    0.94
  -3 -12  -2   10.20    0.91
  -3 -10  -3    1.08    0.65
  -3   5  -1   18.83    0.71
  -3   8   2    0.96    0.56
  -3  10   5    4.17    0.60
  -3  11   7    0.24    0.74
  -3  12  10    0.47    0.96
  -2 -12  -1    1.75    0.81
  -2   6   1   73.20    1.03
  -2   7   2   28.85    0.77
  -1 -15   3    0.11    0.99
  -1 -14   2    0.16    0.81
  -1 -13   1    6.43    0.83
  -1   8   5   18.09    0.73
   0 -15   5    0.08    0.97
   0 -14   4    0.87    0.80
   0 -12   2    0.08    0.70
   2 -13   9    0.88    0.95
   2  -7   4    2.03    0.60
   3 -11  12    0.19    0.96
   3 -10  10    7.50    0.82
   3  -9   9    4.88    0.78
   3  -8   8    1.75    0.60
   3  -5   7    5.53    0.64
   3  -4   7    9.26    0.70
   3  -3   7    0.43    0.59
   4  -4  16    0.11    1.02
  -8   4  -3   -0.19    0.55
  -5  11   5    0.23    0.53
  -4  10   4   64.38    0.85
  -3   6   0   -0.06    0.40
  -1   3   0   -0.02    0.38
  -1   9   7    0.49    0.41
   1 -13   5    0.64    0.54
   1 -12   4    0.40    0.53
   1  -9   2    1.03    0.43
   1  -5   1  159.50    1.59
   1  -4   1   51.15    1.04
   3  -6   7    4.63    0.47
   4  -5  15    0.04    0.71
   4  -4  15    2.45    0.73
  -6  -8  -5    1.16    2.06
  -6 -11  -4   -0.03    1.57
   1   5   6    0.24    0.74
   1   8  13    1.60    1.02
  -9   1  -4    0.19    1.00
  -9   3  -3    0.55    0.98
  -8  -1  -5    0.14    0.81
  -8   2  -4    0.06    0.78
  -7   4  -3    0.17    0.74
  -7  10   3   -0.07    0.93
  -6   2  -4    3.30    0.61
  -6   4  -3    0.57    0.58
  -6  10   3    0.11    0.75
  -5   5  -2    8.68    0.63
  -5   9   2    3.52    0.72
  -4  11   6    1.05    0.74
  -4  12   9    0.17    0.95
  -3 -15   0    0.07    1.05
  -3   7   1   -0.01    0.56
  -2   9   5    8.49    0.63
  -2  10   7    0.22    0.58
  -2  11  10   -0.03    0.77
  -1 -12   0   -0.02    0.71
  -1 -10  -1    1.36    0.65
  -1  -7  -2    7.29    0.71
  -1  10  10   10.80    0.85
   0 -11   1   -0.15    0.61
   0  -9   0   -0.01    0.60
   0   2   1    1.79    0.69
   0   7   6    0.02    0.57
   0   8   8    6.07    0.65
   1 -14   6    0.10    0.95
   1 -11   3    8.32    0.66
   1  -6   1  183.26    1.57
   2 -12   7    2.64    0.78
   2 -11   6    4.35    0.78
   2 -10   5    0.29    0.59
   2  -8   4   -0.21    0.59
   2  -1   4    5.33    0.64
   3 -11  11    0.13    0.96
   3  -7   7    0.06    0.58
   3  -2   7   25.50    0.91
   4  -6  14    0.02    0.89
   4  -6  15    0.23    1.00
   4  -5  14    0.13    0.80
   4  -4  14   -0.06    0.81
   4  -3  14    0.21    0.80
   4  -3  15    0.32    0.83
   4  -3  16    0.35    1.03
  -8   5  -2    1.11    0.55
  -7   2  -4    0.10    0.53
  -6  11   5    1.02    0.66
  -2 -15   1    8.99    0.80
   1  -3   1    6.43    0.53
   2 -13   8    0.29    0.66
   3 -11  10    0.09    0.55
   3 -10   9    0.72    0.54
   3  -9   8    2.48    0.55
   4  -5  13    0.02    0.56
   4  -4  13    0.65    0.57
  -3  -7  -4    4.35    0.94
  -5  -2  -5    1.19    0.76
  -3  -2  -4    1.98    0.80
   0   9  11    0.08    0.94
   1   8  14    0.06    1.02
  -8  -2  -5   -0.20    0.83
  -8   6  -1    0.05    0.76
  -8   8   1   -0.30    0.93
  -7  -1  -5    2.72    0.80
  -7   9   2    0.98    0.91
  -6  -1  -5   24.68    0.86
  -6   5  -2    8.46    0.63
  -6   9   2    0.31    0.73
  -5   6  -1    0.42    0.57
  -5   7   0   -0.01    0.56
  -5   8   1    2.54    0.57
  -5  10   4   -0.01    0.73
  -5  11   6    0.18    0.75
  -4 -12  -3    1.07    0.87
  -4   9   3    1.31    0.56
  -3 -14  -1   -0.06    1.04
  -3   3  -2    0.01    0.47
  -3   9   4    0.71    0.57
  -3  11   8    0.42    0.75
  -2 -14   0    0.21    0.83
  -2 -11  -2    1.73    0.65
  -2  -8  -3   13.47    0.79
  -1   7   4   52.45    0.95
   0 -15   4    0.10    0.98
   0 -14   3   -0.12    0.79
   0  -5  -1    0.07    0.50
   1  -7   1   35.51    0.86
   2  -9   4    1.11    0.59
   3  -8   7    0.25    0.58
   3   0   8    1.33    0.62
   4  -7  13   -0.02    0.80
   4  -7  14    0.32    0.98
   4  -6  13    0.33    0.80
   4  -5  12    0.39    0.78
   4  -4  12   11.30    0.89
   4  -3  13   -0.07    0.79
   4  -2  14   -0.09    0.81
   4  -2  15    2.79    0.86
   4  -2  16    0.57    1.04
  -9   4  -2   14.23    0.77
  -8   7   0    1.01    0.66
  -7   5  -2    1.36    0.53
  -7   8   1    0.19    0.52
  -6   8   1   -0.11    0.51
  -4   0  -4   25.17    0.76
  -4   4  -2   -0.02    0.40
  -4  11   7    1.92    0.54
  -3   1  -3   74.93    1.19
  -3  10   6   12.22    0.59
  -2   8   4    0.05    0.40
  -2  11  11    0.38    0.55
  -1 -15   2   -0.01    0.71
  -1  -8  -2    6.15    0.52
  -1   1  -1   71.19    1.68
   0 -13   2   -0.04    0.55
   1 -13   4    1.45    0.56
   1 -10   2  148.27    1.23
   2 -13   7    0.08    0.55
   2 -12   6    0.02    0.53
   2  -6   3   10.60    0.55
   2  -5   3    4.32    0.49
   2  -4   3    1.15    0.36
   3 -10   8    0.02    0.53
   4  -8  14   -0.09    0.70
   4  -6  12    3.99    0.60
   3   3  13    0.40    1.14
   1   7  10   -0.04    0.73
   1   8  15    2.08    1.29
   1   8  16    0.11    1.29
   2   1   5    0.36    0.61
   3   1   9    3.23    0.81
  -9   0  -4   -0.18    1.00
  -8   1  -4    1.20    0.79
  -8   3  -3    0.17    0.77
  -7   6  -1   -0.27    0.73
  -7   7   0   -0.18    0.73
  -7  10   4   -0.02    0.92
  -6   6  -1    2.86    0.59
  -6   7   0   21.73    0.81
  -6  10   4   16.91    0.82
  -6  11   6    0.80    0.92
  -5 -13  -3    0.86    1.11
  -5   1  -4    5.32    0.63
  -5   3  -3   54.16    0.92
  -4   8   2    0.03    0.55
  -4  10   5    6.84    0.75
  -3 -13  -2    2.40    0.87
  -3 -11  -3    0.46    0.82
  -3  11   9    0.03    0.76
  -2 -13  -1    0.23    0.82
  -2   3  -1   62.51    1.09
  -2  10   8    1.07    0.73
  -1 -14   1    2.09    0.82
  -1 -11  -1   13.75    0.74
  -1   4   1   54.90    1.06
  -1   6   3   12.42    0.70
  -1   8   6   91.16    1.16
  -1   9   8    8.76    0.66
  -1  10  11    1.09    0.77
   0 -12   1   16.73    0.76
   0 -10   0   61.54    1.00
   0  -6  -1  122.24    1.47
   0  -4  -1   70.68    1.36
   0   6   5    9.99    0.71
   0   9  12   -0.07    0.79
   1 -14   5    1.05    0.80
   1 -12   3   -0.08    0.76
   1  -8   1   27.47    0.79
   2 -11   5    3.88    0.76
   2  -7   3    9.33    0.67
   3 -12  10    0.17    0.96
   3 -11   9    0.50    0.77
   3  -9   7    5.75    0.64
   3  -6   6    7.07    0.65
   3  -5   6    7.42    0.67
   3  -4   6   87.70    1.19
   4  -8  13    0.99    0.98
   4  -7  12    1.63    0.79
   4  -5  11   -0.11    0.76
   4  -3  12    0.05    0.78
   4  -2  13    2.43    0.83
   4  -1  15    0.03    0.83
   4  -1  16    0.03    1.04
  -9   2  -3   -0.07    0.69
  -5   9   3    4.38    0.53
  -4   5  -1    0.98    0.41
  -3   8   3    0.61    0.40
  -2   9   6   13.55    0.53
  -2  11  12    0.13    0.68
  -1   5   2    9.89    0.51
   0  -7  -1   -0.03    0.43
   2 -10   4    0.08    0.42
   2  -3   3   74.47    1.23
   3  -7   6    1.46    0.43
   3  -1   7   10.10    0.63
   4  -8  12    2.69    0.61
   4  -6  11    2.20    0.57
   4  -4  11    4.75    0.60
   2   6  14   -0.03    1.65
  -8  -3  -5   -0.07    1.02
  -5 -11  -4    0.40    1.08
  -4 -14  -2   -0.21    1.33
  -4 -10  -4   73.21    1.67
   1   4   5   19.36    1.05
   1   6   8    1.23    0.74
  -8   4  -2    0.29    0.75
  -7  -2  -5    0.91    0.79
  -7   1  -4    6.56    0.79
  -7   3  -3   20.35    0.85
  -7   9   3    4.36    0.93
  -6  -2  -5    0.53    0.61
  -6   1  -4    1.62    0.60
  -6   3  -3    0.30    0.58
  -6   9   3    0.91    0.73
  -5  -3  -5   45.41    1.24
  -5  10   5    2.23    0.74
  -5  11   7    0.15    0.91
  -4   2  -3   26.98    0.81
  -4   6   0   39.35    0.79
  -4   7   1    0.94    0.56
  -4  11   8    0.21    0.75
  -3  -8  -4   -0.06    0.63
  -3   4  -1   15.46    0.70
  -2  -9  -3   29.24    0.93
  -2   1  -2   84.78    1.48
  -2   7   3    9.58    0.64
  -1 -13   0    0.01    0.80
  -1  -9  -2    1.63    0.63
  -1  10  12    0.52    0.79
   0   8   9    9.49    0.70
   1 -11   2    0.32    0.60
   1  -2   1    8.10    0.76
   2  -8   3   16.19    0.70
   3 -12   9    0.34    0.94
   3 -11   8    0.33    0.76
   3 -10   7    0.25    0.75
   3  -8   6    1.13    0.59
   3  -3   6   25.54    0.90
   4  -9  13    0.00    0.98
   4  -7  11   -0.01    0.77
   4  -3  11    1.28    0.63
   4  -2  12    2.25    0.81
   4  -1  14    3.97    0.87
  -9  -1  -4    0.19    0.72
  -8   8   2    0.20    0.65
  -5   4  -2   31.71    0.66
  -5   8   2    7.51    0.45
  -4   9   4    0.19    0.40
  -3   7   2   12.61    0.51
  -3   9   5    9.85    0.49
  -3  10   7    0.01    0.51
   0 -15   3   -0.06    0.70
   1  -9   1    0.93    0.43
   2 -14   7    1.09    0.69
   2 -13   6    0.30    0.55
   2 -12   5   -0.01    0.53
   4  -9  12    0.07    0.68
   4  -8  11    1.18    0.56
  -8  -7  -5    0.02    1.56
  -8  -4  -5   -0.01    1.04
   0   9  13    0.02    0.98
   3   2  10   22.16    1.16
  -9   3  -2    0.62    0.96
  -8  -5  -5    0.19    1.05
  -8   0  -4    2.19    0.80
  -8   2  -3    0.43    0.77
  -8   5  -1    1.76    0.76
  -8   6   0    1.21    0.76
  -8   7   1    0.30    0.92
  -7   4  -2   62.14    1.01
  -7   8   2    1.74    0.74
  -6  10   5    0.34    0.83
  -4  10   6    0.28    0.72
  -3 -15  -1    2.04    1.08
  -3   5   0    0.04    0.56
  -3   6   1   45.06    0.84
  -3  11  10    0.03    0.76
  -2 -15   0    0.54    1.04
  -2 -12  -2    0.11    0.80
  -2   4   0  436.38    2.41
  -2   6   2    2.50    0.59
  -2  10   9    0.41    0.74
  -1   9   9    2.74    0.61
  -1  10  13    1.54    0.98
   0 -14   2    0.16    0.80
   0 -11   0   -0.02    0.61
   0  -8  -1   20.25    0.78
   0  -3  -1    0.00    0.57
   0   5   4   -0.04    0.47
   0   7   7    0.06    0.57
   1 -15   5    0.25    0.97
   1 -14   4    0.00    0.79
   1 -13   3    4.68    0.80
   2 -11   4    0.76    0.60
   2  -9   3   28.88    0.78
   3  -9   6    0.55    0.59
   4  -9  11   -0.07    0.78
   4  -7  10    0.00    0.76
   4  -6  10    0.05    0.76
   4  -5  10    2.45    0.63
   4  -4  10   -0.12    0.60
   4  -1  13    0.78    0.81
  -9   1  -3    0.49    0.69
  -6   4  -2   -0.04    0.40
  -6   8   2   -0.10    0.50
  -5   5  -1   10.01    0.48
  -5   7   1    2.94    0.41
  -5  11   8    0.57    0.64
  -4  11   9    0.20    0.65
  -2   5   1    9.63    0.46
  -1 -15   1    0.12    0.71
  -1 -12  -1    1.63    0.57
   0 -13   1   -0.07    0.55
   2  -2   3    2.05    0.41
   3 -12   8   -0.10    0.55
   3 -11   7   -0.21    0.54
   3  -2   6   24.89    0.78
   4 -10  12   -0.06    0.69
   4  -8  10    0.04    0.54
   1   3   4  119.31    2.81
  -8  -6  -5   -0.13    1.32
  -7  -3  -5   15.87    1.11
   0   9  14   -0.12    1.21
   1   7  11    0.39    0.75
   4   0  16   -0.11    1.27
  -9  -2  -4    0.10    1.02
  -9   4  -1    0.02    0.94
  -7   0  -4    0.49    0.76
  -7   5  -1    2.40    0.73
  -7   6   0    0.23    0.72
  -7   7   1    0.62    0.73
  -7   9   4    0.88    0.91
  -6  -3  -5    0.56    0.62
  -6   5  -1   58.43    0.87
  -6   7   1   33.79    0.86
  -5   0  -4    0.14    0.59
  -5   2  -3   12.64    0.68
  -5   6   0    0.07    0.55
  -5   9   4    4.84    0.73
  -5  10   6    0.27    0.73
  -4 -13  -3    0.25    1.07
  -4   8   3    0.68    0.55
  -3  11  11    0.50    0.94
  -2 -14  -1    0.93    0.84
  -2 -10  -3    1.60    0.64
  -2   8   5    1.50    0.57
  -2   9   7    4.06    0.60
  -1 -14   0   -0.27    0.82
  -1 -10  -2  190.45    1.63
  -1   7   5   24.45    0.76
  -1  10  14    0.03    0.99
   0  -9  -1   -0.17    0.60
   0   3   2    0.07    0.55
   0   4   3   10.90    0.70
   0   9  15   -0.04    1.02
   1 -12   2   30.34    0.93
   1 -10   1    2.38    0.62
   2 -14   6   -0.28    0.95
   2 -13   5   -0.16    0.77
   2   0   4   67.26    1.61
   3 -10   6   15.28    0.82
   3  -7   5    0.42    0.58
   3  -6   5    0.19    0.58
   3  -5   5   13.50    0.72
   4 -10  11    1.17    0.97
   4  -9  10    0.52    0.77
   4  -6   9    0.22    0.60
   4  -3  10    3.07    0.64
   4  -2  11    9.08    0.76
   4  -1  12    0.22    0.78
   4   0  15    0.08    0.83
  -8   8   3   -0.16    0.65
  -7   2  -3    1.62    0.53
  -6   6   0   94.67    0.90
  -6   9   4    0.00    0.51
  -6  10   6   -0.10    0.64
  -4   3  -2    7.30    0.48
  -3   8   4   -0.11    0.39
  -3  10   8    0.05    0.51
  -2  10  10    1.04    0.53
  -1   8   7    2.85    0.44
   2 -12   4    1.51    0.55
   2 -10   3    0.94    0.43
   3  -8   5    1.48    0.42
   3  -4   5   22.65    0.68
   4  -7   9    0.08    0.53
   4  -5   9    0.37    0.43
   2   6  15    0.08    1.57
   3   3  12   -0.03    0.87
  -5  -4  -5   16.66    1.07
  -4  -1  -4    2.27    0.75
  -3 -12  -3    6.58    1.07
  -3  -9  -4    0.97    0.78
   4   0  14   -0.03    1.00
  -9   2  -2    1.70    0.96
  -8  -1  -4    1.12    0.80
  -8   3  -2    3.87    0.77
  -7  -4  -5    0.96    0.82
  -6   0  -4   10.55    0.69
  -6   2  -3   11.01    0.66
  -5  11   9    0.12    0.93
  -4   9   5    5.11    0.59
  -4  10   7    0.65    0.72
  -4  11  10    0.62    0.93
  -3 -14  -2   16.91    1.16
  -3   2  -2   24.92    0.75
  -3   9   6    0.43    0.56
  -3  11  12   -0.05    0.95
  -1   9  10    0.11    0.73
   0 -15   2    0.08    0.99
   0 -12   0  163.58    1.52
   0   8  10    7.60    0.67
   1 -15   4    0.70    0.97
   1 -14   3    0.21    0.79
   1  -6   0    0.06    0.49
   2  -7   2   29.03    0.80
   2  -6   2    2.58    0.62
   2  -5   2   42.13    0.86
   3 -13   8    0.70    0.96
   3 -12   7    0.61    0.77
   4 -10  10    0.29    0.78
   4  -8   9    2.54    0.78
   4  -4   9    8.95    0.71
  -8   7   2    1.72    0.65
  -7   8   3   -0.01    0.51
  -5   8   3    0.24    0.39
  -4   7   2    2.11    0.40
   0 -14   1    0.45    0.57
   0 -10  -1    7.09    0.51
   1 -11   1   10.96    0.54
   1  -7   0   -0.01    0.43
   1  -5   0    0.05    0.35
   2 -11   3    1.29    0.44
   2  -8   2    0.13    0.42
   3 -11   6   -0.11    0.53
   3  -9   5    9.02    0.52
   4  -9   9    0.45    0.55
   4  -2  10    0.04    0.42
   2   6  16    0.05    1.95
  -9  -3  -4    1.61    1.27
  -4 -11  -4    3.14    1.07
   3   0   7   -0.04    0.72
  -9   0  -3   -0.14    0.97
  -8   1  -3    3.18    0.77
  -8   4  -1   -0.08    0.74
  -8   5   0    0.30    0.74
  -8   6   1    0.00    0.75
  -7   3  -2    1.48    0.73
  -7   9   5    0.76    0.91
  -6   8   3    0.98    0.71
  -5   9   5    3.37    0.73
  -5  10   7    0.78    0.74
  -4   1  -3   24.99    0.80
  -4   4  -1    0.91    0.56
  -4   6   1   14.94    0.64
  -3   0  -3    0.02    0.48
  -3  10   9    0.92    0.73
  -2 -13  -2    1.44    0.83
  -2   7   4    2.01    0.57
  -2   9   8   -0.04    0.56
  -2  10  11    0.04    0.75
  -1 -13  -1    6.69    0.84
  -1 -11  -2    0.51    0.63
  -1   6   4    2.30    0.59
   1 -13   2    0.38    0.78
   1  -8   0   -0.11    0.59
   2 -14   5   -0.09    0.95
   2  -4   2    1.33    0.50
   3  -3   5    1.64    0.61
   3   1   8    1.04    0.61
   4 -11  10    0.31    0.96
   4  -7   8    0.13    0.59
   4  -6   8   14.21    0.74
   4  -3   9    1.25    0.61
   4  -1  11    0.00    0.61
   4   0  13    0.04    0.79
  -9   3  -1    0.32    0.67
  -7   7   2    2.26    0.52
  -6   9   5    3.96    0.54
  -6  10   7   -0.17    0.64
  -5   3  -2    0.30    0.39
  -5   7   2    7.53    0.45
  -4   5   0   15.00    0.52
  -4  10   8   11.32    0.59
  -3   7   3    2.64    0.41
   2 -13   4    0.13    0.54
   2  -9   2    9.01    0.50
   3 -13   7    0.58    0.67
   3 -12   6    1.60    0.56
   3 -10   5    3.58    0.45
   3  -1   6    8.27    0.59
   4 -10   9    0.67    0.56
   4  -8   8   38.77    0.90
   4  -5   8    4.63    0.50
  -7  -8  -5    0.93    2.03
  -3  -3  -4    0.11    0.95
  -7  -5  -5    1.77    1.02
  -6  -4  -5    5.80    0.84
  -5 -12  -4    0.10    1.34
   1   7  12   -0.03    0.93
  -9   4   0   -0.14    0.93
  -8  -2  -4    0.08    0.79
  -7  -1  -4    6.44    0.79
  -7   4  -1    0.00    0.71
  -7   6   1    0.09    0.71
  -6   3  -2    2.27    0.57
  -6   7   2    3.00    0.71
  -4   8   4   41.37    0.77
  -3 -10  -4   -0.12    0.64
  -2 -15  -1   10.16    1.11
  -2 -11  -3    1.67    0.65
  -2   2  -1    1.41    0.53
  -2   8   6   -0.05    0.55
  -2  10  12   -0.06    0.77
  -1 -15   0    0.14    1.01
  -1   2   0    0.08    0.58
  -1   8   8    0.03    0.56
  -1   9  11    0.78    0.75
   0 -13   0    0.00    0.79
   0 -11  -1   -0.21    0.62
   0   6   6    8.75    0.68
   0   7   8    0.01    0.57
   0   8  11   53.71    1.17
   1 -15   3    0.40    0.98
   1 -12   1    1.41    0.71
   1  -9   0    0.25    0.59
   1  -4   0    0.02    0.52
   2 -12   3    6.38    0.79
   3  -7   4    3.64    0.61
   3  -6   4    1.25    0.59
   4  -9   8    0.23    0.75
   4  -4   8   24.96    0.88
  -8   2  -2   -0.03    0.53
  -7   1  -3    3.50    0.44
  -7   5   0   -0.13    0.50
  -6   6   1    2.62    0.41
  -5   4  -1    0.11    0.38
  -5   6   1    0.49    0.39
  -5  10   8    0.00    0.52
  -4   9   6    0.60    0.50
  -3   3  -1   75.79    1.01
  -3   6   2   53.70    0.78
  -3   8   5    1.52    0.40
  -3   9   7    5.62    0.44
  -3  10  10    8.62    0.59
   1 -14   2    0.28    0.56
   2 -10   2   -0.16    0.42
   3 -11   5   -0.03    0.53
   3  -8   4    0.04    0.41
   3  -5   4    1.89    0.43
   4 -11   9    0.28    0.67
  -7  -6  -5    0.11    1.17
  -3 -13  -3    1.07    1.05
   1   5   7   27.45    1.11
   1   6   9    1.66    0.73
   4   0  12    5.90    1.05
   4   1  16    0.08    1.27
  -9  -1  -3    0.47    0.98
  -9   1  -2    0.27    0.95
  -8   0  -3   -0.07    0.76
  -8   7   3   -0.36    0.90
  -7   8   4    0.01    0.73
  -7   9   6    0.64    0.90
  -6  -1  -4    1.56    0.60
  -6   1  -3    5.69    0.62
  -6   4  -1    0.42    0.55
  -6   5   0    6.04    0.59
  -6   8   4    9.18    0.75
  -6  10   8   15.53    0.98
  -5  -1  -4    4.85    0.64
  -5   1  -3   13.31    0.69
  -5   5   0    0.09    0.54
  -5   8   4    0.07    0.62
  -4 -14  -3    0.35    1.10
  -4  10   9    0.91    0.74
  -2   6   3   10.86    0.64
  -2  10  13    0.09    0.95
  -1 -14  -1    1.94    0.84
  -1 -12  -2   34.27    1.00
  -1  -7  -3   16.47    0.80
  -1   5   3  111.77    1.32
  -1   7   6    0.29    0.56
   0 -15   1   -0.19    1.00
   1 -10   0   -0.21    0.60
   1  -1   1   72.84    1.73
   2 -14   4    0.11    0.79
   2  -3   2   49.32    1.02
   2  -1   3    3.58    0.59
   3 -13   6    0.62    0.87
   3  -9   4    0.44    0.59
   3  -2   5   31.68    0.92
   4 -10   8    9.21    0.85
   4  -8   7    3.83    0.63
   4  -7   7    0.29    0.59
   4  -6   7    0.20    0.58
   4  -2   9    0.62    0.60
   4  -1  10    1.95    0.63
   5  -6  14    0.16    1.00
  -8   6   2   -0.08    0.64
  -6   9   6    0.22    0.51
  -5   9   6    0.15    0.50
  -4   7   3    4.82    0.42
  -3   4   0    0.02    0.39
  -3   5   1   17.24    0.55
  -2 -14  -2   -0.14    0.60
  -2   9   9    2.47    0.52
   2 -13   3    0.66    0.55
   2 -11   2    1.60    0.43
   3 -12   5    0.23    0.54
   3 -10   4   -0.01    0.41
   3  -4   4    0.97    0.42
   4 -12   9    0.43    0.68
   4 -11   8    0.18    0.55
   4  -3   8   15.41    0.68
   5  -7  13   -0.01    0.70
   5  -5  14    0.26    0.71
  -7  -7  -5    0.02    1.35
  -5  -5  -5   17.30    1.35
  -6  -5  -5   28.58    1.22
  -4 -12  -4    4.13    1.10
   4   1  15    0.11    1.02
  -9   2  -1    0.05    0.94
  -8  -3  -4    1.82    0.81
  -8   3  -1    0.22    0.73
  -8   4   0    0.13    0.73
  -8   5   1    1.34    0.74
  -7   2  -2   -0.08    0.57
  -7   7   3   -0.24    0.72
  -5  10   9    0.92    0.90
  -4   2  -2    0.00    0.56
  -3  10  11    0.15    0.75
  -2 -12  -3    7.18    0.87
  -2   5   2   42.30    0.85
  -2  10  14    0.16    0.96
  -1  -8  -3   23.80    0.86
  -1  -6  -3   10.46    0.78
  -1   3   1    7.08    0.64
  -1   4   2  206.29    1.85
  -1   9  12    0.15    0.75
   0 -14   0    0.92    0.81
   0 -12  -1   17.33    0.79
   0  -8  -2    0.62    0.60
   0  -7  -2   -0.08    0.60
   0  -2  -1    1.99    0.69
   0   8  12    1.52    0.77
   1 -13   1    5.60    0.82
   1 -11   0    0.18    0.60
   1   7  13    0.10    0.77
   4  -9   7    2.78    0.78
   4  -5   7    1.21    0.60
   5  -6  13    0.18    0.98
   5  -5  13    0.54    0.82
   5  -4  15    0.80    1.03
  -6   7   3   31.42    0.67
  -5   7   3   -0.04    0.38
  -4   8   5    1.93    0.40
  -4   9   7    3.41    0.52
  -4  10  10    0.25    0.53
  -3   9   8    2.58    0.51
  -2   3   0    6.03    0.44
   0  -6  -2    6.68    0.48
   1 -15   2    0.07    0.70
   1  -3   0    0.01    0.38
   2  -8   1   28.47    0.69
   2  -7   1   20.35    0.62
   3 -14   6    0.24    0.68
   3 -11   4    1.79    0.54
   4 -12   8   -0.03    0.68
   4 -10   7    0.32    0.54
   5  -8  12    0.00    0.70
   5  -7  12    0.27    0.69
   5  -6  12    0.01    0.57
   5  -4  14    0.11    0.71
  -5  -8  -5    5.34    1.86
  -2  -2  -3    2.22    0.92
   2   5  11    0.04    0.93
  -4  -2  -4  155.71    2.03
  -3 -11  -4    2.30    1.02
   4   1  14    4.21    1.08
  -9  -2  -3    0.10    0.98
  -9   0  -2    0.66    0.95
  -9   3   0   -0.06    0.92
  -9   4   1    0.01    0.92
  -8   7   4    0.40    0.90
  -7  -2  -4    0.11    0.75
  -7   6   2    3.41    0.73
  -7   8   5    1.11    0.81
  -6   9   7    2.39    0.75
  -5   9   7    1.54    0.72
  -5  10  10    0.01    0.92
  -4   6   2    0.10    0.54
  -3 -14  -3    0.46    1.07
  -3   7   4    3.79    0.56
  -3   8   6    1.25    0.55
  -3  10  12    0.03    0.92
  -2   4   1   42.12    0.87
  -2   7   5    1.92    0.56
  -2   8   7    2.97    0.57
  -2   9  10    1.23    0.72
  -1 -13  -2    0.27    0.81
  -1  -9  -3    0.10    0.61
  -1  -5  -3  118.24    1.80
  -1   8   9   10.09    0.65
  -1   9  13    0.40    0.77
   0  -9  -2    0.06    0.60
   0   5   5   -0.06    0.57
   0   7   9    0.03    0.56
   2 -15   4    0.13    0.98
   2 -14   3    0.40    0.79
   2 -12   2    0.50    0.76
   2  -9   1   24.69    0.75
   2  -6   1   76.52    1.08
   3 -13   5    0.13    0.78
   4 -11   7    1.77    0.78
   4  -4   7    0.65    0.59
   4   0  11   -0.02    0.60
   5  -5  12    1.17    0.81
   5  -4  13    2.37    0.84
   5  -3  15    0.07    1.02
  -8   1  -2    2.42    0.54
  -7   0  -3    0.12    0.41
  -7   3  -1   16.48    0.61
  -7   5   1    2.17    0.51
  -6   2  -2    0.03    0.39
  -6   8   5    0.85    0.50
  -5   2  -2    4.49    0.44
  -5   8   5    4.46    0.51
  -4   3  -1   59.17    0.85
  -4  10  11    1.30    0.66
  -1 -15  -1    0.26    0.73
   0 -13  -1   -0.15    0.57
   1 -14   1    1.44    0.57
   1 -12   0   -0.04    0.44
   3  -8   3    0.63    0.41
   3  -7   3    3.14    0.44
   3  -6   3    6.08    0.48
   3  -3   4    0.13    0.41
   4  -9   6    0.62    0.53
   4  -8   6    0.11    0.42
   4  -7   6    5.29    0.49
   4  -6   6    0.04    0.41
   5  -9  11    0.91    0.70
   5  -8  11    1.27    0.70
   5  -7  11    0.12    0.56
   5  -6  11    0.45    0.56
   3   2   9    8.91    1.02
  -2  -7  -4    2.75    0.78
   0   8  13    0.72    0.94
   1   7  14    0.46    0.97
  -8  -4  -4    0.12    0.81
  -8  -1  -3    4.10    0.78
  -8   6   3   -0.18    0.89
  -7   4   0   -0.05    0.70
  -6   6   2   -0.06    0.55
  -5   6   2  141.56    1.13
  -4   0  -3    0.13    0.56
  -4   4   0   38.67    0.80
  -4   5   1    1.14    0.54
  -4   9   8   -0.04    0.70
  -3   1  -2    2.38    0.51
  -3   9   9    6.08    0.74
  -3  10  13    0.37    0.94
  -2 -15  -2    0.06    1.05
  -2 -13  -3    1.10    0.84
  -2  -8  -4    0.31    0.61
  -2   0  -2    1.90    0.57
  -1 -10  -3   10.56    0.72
  -1   6   5    0.28    0.55
  -1   9  14   -0.07    0.95
  -1   9  15    0.25    0.97
   0 -15   0    0.26    1.00
   0 -10  -2    0.25    0.62
   0  -5  -2   -0.07    0.49
   1  -8  -1   28.24    0.81
   1  -7  -1   36.15    0.87
   2 -13   2    1.57    0.77
   2 -10   1    0.09    0.59
   2  -5   1    9.55    0.60
   3 -12   4    0.45    0.76
   3  -9   3   14.06    0.70
   4 -12   7    0.21    0.94
   4 -10   6    0.30    0.75
   4  -2   8    3.54    0.64
   4  -1   9    1.96    0.62
   4   1  13    0.88    0.81
   5  -5  11    0.25    0.78
   5  -4  12    0.00    0.79
   5  -3  14   -0.05    0.92
  -8   2  -1    0.16    0.51
  -7   7   4    0.33    0.50
  -7   8   6    2.75    0.64
  -6   3  -1    5.10    0.44
  -6   5   1   54.87    0.74
  -6   9   8   -0.20    0.63
  -5   3  -1   41.71    0.71
  -5   5   1    9.56    0.46
  -4   7   4    2.28    0.39
  -4  10  12    0.07    0.65
  -3   6   3    5.91    0.44
  -2   9  11    0.35    0.52
  -1   7   7    3.65    0.43
   1  -9  -1    1.01    0.42
   3 -14   5    0.09    0.68
   3 -10   3    1.32    0.43
   3  -5   3    5.45    0.49
   4  -5   6   21.23    0.68
   4  -3   7    5.46    0.52
   5  -8  10    0.90    0.57
   5  -7  10    0.31    0.55
  -6  -6  -5    0.20    1.25
  -6  -2  -4    3.46    0.75
  -2  -9  -4    1.49    0.77
   0   8  14    0.95    0.96
   1   7  15    0.12    0.99
  -9  -3  -3    0.72    0.99
  -9   1  -1    0.14    0.93
  -8   3   0    0.47    0.73
  -8   4   1    0.46    0.72
  -8   5   2    1.34    0.73
  -8   7   5   -0.14    0.90
  -6   0  -3    0.05    0.56
  -6   4   0   46.87    0.81
  -6   7   4    4.91    0.71
  -5  -2  -4    1.75    0.59
  -5   0  -3    0.28    0.57
  -5   4   0   -0.01    0.54
  -5   9   8   -0.07    0.72
  -4 -13  -4    0.09    1.07
  -4   8   6    0.06    0.54
  -3 -12  -4    0.10    0.83
  -2  -6  -4    0.01    0.60
  -2   6   4    0.05    0.54
  -2   8   8   29.03    0.76
  -1 -14  -2    0.10    0.83
  -1 -11  -3    8.93    0.71
  -1   8  10   36.79    0.86
   0 -11  -2   -0.06    0.62
   0   6   7   27.29    0.85
   0   8  15    9.34    1.05
   1 -15   1    0.13    0.99
   1 -13   0   -0.12    0.78
   1 -10  -1    2.37    0.63
   1  -6  -1  194.50    1.64
   1   6  10    9.37    0.73
   2 -15   3    4.87    1.01
   2 -11   1    0.34    0.60
   2  -2   2    0.46    0.52
   3 -13   4    0.25    0.78
   3 -11   3    0.33    0.74
   3  -1   5    0.75    0.60
   3   0   6    0.05    0.58
   4 -13   7   -0.27    0.96
   4 -11   6    0.80    0.77
   5 -10  10    0.07    0.98
   5  -9  10   -0.03    0.96
   5  -6  10   13.08    0.88
   5  -3  13   -0.15    0.81
  -9  -1  -2    0.36    0.67
  -9   2   0   -0.09    0.65
  -9   4   2   13.07    0.73
  -7   1  -2    0.76    0.40
  -7   6   3   -0.06    0.49
  -6   8   6   -0.04    0.50
  -5   7   4   18.78    0.52
  -5   8   6   10.02    0.55
  -3   8   7    0.32    0.38
   0 -14  -1    0.30    0.57
   2 -14   2   -0.04    0.56
   2  -4   1   40.43    0.87
   4  -8   5    1.87    0.43
   5  -4  11    3.79    0.61
  -5  -9  -5    3.38    1.50
  -7  -3  -4    1.23    0.94
   0   8  16   -0.21    1.22
   1   7  16    0.52    1.22
   5  -2  15    0.83    1.27
  -9   3   1    0.65    0.92
  -8  -5  -4    0.05    0.82
  -8  -2  -3    0.11    0.77
  -8   0  -2   -0.07    0.74
  -8   6   4    1.87    0.89
  -7   8   7   -0.07    0.89
  -6   9   9    1.49    0.90
  -5   9   9    0.06    0.72
  -4   9   9    0.96    0.71
  -3  -1  -3   73.38    1.45
  -3   5   2   13.59    0.64
  -3   7   5    0.41    0.54
  -3   9  10    0.42    0.71
  -2 -10  -4    0.27    0.63
  -2   7   6   42.61    0.83
  -2   9  12    0.38    0.74
   0 -12  -2    0.14    0.72
   0   7  10    0.02    0.56
   1 -11  -1   13.87    0.72
   1  -5  -1  181.30    1.67
   2 -12   1    1.78    0.77
   3 -14   4   -0.05    0.96
   3 -12   3    5.15    0.79
   3  -4   3    1.02    0.59
   4 -12   6    0.12    0.78
   4 -10   5    6.43    0.78
   4  -9   5    4.30    0.63
   4  -7   5    0.20    0.58
   4  -4   6    0.39    0.58
   4   0  10    0.24    0.59
   5  -9   9    0.02    0.78
   5  -8   9    6.56    0.84
   5  -7   9    0.63    0.77
   5  -5  10    0.44    0.78
   5  -3  12    1.56    0.81
   5  -2  14   -0.13    0.83
  -7   5   2    1.57    0.51
  -7   7   5    0.15    0.50
  -6   6   3    2.99    0.41
  -4   6   3    8.72    0.46
  -3   2  -1    0.12    0.31
  -2 -14  -3    0.01    0.60
  -1 -12  -3    0.10    0.57
   1 -14   0    0.01    0.57
   3  -8   2    0.86    0.42
   4  -6   5    0.12    0.41
   5 -10   9    0.95    0.69
   5  -6   9    0.27    0.54
  -5  -6  -5    0.95    1.27
   3   3  11    2.18    1.10
  -6  -7  -5   11.70    1.51
   3   1   7   12.47    0.92
   4   1  12    0.21    0.95
  -9  -4  -3   -0.09    1.00
  -9   0  -1    0.30    0.92
  -8   5   3    1.87    0.73
  -7  -1  -3    3.21    0.61
  -7   2  -1    0.16    0.55
  -7   3   0    0.16    0.69
  -7   4   1    0.04    0.69
  -6   1  -2    0.65    0.55
  -6   8   7    0.90    0.72
  -5   6   3    0.23    0.54
  -4   1  -2    0.99    0.56
  -4   8   7    5.01    0.58
  -4   9  10    0.31    0.72
  -3 -13  -4    0.82    0.86
  -3   3   0   -0.01    0.43
  -3   4   1   15.89    0.67
  -3   9  11    0.47    0.73
  -2 -11  -4    0.88    0.64
  -2   8   9    1.55    0.56
  -2   9  13    1.36    0.76
  -1   5   4  110.97    1.30
  -1   8  11   13.82    0.81
   0 -15  -1    0.03    1.01
   0  -4  -2    4.45    0.61
   0   4   4  235.80    2.26
   1 -12  -1    1.61    0.71
   2 -15   2   -0.81    0.98
   2 -13   1    0.28    0.77
   2  -9   0   10.70    0.67
   2  -8   0   39.56    0.84
   2  -7   0   29.28    0.80
   3 -13   3    0.75    0.78
   3 -10   2    6.32    0.64
   3  -9   2    0.42    0.58
   3  -7   2   13.46    0.68
   3  -2   4    1.89    0.61
   4 -13   6    1.16    0.96
   4 -11   5    6.75    0.81
   4  -2   7   49.32    1.10
   4  -1   8    3.83    0.64
   5 -11   9   -0.33    0.98
   5  -5   9    3.08    0.78
   5  -4  10    0.13    0.76
   5  -3  11    1.28    0.80
   5  -2  13    4.64    0.87
  -8   1  -1    3.90    0.54
  -7   8   8    0.00    0.63
  -6   5   2    8.34    0.46
  -6   7   5   10.73    0.55
  -5   8   7    1.61    0.50
  -5   9  10    0.66    0.63
  -4   7   5   -0.09    0.38
  -2   5   3    4.03    0.44
  -2   9  14    0.21    0.65
  -1 -15  -2    0.03    0.73
  -1   7   8    9.35    0.50
   2 -10   0    5.19    0.47
   3  -6   2   54.85    0.85
   4 -12   5   -0.14    0.55
   4  -5   5    0.67    0.42
   5 -10   8    0.11    0.55
   5  -9   8   -0.12    0.54
   5  -8   8    0.06    0.54
   5  -7   8   11.42    0.67
  -4  -9  -5    5.50    1.01
  -8  -6  -4    2.34    1.26
  -9  -2  -2    1.36    0.96
  -9   1   0   -0.30    0.92
  -8   2   0    3.30    0.74
  -8   4   2   -0.01    0.71
  -8   6   5    0.00    0.88
  -7  -4  -4   -0.16    0.76
  -7   6   4    0.25    0.70
  -7   7   6    0.25    0.72
  -6  -3  -4    6.58    0.66
  -6   2  -1    0.44    0.54
  -5   1  -2    3.92    0.59
  -5   5   2    8.11    0.59
  -5   7   5   -0.38    0.53
  -4   5   2    9.77    0.59
  -4   9  11    0.07    0.73
  -3   8   8    2.92    0.56
  -3   9  12    0.48    0.74
  -1 -13  -3    5.74    0.86
  -1  -4  -3   16.96    0.91
  -1   6   6  157.88    1.46
   0 -13  -2   -0.23    0.80
   1 -15   0    0.00    0.99
   1  -2   0    0.11    0.58
   2 -11   0    0.64    0.60
   2  -6   0    0.11    0.58
   3 -11   2    0.20    0.74
   4  -9   4    0.01    0.58
   4  -8   4   39.40    0.86
   4  -3   6   19.88    0.81
   5 -11   8   -0.34    0.96
   5  -6   8    0.09    0.75
   5  -2  12    0.18    0.78
  -9   2   1    0.17    0.64
  -9   3   2    0.61    0.64
  -8   3   1    0.41    0.50
  -6   3   0    0.18    0.38
  -6   4   1    0.51    0.38
  -6   8   8   -0.03    0.50
  -5   9  11    1.26    0.64
  -3   6   4    1.28    0.39
  -1   8  12    0.04    0.51
   1 -13  -1    5.39    0.60
   2 -14   1    0.51    0.56
   2  -3   1   58.71    1.05
   3 -14   3    0.00    0.68
   3 -12   2    8.25    0.61
   4 -13   5    0.39    0.67
   4 -10   4   57.10    1.00
   4  -7   4    1.80    0.43
  -4  -8  -5    1.86    1.12
  -5 -10  -5    2.56    1.37
   1   4   6    9.85    0.89
   1   5   8   19.98    0.98
  -8  -3  -3    0.37    0.77
  -8  -1  -2    2.60    0.75
  -7   0  -2    1.29    0.57
  -7   5   3    0.76    0.70
  -6  -1  -3    5.76    0.62
  -6   6   4   35.65    0.84
  -5   2  -1    0.17    0.54
  -5   4   1    0.01    0.53
  -5   8   8    0.49    0.70
  -4  -3  -4   13.28    0.85
  -4   2  -1    1.56    0.57
  -4   3   0    0.39    0.54
  -4   4   1    0.76    0.53
  -4   8   8   49.35    0.91
  -4   9  12    0.25    0.89
  -3   7   6    1.88    0.54
  -3   9  13   -0.09    0.91
  -2 -15  -3    6.26    1.10
  -2 -12  -4    1.91    0.82
  -2   1  -1   39.12    1.05
  -2   4   2    1.39    0.46
  -2   6   5    3.56    0.56
  -2   7   7    0.62    0.53
  -2   8  10    1.16    0.64
  -1   0  -1    0.05    0.63
   0  -9  -3    0.12    0.60
   0  -8  -3   34.03    0.88
   0   6   8  279.53    2.07
   0   7  11    0.02    0.56
   1  -4  -1   57.78    1.09
   1   6  11    1.07    0.58
   2 -12   0    2.03    0.78
   3  -5   2   14.14    0.70
   3  -3   3   45.77    0.99
   4 -11   4    3.49    0.78
   4  -4   5   26.73    0.81
   4   0   9   -0.01    0.58
   5 -10   7    1.30    0.79
   5  -9   7    1.59    0.77
   5  -8   7    1.15    0.77
   5  -5   8   18.23    0.81
   5  -4   9   10.42    0.74
   5  -3  10    1.91    0.78
   5  -1  15   -0.04    1.02
  -8   5   4    0.03    0.51
  -6   7   6    5.33    0.52
  -5   3   0    0.01    0.38
  -4   6   4   40.19    0.66
  -3   8   9    4.39    0.52
  -3   9  14    0.10    0.66
   0 -14  -2   -0.09    0.58
   0 -10  -3    7.95    0.53
   3 -13   2    1.63    0.57
   4 -12   4    2.58    0.58
   4  -6   4   37.51    0.76
   5 -11   7    0.12    0.67
   5  -7   7    0.34    0.53
   2   5  12    0.24    0.93
  -4 -10  -5    6.76    1.23
  -8  -7  -4    0.57    1.26
  -5  -3  -4   31.55    1.07
   4   1  11    0.02    0.73
   5  -1  14    0.64    1.01
  -9  -3  -2    0.73    0.96
  -9  -1  -1    0.28    0.92
  -8   6   6   -0.26    0.88
  -7  -2  -3    1.64    0.73
  -7   1  -1   12.06    0.64
  -7   4   2   63.11    0.96
  -7   6   5    0.22    0.69
  -7   7   7    0.24    0.87
  -6   8   9    3.24    0.89
  -5  -1  -3   13.55    0.70
  -5   6   4    0.39    0.54
  -5   7   6   -0.07    0.54
  -4  -1  -3   24.59    0.86
  -4   7   6    7.05    0.57
  -4   9  13   -0.08    0.91
  -3 -14  -4    0.06    1.06
  -2 -13  -4    0.28    0.83
  -2   3   1   61.29    1.02
  -1 -14  -3    0.11    0.83
  -1   4   3   19.55    0.71
  -1   7   9    1.52    0.56
  -1   8  13    1.76    0.75
  -1   8  14    0.17    0.75
   0 -11  -3   -0.02    0.62
   0  -7  -3   -0.10    0.60
   0   5   6    0.00    0.55
   1 -14  -1    2.36    0.81
   1 -10  -2  197.83    1.49
   1  -9  -2    1.32    0.60
   1  -8  -2    8.37    0.66
   2 -15   1    9.60    1.05
   2 -13   0    0.26    0.78
   2  -5   0   21.45    0.71
   2   0   3   -0.01    0.50
   3  -9   1    8.60    0.65
   5 -12   7   -0.25    0.97
   5  -6   7    0.05    0.59
   5  -2  11    4.29    0.82
  -8   0  -1   -0.08    0.51
  -8   4   3    0.21    0.50
  -7   3   1   17.00    0.59
  -6   5   3   44.97    0.67
  -5   8   9    8.83    0.56
  -4   8   9    2.92    0.51
  -3   5   3    5.72    0.43
  -2   2   0  286.17    2.21
   1 -11  -2    0.45    0.43
   1  -7  -2    7.54    0.51
   3 -14   2   13.40    0.82
   3 -10   1   -0.02    0.41
   3  -8   1   13.28    0.54
   4 -13   4    0.19    0.67
   4  -5   4    0.88    0.42
  -2  -5  -4    1.04    0.86
   4   2  15    3.09    1.22
   4   2  16    0.68    1.46
  -4 -11  -5    7.30    1.12
   2   1   4    5.87    0.79
   5  -1  13    0.11    0.98
  -9   0   0   -0.14    0.91
  -9   1   1   -0.21    0.90
  -9   2   2    1.13    0.91
  -9   3   3    0.54    0.90
  -8   1   0    0.52    0.72
  -8   3   2    3.54    0.73
  -7  -5  -4    0.38    0.77
  -7   2   0   -0.07    0.54
  -7   7   8    0.22    0.88
  -6   0  -2    0.78    0.55
  -6   7   7    5.57    0.73
  -6   8  10   -0.22    0.88
  -3   7   7    0.21    0.53
  -3   8  10    0.39    0.69
  -2   8  11   12.27    0.78
  -1 -10  -4   -0.08    0.62
  -1  -9  -4   16.96    0.79
  -1  -8  -4    2.71    0.63
  -1   8  15    1.90    0.95
  -1   8  16    0.13    0.95
   0 -15  -2   -0.07    1.02
   0 -12  -3   24.54    0.96
   0   3   3   -0.02    0.50
   0   7  12    0.13    0.71
   1 -12  -2   33.85    0.97
   2 -14   0    0.39    0.80
   3 -11   1    0.95    0.68
   3  -7   1    0.22    0.58
   3  -4   2   14.89    0.70
   4 -10   3    0.41    0.75
   4  -9   3    1.33    0.59
   4  -8   3    0.49    0.58
   4  -2   6    0.26    0.57
   4  -1   7    1.55    0.60
   5 -11   6    0.18    0.78
   5 -10   6   -0.09    0.76
   5  -9   6   -0.09    0.75
   5  -8   6    8.61    0.82
   5  -4   8    1.00    0.60
   5  -3   9    7.27    0.69
  -8   2   1    0.24    0.50
  -8   5   5    0.09    0.62
  -8   6   7    0.61    0.63
  -7   5   4    0.54    0.48
  -6   6   5    0.14    0.48
  -5   5   3    2.23    0.39
  -4   5   3    2.09    0.39
  -3   6   5    0.12    0.37
  -2   7   8    0.02    0.38
  -1 -11  -4    5.83    0.52
   1 -15  -1   -0.18    0.71
   2 -10  -1   -0.14    0.42
   2  -9  -1   20.92    0.60
   2  -8  -1   28.87    0.68
   2  -1   2   79.01    1.46
   3 -12   1    4.85    0.57
   4 -14   4    2.09    0.70
   4 -11   3    4.41    0.57
   4  -7   3    4.84    0.46
   4  -3   5    1.04    0.43
   5  -7   6    0.16    0.42
   5  -5   7    1.19    0.43
   6  -7  11    0.16    0.70
   6  -6  12    0.46    0.71
  -5 -11  -5    0.07    1.35
  -8  -4  -3    0.04    0.95
  -3 -10  -5    5.04    0.83
  -3  -9  -5   10.11    0.92
   1   6  12    0.74    0.71
  -9  -4  -2   14.04    1.08
  -9  -2  -1    0.28    0.93
  -8  -2  -2   -0.10    0.74
  -7  -1  -2    0.58    0.56
  -7   6   6   -0.08    0.69
  -6  -4  -4   23.17    0.88
  -6   4   2   -0.03    0.53
  -5   7   7    0.51    0.67
  -5   8  10    1.61    0.72
  -4   7   7    0.30    0.53
  -4   8  10   -0.12    0.70
  -3   4   2   13.98    0.64
  -2 -14  -4   -0.04    0.85
  -2   5   4    1.05    0.54
  -2   8  12    5.51    0.74
  -1 -15  -3   -0.31    1.04
  -1  -7  -4   56.16    1.14
  -1   3   2   -0.01    0.50
  -1   6   7   10.16    0.63
   0 -13  -3    0.03    0.80
   0  -6  -3    1.60    0.62
   0   7  13   -0.01    0.73
   1 -13  -2    0.51    0.78
   1  -6  -2  336.11    2.08
   2 -11  -1    0.28    0.60
   3 -13   1    0.11    0.77
   3  -6   1   48.19    0.88
   3  -1   4    2.89    0.52
   3   0   5    0.04    0.57
   4 -12   3    0.75    0.77
   5 -12   6   15.96    1.07
   5  -2  10   -0.06    0.60
   5  -1  12    7.68    0.91
   6  -8  10   -0.09    0.98
   6  -5  13    0.03    1.01
  -7   7   9   -0.24    0.62
  -6   1  -1    4.28    0.42
  -6   3   1    5.05    0.42
  -5   6   5    0.91    0.38
  -4   6   5    0.09    0.37
  -3   8  11    0.62    0.50
  -1   5   5   31.31    0.72
   2 -15   0    0.56    0.71
   2 -12  -1    1.78    0.55
   2  -7  -1   19.73    0.60
   2  -4   0  409.99    2.49
   4 -13   3    0.01    0.55
   4  -6   3    8.64    0.51
   4  -4   4   28.72    0.74
   5  -6   6   71.73    1.08
   6  -6  11    1.33    0.71
   4   2  14   -0.02    1.12
  -4 -12  -5    0.08    1.04
  -3 -11  -5    0.13    0.98
  -3  -8  -5    1.58    0.76
  -1 -12  -4    0.32    0.97
   3   2   8    0.16    0.69
  -9   3   4    1.69    0.90
  -8   4   4   -0.08    0.71
  -8   5   6    3.40    0.89
  -7  -3  -3   20.86    0.88
  -7   4   3    0.38    0.68
  -6  -2  -3   10.85    0.67
  -6   2   0    1.60    0.54
  -6   5   4    0.00    0.53
  -6   7   8    0.00    0.69
  -5   0  -2  738.39    2.88
  -5   4   2   29.29    0.70
  -5   8  11    1.43    0.87
  -4   0  -2    4.38    0.59
  -4   4   2    0.10    0.52
  -4   8  11    0.89    0.71
  -2   6   6    0.80    0.53
  -2   8  13    0.11    0.72
  -1   7  10   -0.09    0.54
   0   6   9    1.37    0.56
   0   7  14   -0.04    0.74
   3 -14   1   -0.01    0.88
   3  -2   3   10.80    0.64
   4   0   8    1.07    0.59
   5 -11   5   -0.17    0.77
   5 -10   5    2.38    0.77
   5  -9   5    3.28    0.77
   5  -8   5    4.67    0.77
   5  -4   7    1.44    0.59
   5  -3   8    3.45    0.64
   6  -9   9    1.03    0.98
   6  -7  10    0.62    0.97
   6  -5  12    0.58    0.99
  -9  -1   0    0.04    0.64
  -7   6   7    0.48    0.50
  -6   6   6    0.00    0.47
  -3   3   1   75.33    0.95
  -3   7   8    0.41    0.37
  -1   1   0    0.07    0.43
  -1   2   1    8.42    0.58
   1 -14  -2    0.24    0.57
   2 -13  -1    0.23    0.55
   4 -14   3    0.23    0.69
   4 -10   2    0.18    0.41
   5 -12   5    1.65    0.71
   6  -8   9    2.53    0.72
   6  -4  13    0.40    0.71
   2   4   9    1.21    1.07
  -5 -12  -5    3.67    1.55
  -7  -6  -4   -0.08    0.94
   4   1  10    2.26    0.75
  -9   0   1   -0.01    0.90
  -9   1   2    0.44    0.89
  -9   2   3   -0.08    0.89
  -8  -5  -3    2.56    0.80
  -8  -1  -1    3.57    0.74
  -8   3   3    0.85    0.70
  -7   0  -1    0.26    0.54
  -7   2   1    0.10    0.53
  -7   3   2    1.53    0.68
  -7   5   5    1.76    0.69
  -6   7   9    2.28    0.72
  -5   1  -1   41.44    0.83
  -5   2   0   -0.04    0.52
  -5   3   1   40.80    0.78
  -5   7   8   13.50    0.73
  -5   8  12    0.18    0.88
  -4   7   8    0.16    0.53
  -4   8  12    3.98    0.75
  -3 -12  -5    0.39    0.83
  -3   1  -1  205.66    1.78
  -3   2   0    0.03    0.43
  -3   8  12    1.16    0.71
  -2 -15  -4    0.70    1.07
  -2   7   9    0.07    0.53
  -2   8  14    0.11    0.74
  -2   8  15    1.49    0.93
  -1 -13  -4    2.06    0.82
  -1   7  11    0.63    0.55
   0 -14  -3    0.20    0.82
   0  -3  -2    0.19    0.53
   0   2   2    1.80    0.60
   0   7  15    0.02    0.76
   0   7  16    0.04    0.94
   1  -3  -1    7.12    0.64
   2  -6  -1   76.50    1.06
   2  -2   1    1.35    0.53
   3 -11   0    0.01    0.59
   3 -10   0   -0.14    0.58
   3  -9   0   -0.21    0.57
   3  -8   0   -0.02    0.57
   3  -5   1   20.00    0.74
   4 -11   2    1.58    0.75
   4  -9   2    0.15    0.58
   4  -8   2    0.04    0.57
   4  -5   3    1.86    0.58
   5  -7   5   -0.12    0.58
   5  -5   6    5.19    0.63
   5  -2   9    3.16    0.64
   5  -1  11    0.21    0.77
   5   0  15   -0.01    1.01
   6  -7   9    2.27    0.80
   6  -6  10    0.01    0.79
   6  -5  11    0.27    0.80
  -8   0   0    2.51    0.51
  -8   2   2    0.02    0.50
  -7   1   0   -0.02    0.38
  -5   5   4   29.38    0.57
  -5   6   6   83.45    0.83
  -4   3   1   54.48    0.78
  -3   5   4    1.82    0.38
  -3   6   6    7.75    0.44
  -3   8  13    1.62    0.53
   1  -5  -2   10.23    0.52
   2 -14  -1    0.35    0.57
   3 -15   1    1.63    0.70
   3 -12   0   -0.09    0.54
   3  -3   2    0.14    0.32
   4 -12   2   -0.13    0.54
   6 -10   8    8.94    0.84
   6  -9   8    0.05    0.68
   6  -4  12   -0.10    0.70
   2   5  13    0.33    1.17
  -4 -13  -5    0.59    1.30
   1   5   9    1.67    0.69
   1   6  13    9.90    0.99
   5   0  14    4.32    1.06
  -9  -3  -1    0.59    0.94
  -8  -3  -2    3.86    0.77
  -8   1   1    4.05    0.72
  -8   4   5    0.10    0.70
  -8   5   7    2.08    0.88
  -7   6   8   -0.42    0.79
  -6  -1  -2    0.47    0.55
  -6   4   3    0.59    0.53
  -6   7  10    0.82    0.87
  -5  -2  -3   12.23    0.70
  -5   7   9    0.61    0.69
  -4   1  -1   79.59    1.08
  -4   2   0  758.71    2.74
  -4   5   4    0.93    0.53
  -4   6   6   -0.18    0.52
  -4   8  13    1.30    0.89
  -3   8  14    0.05    0.89
  -2 -11  -5    3.21    0.81
  -2 -10  -5    0.08    0.61
  -2   4   3    1.02    0.44
  -1 -14  -4    0.15    0.83
  -1  -6  -4    2.29    0.63
   0 -15  -3   -0.04    1.02
   0  -5  -3    0.04    0.47
   1 -15  -2    0.22    1.00
   1 -11  -3    9.09    0.68
   1 -10  -3   12.00    0.70
   1  -9  -3   -0.14    0.59
   3 -13   0    0.10    0.78
   3  -7   0   -0.21    0.57
   4 -13   2    0.16    0.78
   4  -7   2    2.72    0.59
   4  -2   5    1.78    0.59
   5 -11   4    0.30    0.77
   5 -10   4   -0.06    0.75
   5  -9   4    4.60    0.77
   5  -6   5    0.88    0.58
   6  -8   8    0.08    0.78
   6  -6   9   -0.07    0.78
   6  -5  10    2.94    0.81
   6  -3  14   -0.23    1.03
  -7   4   4    0.05    0.48
  -7   5   6    0.74    0.49
  -6   5   5   26.77    0.57
  -6   6   7    1.59    0.48
  -4   8  14   -0.02    0.64
  -3   7   9   -0.07    0.37
  -3   8  15   -0.12    0.65
   2 -15  -1   10.18    0.78
   4 -14   2    0.23    0.68
   4  -3   4   14.43    0.59
   5 -12   4   -0.07    0.67
   5  -8   4    0.06    0.41
   4   2  13    2.77    1.14
  -5  -4  -4    0.42    0.69
  -3 -13  -5    0.22    1.04
  -2  -9  -5    8.78    0.84
   0   5   7   -0.18    0.66
   1   6  14    0.31    0.90
   3   1   6    8.74    0.85
  -9  -2   0    0.20    0.91
  -9   2   4   -0.25    0.89
  -8   3   4    1.48    0.71
  -7  -4  -3    0.19    0.73
  -7  -2  -2    0.09    0.56
  -6  -5  -4    0.07    0.58
  -6   3   2    2.11    0.53
  -6   7  11    0.59    0.87
  -4   7   9   -0.13    0.67
  -3  -2  -3   10.27    0.73
  -2 -12  -5   -0.02    0.80
  -2   6   7    7.22    0.58
  -2   7  10    2.90    0.56
  -1   6   8    0.89    0.54
  -1   7  12    0.03    0.69
   0 -11  -4    0.37    0.61
   0 -10  -4    0.01    0.60
   0  -9  -4    0.18    0.59
   0   4   5    6.17    0.56
   0   6  10    1.03    0.55
   1 -12  -3    0.23    0.78
   1  -8  -3   28.24    0.79
   2 -12  -2   -0.12    0.76
   2 -11  -2    1.74    0.60
   2 -10  -2   -0.31    0.59
   2  -9  -2   11.61    0.67
   2  -5  -1   10.49    0.59
   3 -14   0   -0.06    0.89
   4  -6   2    0.06    0.56
   4  -1   6    1.89    0.59
   5 -13   4    1.13    0.98
   5  -4   6   11.83    0.70
   5  -3   7   33.97    0.95
   5  -1  10    0.45    0.60
   5   0  13   -0.01    0.79
   6 -10   7   -0.33    0.95
   6  -9   7    2.10    0.80
   6  -7   8    0.15    0.77
   6  -4  11    3.05    0.83
   6  -3  13    0.78    1.00
  -8   4   6    0.23    0.61
  -8   5   8    0.44    0.62
  -7   3   3   18.70    0.59
  -7   6   9    0.06    0.61
  -5   4   3    0.25    0.37
  -5   6   7    0.09    0.38
  -5   7  10    0.37    0.49
  -2   5   5    0.12    0.37
  -1   4   4    5.43    0.42
   0 -12  -4  110.20    1.21
   1 -13  -3    4.18    0.60
   2  -3   0    6.88    0.48
   3  -6   0   -0.10    0.41
   3  -4   1   15.97    0.58
   4 -11   1    6.84    0.59
   4 -10   1    4.29    0.47
   4  -4   3    0.02    0.40
   5  -7   4   18.25    0.63
   5  -5   5   14.78    0.60
   6  -8   7    1.15    0.55
   2   5  14    2.11    1.09
  -8  -6  -3    0.00    1.17
  -7  -7  -4    0.09    0.96
   1   6  15    0.07    0.93
   1   6  16   -0.01    1.16
   1   6  17    0.02    1.19
  -9  -4  -1    0.17    0.94
  -9  -1   1   -0.17    0.90
  -9   0   2    1.13    0.89
  -9   1   3    0.29    0.88
  -8  -2  -1    0.11    0.72
  -8   2   3    0.19    0.69
  -6  -3  -3    0.31    0.56
  -6   0  -1    0.00    0.53
  -6   1   0    0.37    0.52
  -6   2   1    0.45    0.52
  -6   6   8    0.17    0.68
  -5   5   5   16.88    0.62
  -4  -2  -3   26.73    0.90
  -4   4   3   -0.05    0.51
  -4   7  10    0.78    0.68
  -3   4   3    1.10    0.54
  -3   6   7    5.19    0.56
  -3   7  10   -0.09    0.53
  -2 -13  -5   -0.07    0.83
  -2  -8  -5    1.33    0.61
  -2   7  11    1.02    0.62
  -1 -15  -4    0.79    1.04
  -1   5   6    0.32    0.54
  -1   7  13   -0.06    0.71
   0 -13  -4    0.24    0.79
   0  -8  -4   59.35    1.04
   2 -13  -2    1.51    0.79
   2  -8  -2    0.55    0.58
   3 -15   0    0.53    0.98
   4 -12   1    0.23    0.76
   4  -9   1    2.17    0.59
   5  -2   8    0.22    0.57
   6  -6   8    0.00    0.76
   6  -5   9    4.27    0.81
   6  -4  10    0.04    0.77
   6  -3  12   -0.07    0.80
  -7  -1  -1   11.63    0.51
  -7   2   2    0.10    0.38
  -7   4   5    0.83    0.48
  -7   5   7    0.31    0.48
  -7   6  10    0.40    0.62
  -6   4   4   20.63    0.52
  -5   7  11    0.11    0.50
  -4   6   7    0.11    0.36
  -2   3   2   46.48    0.83
   1 -14  -3    0.07    0.57
   1  -7  -3   12.24    0.55
   3 -12  -1    4.12    0.58
   3 -11  -1    0.76    0.43
   3 -10  -1    0.15    0.41
   4 -13   1    0.86    0.56
   4  -8   1    4.33    0.45
   5 -12   3    0.99    0.57
   5 -11   3    0.26    0.54
   5 -10   3    0.14    0.52
   5  -9   3    3.83    0.56
   6 -11   6   -0.02    0.68
   6 -10   6   -0.12    0.67
   6  -7   7    4.41    0.60
  -3  -7  -5    0.38    0.92
  -3 -14  -5    0.00    1.29
   2   5  15   -0.03    0.94
   2   5  17    0.02    1.20
   4   1   9    2.02    0.74
   5   0  12    0.07    0.94
  -8  -4  -2    0.10    0.74
  -8  -1   0    1.01    0.71
  -8   0   1   -0.03    0.70
  -8   1   2    2.46    0.70
  -8   3   5   -0.13    0.70
  -7   0   0   -0.06    0.54
  -7   1   1   12.17    0.61
  -6   5   6   18.40    0.75
  -6   6   9   -0.16    0.69
  -5  -1  -2    3.72    0.58
  -5   3   2    0.04    0.52
  -4   5   5    0.60    0.52
  -4   7  11    0.04    0.68
  -3   5   5   14.45    0.62
  -3   7  11    0.18    0.68
  -2  -1  -2   79.26    1.82
  -2   7  12    0.85    0.69
  -1   6   9    1.69    0.54
  -1   7  14    0.32    0.72
  -1   7  15    0.03    0.74
  -1   7  16    0.06    0.92
   0 -14  -4    1.35    0.83
   0   1   1    0.00    0.71
   0   6  11    0.09    0.54
   2 -14  -2    0.16    0.80
   2  -7  -2   29.43    0.79
   3 -13  -1    0.35    0.78
   3  -9  -1    8.38    0.64
   4 -14   1    0.68    0.97
   4  -5   2    8.73    0.64
   4   0   7   -0.04    0.56
   5 -13   3    0.62    0.96
   5  -8   3   -0.04    0.58
   5  -6   4    0.31    0.57
   6  -9   6    0.38    0.77
   6  -3  11   -0.05    0.78
  -8   4   7    0.07    0.61
  -5   6   8    0.06    0.47
  -5   7  12   -0.05    0.61
  -2   6   8    2.03    0.39
   1 -15  -3    0.24    0.71
   3  -8  -1   12.93    0.52
   4  -7   1    1.14    0.41
   6  -8   6   -0.14    0.54
   6  -5   8    0.47    0.54
  -4  -4  -4   31.80    1.30
   2   5  16    0.46    1.24
  -8  -7  -3    0.10    1.18
   1   3   5   10.73    0.87
   1   4   7  140.88    2.04
  -9  -3   0    0.38    0.91
  -9   1   4    0.37    0.88
  -7  -3  -2    1.29    0.71
  -7   3   4    1.11    0.68
  -7   5   8    0.20    0.70
  -6   3   3    0.46    0.52
  -5   0  -1   -0.21    0.56
  -5   2   1    0.04    0.52
  -5   7  13    0.00    0.88
  -4   3   2    7.15    0.57
  -4   6   8   17.16    0.63
  -4   7  12    1.95    0.71
  -3   3   2    0.02    0.42
  -3   7  12   -0.01    0.69
  -2 -14  -5    0.51    1.03
  -2   7  13    0.67    0.70
  -1 -12  -5    0.72    0.79
  -1 -11  -5    6.62    0.68
  -1 -10  -5    0.88    0.62
   0  -7  -4    0.05    0.59
   1  -4  -2  208.26    1.87
   1   0   1    0.01    0.63
   2 -15  -2   -0.09    1.00
   3 -14  -1    0.23    0.97
   3  -5   0   -0.08    0.56
   3  -2   2   22.15    0.76
   3  -1   3   68.85    1.22
   5  -7   3   -0.01    0.57
   5  -4   5   14.89    0.72
   5  -3   6   10.49    0.70
   5  -1   9    0.83    0.59
   6  -6   7    1.36    0.76
   6  -4   9    2.13    0.78
   6  -2  14   -0.08    1.01
  -9  -2   1    0.27    0.64
  -9   0   3   -0.33    0.63
  -8   2   4    0.17    0.49
  -8   4   8    0.01    0.61
  -7   4   6    1.97    0.49
  -6   5   7   10.74    0.53
  -6   6  10    0.09    0.49
  -5   1   0    0.12    0.37
  -5   4   4    0.09    0.37
  -5   5   6    4.68    0.41
  -3   6   8    0.13    0.36
  -2   2   1    1.45    0.36
   0 -15  -4    0.06    0.72
   2  -4  -1   42.11    0.83
   3  -7  -1    0.18    0.40
   4 -12   0   15.91    0.69
   4 -11   0    3.54    0.56
   4 -10   0   71.14    1.00
   5 -11   2   -0.01    0.54
   5  -5   4   27.57    0.72
   6 -11   5    1.28    0.69
   6 -10   5    0.45    0.55
   6  -7   6    4.04    0.58
  -3  -4  -4    0.71    0.99
   4   2  12    2.91    1.22
  -7  -8  -4    0.05    0.97
   1   5  10    0.01    0.66
   6  -2  13    1.37    1.22
  -9  -1   2    0.17    0.89
  -8  -5  -2    1.14    0.76
  -8  -3  -1    0.13    0.72
  -8   3   6    5.46    0.73
  -7  -5  -3    0.97    0.74
  -7   5   9    0.47    0.85
  -6  -2  -2    0.03    0.53
  -6   4   5    5.58    0.55
  -5   6   9    0.22    0.67
  -4  -1  -2    1.03    0.54
  -4   7  13    0.17    0.70
  -4   7  14    0.41    0.88
  -3   7  13    0.75    0.70
  -2   4   4  358.62    2.01
  -2   5   6   38.32    0.79
  -2   7  14    0.02    0.71
  -2   7  15   -0.04    0.88
  -2   7  16    0.02    0.91
  -1 -13  -5    0.75    0.81
  -1  -9  -5    1.05    0.61
   0   5   8    0.00    0.53
   0   6  12   36.73    0.90
   1 -11  -4    7.06    0.66
   1  -6  -3   12.47    0.71
   1  -1   0    0.08    0.62
   2 -12  -3    7.09    0.80
   2 -11  -3    2.02    0.61
   2 -10  -3    1.53    0.60
   2  -6  -2    2.82    0.59
   3  -3   1   74.36    1.11
   4 -13   0   -0.02    0.78
   4  -9   0    3.53    0.59
   4  -6   1   15.65    0.67
   4  -3   3    6.76    0.62
   4  -2   4  149.40    1.51
   5 -13   2    1.68    0.96
   5 -12   2   30.47    0.98
   5 -10   2    0.54    0.74
   5  -9   2    3.38    0.74
   5  -2   7   15.86    0.78
   5   0  11    0.01    0.75
   6  -9   5    2.95    0.80
   6  -3  10    0.12    0.76
  -8   1   3    3.45    0.51
  -7   2   3    1.38    0.48
  -6   2   2   -0.03    0.37
  -6   6  11    0.96    0.61
  -4   2   1    1.15    0.39
  -4   4   4   29.74    0.60
  -4   5   6   20.56    0.52
  -3   7  14    0.66    0.51
  -2   6   9    0.10    0.37
  -1   6  10    8.64    0.47
   1 -12  -4   -0.10    0.55
   1 -10  -4   -0.01    0.42
   4 -14   0    4.54    0.76
   5  -6   3    0.06    0.40
   6  -8   5    0.61    0.54
   6  -5   7    9.82    0.65
  -6  -6  -4   34.14    1.26
  -2  -7  -5    1.68    0.73
   3   0   4    2.34    0.60
  -9  -4   0    0.38    0.92
  -9   1   5   -0.18    0.88
  -8  -2   0    3.68    0.73
  -8  -1   1    4.01    0.72
  -8   0   2    0.03    0.69
  -7  -2  -1   -0.01    0.54
  -7   3   5   13.69    0.73
  -7   4   7    0.47    0.68
  -7   5  10   -0.31    0.86
  -6  -1  -1    4.81    0.56
  -6   1   1    4.54    0.55
  -6   5   8    0.67    0.67
  -6   6  12    0.80    0.86
  -5  -3  -3   51.99    1.06
  -5   3   3   50.07    0.80
  -5   6  10   15.54    0.74
  -4   0  -1    0.09    0.52
  -4   1   0    0.72    0.53
  -4   6   9    0.29    0.52
  -3  -1  -2    2.42    0.50
  -3   2   1   -0.09    0.42
  -3   4   4    1.13    0.52
  -3   5   6    8.85    0.58
  -3   6   9    0.45    0.51
  -3   7  15    1.01    0.88
  -2   0  -1    0.05    0.50
  -2   1   0    0.32    0.50
  -1 -14  -5    1.50    0.84
  -1  -8  -5   18.80    0.80
  -1  -5  -4   92.29    1.64
  -1   3   3    2.34    0.50
  -1   5   7   25.26    0.75
   0  -4  -3   11.13    0.68
   0   6  13    4.11    0.73
   1 -13  -4    2.41    0.80
   1  -9  -4   20.60    0.74
   2 -14  -3    0.10    0.80
   2 -13  -3    0.98    0.78
   2  -9  -3   28.08    0.78
   3 -12  -2   10.19    0.81
   3 -11  -2   -0.32    0.74
   3 -10  -2    7.27    0.63
   4  -8   0    8.39    0.63
   4  -4   2   -0.06    0.55
   4  -1   5    0.13    0.55
   5  -8   2    6.40    0.62
   6 -11   4   -0.23    0.95
   6  -6   6    0.02    0.74
   6  -4   8    0.34    0.75
   6  -2  12    8.18    0.90
  -8   2   5   -0.22    0.49
  -8   3   7    0.23    0.60
  -7   1   2    0.65    0.38
  -6   0   0    3.76    0.41
  -5   5   7    0.86    0.37
   3 -13  -2    1.87    0.56
   3  -6  -1   45.14    0.76
   6 -10   4   12.51    0.69
   6  -7   5    9.67    0.64
  -7  -9  -4    0.65    1.21
  -5  -5  -4   28.04    1.09
  -9  -3   1    0.70    0.91
  -9  -1   3    0.11    0.88
  -9   0   4   -0.38    0.88
  -7  -1   0    0.03    0.53
  -7   0   1    0.07    0.53
  -7   5  11    0.16    0.86
  -6  -4  -3    0.61    0.56
  -6   3   4    6.69    0.56
  -6   4   6    0.11    0.52
  -5   4   5   16.40    0.61
  -5   6  11    0.21    0.69
  -4   6  10    0.23    0.66
  -3   1   0    0.00    0.43
  -2   6  10    0.11    0.53
  -1 -15  -5    0.00    1.04
  -1   4   5   17.73    0.65
  -1   6  11    0.99    0.54
   0 -12  -5    4.57    0.82
   0 -11  -5    0.07    0.60
   0  -6  -4  363.79    2.37
   0   3   4    0.07    0.47
   0   6  14    0.50    0.71
   0   6  17    0.12    0.93
   1 -14  -4    0.07    0.81
   2 -15  -3    5.42    1.05
   2  -8  -3   15.45    0.69
   3 -14  -2   19.31    1.07
   3  -9  -2    0.69    0.58
   3  -4   0    0.15    0.56
   4  -7   0   31.58    0.75
   4  -5   1    1.00    0.55
   5 -12   1    3.68    0.80
   5 -11   1    1.27    0.76
   5  -7   2    7.17    0.64
   5  -4   4    0.38    0.56
   5  -3   5   39.88    0.91
   5  -1   8    0.25    0.57
   6  -9   4   -0.10    0.76
   6  -3   9    0.52    0.75
   6  -2  11    5.99    0.87
   7  -8   8   -0.14    0.97
   7  -7   9    0.29    0.97
   7  -6  10    0.46    0.98
  -9  -2   2    1.45    0.63
  -7   4   8    0.13    0.48
  -6   5   9    4.46    0.51
  -4   5   7    1.56    0.38
  -3   0  -1    0.06    0.31
   1  -8  -4    2.46    0.43
   1  -2  -1    8.23    0.58
   2  -1   1   38.17    0.98
   4 -12  -1    0.07    0.54
   4 -11  -1    6.59    0.59
   5 -13   1    0.12    0.67
   5 -10   1    0.88    0.53
   5  -5   3    1.72    0.42
   6  -8   4    8.06    0.61
   6  -5   6   15.35    0.70
   0   6  15    0.08    0.89
   0   6  16    0.37    0.99
   1   5  11    0.73    0.66
   5   0  10   42.28    1.15
  -8  -6  -2    0.03    0.92
  -8  -4  -1   -0.06    0.72
  -8   1   4    1.15    0.69
  -8   3   8    1.24    0.86
  -7  -6  -3    0.00    0.74
  -7  -4  -2   64.08    1.14
  -7   2   4    0.08    0.66
  -7   3   6    4.95    0.70
  -5   2   2    4.10    0.54
  -5   5   8   23.51    0.65
  -5   6  12    0.26    0.69
  -5   6  13    0.16    0.86
  -4   3   3    6.34    0.56
  -4   6  11    2.66    0.68
  -3   6  10   31.19    0.71
  -2   5   7    4.96    0.56
   0 -14  -5    1.24    0.83
   0 -13  -5    0.12    0.79
   0 -10  -5    4.54    0.65
   0   4   6    2.30    0.56
   1 -15  -4    0.62    1.02
   2  -5  -2   41.01    0.84
   2  -2   0  305.28    2.28
   3  -8  -2    0.98    0.57
   4 -13  -1    1.00    0.79
   4 -10  -1    5.37    0.62
   4   0   6    3.44    0.61
   4   1   8    3.31    0.63
   5  -9   1   11.81    0.79
   5  -2   6    0.31    0.56
   6 -11   3    2.50    0.95
   6  -6   5   -0.04    0.73
   6  -4   7    2.06    0.75
   7  -5  11    0.44    0.98
  -8   2   6   -0.02    0.49
  -6   2   3    9.74    0.45
  -6   4   7    2.34    0.47
  -6   5  10    2.65    0.50
  -5   6  14   -0.09    0.62
  -4   4   5   25.74    0.56
  -3   5   7    4.44    0.41
  -2   3   3   76.99    1.01
  -1   6  12    0.64    0.39
   1  -5  -3   89.71    1.15
   2  -7  -3    9.25    0.51
   4 -14  -1    0.78    0.68
   4  -9  -1    2.65    0.43
   6 -10   3    0.22    0.54
   7  -7   8   -0.03    0.68
   7  -6   9    0.15    0.68
   2   4  10    0.06    0.85
  -1  -3  -3    1.90    0.76
   4   2  11   10.08    1.03
   5   1  15    0.08    1.21
   6  -1  14    5.49    1.30
  -9   0   5   -0.13    0.88
  -8  -3   0    0.66    0.71
  -8  -1   2    2.61    0.70
  -8   0   3   -0.10    0.68
  -8   3   9    0.00    0.86
  -7   1   3    2.67    0.62
  -7   4   9    0.65    0.69
  -6   3   5    0.38    0.51
  -5  -2  -2    4.48    0.58
  -5   1   1   38.85    0.78
  -5   3   4   27.72    0.68
  -5   4   6   12.78    0.59
  -4   6  12    4.78    0.70
  -3   3   3   47.18    0.84
  -3   6  11    0.19    0.65
  -2   6  11    1.28    0.53
  -1   5   8   19.43    0.70
  -1   6  13   12.02    0.76
   0 -15  -5   -0.12    1.02
   0  -9  -5   -0.17    0.58
   0   5   9    0.02    0.52
   2   0   2    1.93    0.54
   3  -5  -1   20.30    0.71
   4  -6   0   39.52    0.81
   5  -8   1    2.56    0.58
   5  -6   2  136.20    1.32
   6  -9   3    0.77    0.75
   6  -7   4    4.63    0.77
   6  -3   8    8.39    0.83
   6  -2  10    0.24    0.76
   7  -8   7    0.12    0.96
   7  -5  10    0.02    0.97
  -9  -1   4   -0.02    0.62
  -8  -2   1    0.03    0.49
  -6   5  11    0.21    0.49
  -5   5   9    2.69    0.48
  -4   5   8    5.64    0.40
  -4   6  13    0.28    0.49
  -3   4   5   19.75    0.53
  -2   4   5   13.61    0.51
   1  -7  -4   43.35    0.79
   2 -12  -4    1.88    0.55
   2 -11  -4    0.61    0.42
   3  -7  -2   10.29    0.50
   4  -8  -1    4.56    0.45
   4  -3   2    7.10    0.47
   4  -2   3   25.44    0.69
   7  -9   6    0.10    0.68
  -5  -8  -5    4.35    1.71
  -7 -10  -4    0.05    1.41
   5   1  14    0.44    1.12
  -6  -3  -2    2.23    0.67
  -1  -7  -5   24.43    0.97
   6  -1  13   -0.01    1.19
  -9  -4   1    0.20    0.90
  -9  -3   2    0.62    0.89
  -9  -2   3   -0.05    0.88
  -8   1   5    0.00    0.69
  -8   2   7    0.02    0.77
  -7  -3  -1   17.62    0.80
  -7   0   2    1.20    0.53
  -7   2   5    0.54    0.66
  -7   3   7   12.06    0.73
  -7   4  10    2.33    0.85
  -6   1   2    0.64    0.51
  -6   4   8    0.40    0.66
  -6   5  12    0.67    0.85
  -5  -1  -1   40.53    0.84
  -5   0   0    0.30    0.52
  -4   2   2    0.13    0.51
  -4   6  14   -0.18    0.85
  -4   6  15    0.34    0.87
  -3 -12  -6    2.34    0.84
  -3   6  12   -0.04    0.67
  -2 -13  -6    0.45    0.82
  -2 -12  -6    0.03    0.78
  -2 -11  -6    4.40    0.81
  -2   6  12    1.14    0.67
  -1   6  14    0.23    0.70
  -1   6  15    0.25    0.71
  -1   6  16    0.07    0.88
  -1   6  17   -0.07    0.91
   0  -8  -5   20.57    0.77
   0  -1  -1   -0.05    0.74
   1   5  12    0.43    0.54
   2 -14  -4   -0.13    0.80
   2 -13  -4    0.43    0.78
   2 -10  -4    0.30    0.59
   2  -3  -1   58.96    1.04
   3 -14  -3    0.58    0.97
   3 -13  -3    0.91    0.79
   3 -12  -3    5.42    0.79
   3 -11  -3    0.27    0.74
   3 -10  -3    1.23    0.59
   4  -4   1    1.02    0.54
   5 -13   0   -0.18    0.95
   5 -12   0    0.18    0.76
   5 -11   0    0.05    0.75
   5 -10   0    0.51    0.73
   5  -7   1    2.53    0.58
   5  -1   7    1.91    0.58
   6 -12   2   -0.55    0.95
   6  -8   3    0.74    0.74
   6  -5   5   22.62    0.80
   6  -4   6   -0.06    0.57
   7  -7   7    0.12    0.94
   7  -6   8    0.22    0.87
   7  -5   9    0.14    0.87
   7  -4  11    0.15    0.98
  -7   4  11    0.19    0.60
  -6   5  13   -0.17    0.61
  -5   5  10    0.93    0.47
  -3   5   8    0.24    0.35
  -3   6  13    1.97    0.50
  -2   5   8    6.98    0.43
  -2   6  13    2.29    0.50
   1 -12  -5    0.78    0.54
   1  -3  -2    0.00    0.35
   5  -4   3    0.42    0.39
   5  -3   4   27.15    0.69
   6 -11   2   -0.23    0.66
   6  -6   4   32.33    0.78
   7  -8   6    2.06    0.70
  -8  -7  -2    1.71    1.15
  -6  -7  -4    4.41    0.95
  -4  -3  -3    6.66    0.75
  -3 -13  -6    0.46    1.24
  -3 -11  -6   -0.02    0.95
   3   1   5    1.03    0.68
   5   0   9   -0.08    0.69
   5   1  13    0.06    0.94
   6  -1  12    0.31    0.96
  -8  -5  -1    1.29    0.74
  -8   0   4    2.16    0.70
  -8   2   8    0.53    0.85
  -7  -2   0   -0.14    0.53
  -7  -1   1   11.64    0.61
  -7   3   8    2.12    0.68
  -6  -2  -1    0.50    0.52
  -6  -1   0    0.00    0.51
  -6   0   1   -0.01    0.51
  -6   2   4    3.22    0.53
  -6   3   6    3.29    0.53
  -5   4   7    1.49    0.51
  -4   4   6    0.26    0.50
  -4   5   9    0.54    0.51
  -3   6  14    4.46    0.71
  -3   6  15   -0.13    0.86
  -3   6  16    0.28    0.88
  -2 -14  -6    0.14    1.02
  -2 -10  -6    0.91    0.61
  -2   6  14    0.09    0.69
  -2   6  15    0.16    0.71
  -2   6  16    0.21    0.88
  -1 -13  -6   -0.05    0.80
  -1 -12  -6    0.06    0.78
   0   5  10    0.05    0.52
   1 -14  -5    2.05    0.82
   1 -13  -5    0.68    0.79
   1 -11  -5    6.23    0.66
   1 -10  -5    1.12    0.60
   1   4   8    0.51    0.54
   2 -15  -4    0.77    1.01
   2  -9  -4    1.34    0.58
   2  -6  -3   11.33    0.65
   3  -9  -3   16.48    0.68
   3  -2   1   -0.04    0.44
   4 -14  -2    0.24    0.97
   4 -13  -2    0.02    0.78
   4 -12  -2    0.18    0.76
   4 -11  -2    1.72    0.75
   4  -7  -1    1.10    0.56
   4  -1   4    2.18    0.57
   5  -9   0    0.35    0.72
   5  -5   2    8.10    0.62
   5  -2   5    0.99    0.56
   6 -10   2    0.17    0.75
   6  -7   3   33.14    0.91
   6  -3   7    0.58    0.58
   6  -2   9    1.51    0.76
   7  -9   5    0.82    0.95
  -9  -1   5   -0.05    0.62
  -6   4   9    2.12    0.48
  -5   2   3   11.78    0.46
  -5   5  11   -0.02    0.47
  -4   3   4   13.56    0.48
   3  -6  -2   51.55    0.79
   3  -3   0    0.00    0.31
   3  -1   2    2.43    0.37
   4 -10  -2    0.03    0.51
   4  -5   0   16.25    0.54
   6  -9   2    0.28    0.53
   7  -7   6    0.16    0.54
   7  -6   7    0.30    0.55
   7  -4  10    1.68    0.70
   3   2   7   22.67    1.27
  -7  -7  -3    0.13    0.91
  -6  -5  -3   49.36    1.13
  -3 -14  -6    0.48    1.27
  -3 -10  -6   12.92    1.10
  -1 -11  -6    0.08    0.92
   1   5  13   -0.05    0.84
  -8  -4   0   -0.04    0.71
  -8  -1   3    3.46    0.70
  -8   1   6    6.50    0.72
  -7  -5  -2    1.69    0.71
  -7   1   4    5.61    0.68
  -7   2   6    2.18    0.67
  -5   3   5   42.61    0.73
  -5   5  12    1.39    0.69
  -4   1   1   81.29    1.01
  -3   2   2   22.69    0.65
  -3   5   9    2.60    0.52
  -1 -14  -6   -0.28    1.01
  -1   4   6   11.09    0.63
  -1   5   9    1.57    0.53
   0  -5  -4   -0.04    0.45
   1 -15  -5    0.24    1.01
   1   5  14    0.07    0.70
   1   5  17   -0.05    0.92
   2  -4  -2    1.68    0.46
   4  -9  -2    0.24    0.57
   5  -8   0   -0.24    0.56
   5  -6   1    0.47    0.56
   6  -1  11    0.43    0.76
   7  -8   5    0.60    0.86
   7  -5   8   -0.05    0.77
  -9  -2   4    0.04    0.62
  -8  -2   2    0.10    0.49
  -8   2   9    0.09    0.60
  -7   3   9    4.77    0.51
  -6   4  10    0.00    0.47
  -5   5  13    0.42    0.49
  -4   5  10    2.56    0.39
  -3   4   6   66.77    0.82
  -2   2   2    0.53    0.33
   1  -9  -5    1.03    0.42
   2  -8  -4    0.17    0.40
   3  -8  -3    0.70    0.40
   3  -4  -1   15.37    0.55
   5 -13  -1   -0.11    0.67
   5 -12  -1    4.03    0.58
   5 -11  -1    1.12    0.54
   6 -12   1    0.31    0.67
   6 -11   1    2.60    0.70
   6  -8   2    0.04    0.51
   6  -5   4    0.05    0.40
   6  -4   5    3.79    0.46
   7 -10   4    0.04    0.67
  -1 -10  -6  125.62    1.56
   1   5  15   -0.10    0.88
   1   5  16    0.76    0.92
   5   1  12    7.60    1.04
  -9  -4   2   15.21    0.97
  -9  -3   3    0.85    0.88
  -8  -8  -2    0.04    0.95
  -8  -6  -1    0.03    0.74
  -8  -3   1    0.20    0.69
  -8   0   5   -0.15    0.69
  -8   1   7   -0.21    0.70
  -7   0   3    0.00    0.52
  -6   1   3    5.98    0.54
  -6   3   7    0.74    0.52
  -5  -4  -3    0.59    0.54
  -5   4   8    1.08    0.51
  -5   5  14    0.60    0.86
  -4  -2  -2    0.00    0.52
  -4   0   0   12.51    0.63
  -4   4   7    0.69    0.50
  -3   3   4    0.58    0.51
  -2   4   6    2.11    0.53
  -2   5   9   -0.03    0.50
  -1   3   4  107.11    1.32
   0 -13  -6    0.03    0.79
   0 -12  -6    0.01    0.77
   0  -7  -5   -0.19    0.56
   0  -2  -2    1.53    0.58
   0   4   7  220.55    1.89
   0   5  11    0.08    0.51
   1  -6  -4    2.08    0.59
   4  -6  -1   15.36    0.65
   5 -10  -1    1.18    0.73
   5  -1   6    6.82    0.64
   6 -10   1    0.38    0.75
   6  -6   3    2.57    0.59
   6  -3   6    2.46    0.60
   6  -2   8   18.06    0.90
   7  -9   4    0.42    0.93
   7  -6   6   -0.07    0.75
   7  -4   9    0.25    0.78
   7  -3  12    0.09    0.99
  -7   2   7    1.59    0.48
  -7   3  10    0.30    0.49
  -6   2   5    0.75    0.36
  -6   4  11    2.39    0.50
  -5   1   2    3.12    0.39
  -4   5  11    0.06    0.46
  -3   5  10    0.46    0.36
   3 -13  -4    0.61    0.55
   3 -12  -4    0.02    0.54
   4  -8  -2   -0.03    0.39
   5  -7   0    0.04    0.39
   7  -7   5   -0.07    0.53
   7  -5   7    0.09    0.53
  -4 -12  -6    0.09    1.15
   2   4  11    2.82    0.81
  -4 -13  -6    1.21    1.26
  -2  -9  -6   13.09    0.89
   4   1   7    1.62    0.68
   5   0   8    0.16    0.68
  -7  -4  -1    0.17    0.68
  -7  -1   2    0.97    0.52
  -7   1   5    2.27    0.66
  -7   3  11    1.90    0.85
  -6  -4  -2    0.00    0.53
  -6   4  12   -0.07    0.77
  -5   3   6   11.49    0.58
  -5   4   9   13.40    0.59
  -4  -1  -1   79.18    1.13
  -4   2   3   25.12    0.68
  -4   5  12    0.52    0.66
  -2   3   4    3.60    0.46
  -2   5  10    1.57    0.52
  -1  -9  -6   -0.07    0.57
  -1   5  10   -0.06    0.51
   0 -15  -6   -0.24    1.02
   0 -14  -6    0.09    0.99
   0 -11  -6    0.11    0.75
   1  -8  -5   19.98    0.73
   1  -4  -3   17.45    0.69
   2 -14  -5    0.48    0.98
   2 -13  -5   -0.03    0.78
   2 -12  -5   -0.04    0.76
   2 -11  -5    3.49    0.76
   3 -14  -4   -0.16    0.97
   3 -11  -4    2.12    0.75
   3  -7  -3    3.43    0.57
   3   0   3    0.10    0.44
   4 -14  -3   -0.07    0.97
   4 -13  -3   -0.14    0.87
   4 -12  -3    1.11    0.76
   4 -11  -3    5.10    0.76
   4  -3   1   58.24    0.93
   4   0   5   -0.04    0.53
   5  -9  -1   11.89    0.78
   5  -4   2   29.92    0.77
   5  -3   3   50.23    0.91
   6  -9   1    0.73    0.74
   6  -7   2    2.44    0.73
   6  -1  10   10.22    0.85
   7  -8   4    0.28    0.76
   7  -3  11    1.16    0.98
  -9  -2   5    0.19    0.62
  -8  -1   4    1.50    0.49
  -8   1   8    0.77    0.60
  -7  -3   0    0.14    0.47
  -7   3  12   -0.14    0.60
  -6   0   2    0.77    0.36
  -6   3   8    8.03    0.51
  -6   4  13    0.42    0.60
  -5   2   4    1.51    0.37
  -4   3   5    0.89    0.36
  -4   5  13   -0.18    0.48
  -3   1   1  194.32    1.54
   2  -7  -4    1.85    0.41
   2  -5  -3    4.15    0.44
   3 -10  -4   -0.12    0.41
   3  -5  -2   12.60    0.52
   4  -4   0   38.25    0.71
   4  -2   2   -0.02    0.38
   5  -5   1    9.68    0.49
   7 -10   3    0.46    0.66
   7  -4   8    0.07    0.53
  -2  -6  -5    2.54    0.83
  -5  -6  -4    0.31    0.68
   5   1  11    0.26    0.89
  -9  -3   4    1.14    0.89
  -8  -5   0    0.35    0.72
  -8  -2   3    0.42    0.68
  -8   0   6    0.02    0.68
  -7  -8  -3    0.09    0.75
  -7  -2   1    0.05    0.52
  -7   2   8   -0.28    0.67
  -5  -3  -2   -0.02    0.52
  -5   0   1    0.11    0.53
  -5   4  10   -0.08    0.65
  -4   4   8   30.04    0.68
  -4   5  14    0.27    0.69
  -4   5  15    0.04    0.86
  -3   4   7   10.64    0.57
  -3   5  11    0.69    0.51
  -1  -6  -5    0.26    0.55
  -1   5  11    0.78    0.52
   0 -10  -6    0.01    0.58
   0   5  12    0.01    0.52
   0   5  17    0.00    0.89
   2 -10  -5    0.11    0.58
   4 -10  -3    0.73    0.73
   4  -7  -2    2.50    0.57
   5 -13  -2    1.85    0.96
   5 -12  -2   33.30    0.96
   5  -8  -1    2.76    0.58
   5  -2   4    1.31    0.55
   6 -12   0   -0.25    0.95
   6 -11   0    0.45    0.93
   6  -8   1    0.01    0.71
   6  -5   3   43.73    0.87
   6  -4   4   19.52    0.73
   6  -2   7   14.90    0.75
   7  -9   3    4.53    0.96
   7  -6   5   -0.09    0.74
   7  -3  10    0.43    0.87
  -9  -4   3    0.01    0.63
  -8   1   9   -0.04    0.60
  -7   0   4    0.83    0.46
  -6  -1   1    4.31    0.40
  -6   2   6    0.03    0.36
  -6   3   9    0.61    0.47
  -3   5  12    0.91    0.46
  -2   5  11   -0.01    0.36
   1 -13  -6    0.14    0.56
   3  -9  -4    0.69    0.41
   5 -11  -2   -0.15    0.53
   5  -6   0    0.03    0.39
   6 -10   0    6.25    0.60
   6  -6   2    0.10    0.39
   7  -7   4    0.14    0.53
   7  -5   6    0.31    0.53
   4   2  10    0.01    0.86
  -4  -5  -4    0.83    0.77
  -7  -6  -2    4.13    0.89
  -6  -8  -4    8.61    1.01
   2   1   3    3.59    0.68
  -8  -7  -1    0.01    0.91
  -8  -4   1   -0.01    0.70
  -8  -3   2    3.55    0.71
  -7   1   6    1.74    0.66
  -7   2   9    1.47    0.67
  -6  -3  -1    5.56    0.57
  -6  -2   0    0.05    0.51
  -6   1   4    1.46    0.52
  -5  -2  -1    0.15    0.51
  -5  -1   0    0.15    0.51
  -5   3   7   38.48    0.72
  -5   4  11    4.58    0.67
  -3   5  13    0.54    0.66
  -3   5  14    1.00    0.68
  -3   5  15   -0.07    0.70
  -3   5  16   -0.13    0.87
  -2   1   1   36.99    0.91
  -2   4   7   81.27    0.98
  -2   5  12    0.34    0.52
  -1   1   1   64.04    1.41
  -1   4   7  120.10    1.26
  -1   5  12    0.49    0.52
   0  -9  -6   -0.08    0.57
   0   3   5   -0.08    0.42
   0   5  13    0.05    0.53
   0   5  14   -0.01    0.68
   0   5  15   -0.05    0.70
   0   5  16   -0.09    0.72
   1 -14  -6   -0.01    0.98
   1 -12  -6   -0.07    0.76
   1 -11  -6    0.16    0.74
   1   4   9    0.13    0.52
   2  -9  -5    9.54    0.64
   4  -9  -3    1.77    0.57
   4  -5  -1    1.33    0.54
   4  -1   3   23.03    0.77
   5 -10  -2   -0.23    0.73
   6  -3   5    0.51    0.55
   6  -1   9    7.87    0.79
   7  -8   3   -0.03    0.75
   7  -4   7   -0.08    0.75
   7  -3   9    4.52    0.82
  -8  -1   5    0.09    0.48
  -8   0   7   -0.04    0.49
  -6   3  10    0.10    0.47
  -5   4  12    0.23    0.47
  -4   4   9    8.88    0.44
  -3   0   0    0.07    0.30
  -3   2   3   11.50    0.45
  -3   3   5    1.63    0.37
  -2   5  17   -0.06    0.62
  -1   5  17    0.14    0.62
   3  -6  -3    5.54    0.45
   6  -9   0    0.34    0.51
   6  -7   1   32.30    0.73
   7 -10   2    1.00    0.67
  -4 -11  -6    0.83    1.36
  -3  -9  -6    0.48    0.81
  -6  -6  -3    3.28    0.71
  -3  -3  -3   44.45    1.35
   2   4  12    7.43    0.79
   2   4  17    0.15    1.13
   6   0  14   -0.01    1.19
  -7  -5  -1    2.19    0.70
  -7  -1   3    3.61    0.61
  -7   2  10    1.74    0.69
  -6   2   7   17.39    0.61
  -5   1   3   12.84    0.59
  -5   2   5    1.15    0.50
  -5   4  13    3.14    0.70
  -5   4  14   -0.40    0.85
  -5   4  15    0.77    0.87
  -4   1   2    1.01    0.51
  -4   3   6   21.89    0.63
  -3   4   8   -0.17    0.50
  -2   5  13    0.19    0.66
  -2   5  14    2.08    0.69
  -2   5  15   -0.13    0.69
  -2   5  16    0.22    0.79
  -1   5  13    0.03    0.66
  -1   5  14    0.14    0.67
  -1   5  15    0.12    0.69
  -1   5  16    0.65    0.72
   0  -3  -3   -0.07    0.48
   0   2   3    2.87    0.57
   0   4   8  141.90    1.51
   1 -10  -6  132.00    1.29
   1  -7  -5   22.58    0.75
   1  -5  -4  111.76    1.29
   3 -14  -5   -0.07    0.98
   3 -13  -5    0.12    0.78
   3 -12  -5    0.25    0.76
   3  -8  -4   -0.14    0.56
   4 -13  -4   -0.18    0.95
   4  -8  -3    0.52    0.56
   4  -6  -2    0.22    0.54
   5  -9  -2    3.99    0.73
   5  -7  -1    3.21    0.56
   5  -1   5   -0.06    0.54
   5   0   7    0.01    0.54
   6 -12  -1    0.41    0.94
   7  -9   2    0.75    0.85
   7  -6   4    0.34    0.73
   7  -2  12    0.19    0.97
  -8  -2   4    0.02    0.48
  -8   0   8    1.58    0.61
  -7   0   5    0.05    0.46
  -7   1   7   -0.24    0.47
  -7   2  11    0.66    0.59
  -6   0   3    0.14    0.35
  -6   3  11   -0.03    0.47
  -5   3   8    4.46    0.39
  -4   2   4  135.97    1.09
  -4   4  10    0.09    0.36
   2  -6  -4   -0.01    0.38
   2  -2  -1    1.42    0.37
   3  -3  -1   71.64    0.98
   3  -2   0    0.03    0.30
   4 -12  -4    2.89    0.57
   5  -4   1   -0.05    0.38
   5  -3   2   -0.02    0.38
   6 -11  -1    3.05    0.69
   6  -8   0   15.24    0.64
   6  -2   6   -0.09    0.39
   7  -7   3   -0.05    0.52
   7  -5   5    1.32    0.53
  -2  -8  -6    0.22    0.68
  -1  -8  -6   80.17    1.36
   1   3   6    7.79    0.71
   2   4  13    2.78    0.87
   2   4  16    0.74    0.92
   5   1  10    0.42    0.69
   6   0  13   -0.07    1.16
  -8  -6   0    0.15    0.73
  -8  -1   6    6.21    0.72
  -7  -9  -3    4.77    0.97
  -7  -4   0    0.04    0.67
  -7  -2   2    0.22    0.52
  -7   2  12    0.25    0.85
  -6   1   5   22.83    0.64
  -6   3  12    0.20    0.68
  -6   3  13    0.65    0.85
  -3  -1  -1  199.59    1.91
  -2   3   5   91.03    1.06
  -2   4   8   18.34    0.65
  -1 -13  -7    0.75    0.80
   0  -6  -5    7.81    0.66
   2 -14  -6    0.31    0.98
   2 -13  -6    0.70    0.79
   2  -8  -5    1.76    0.57
   2  -3  -2   49.02    0.92
   2  -1   0    0.46    0.50
   3 -11  -5    0.47    0.74
   4 -11  -4    3.92    0.76
   5 -13  -3    0.60    0.95
   5 -12  -3    1.95    0.86
   5  -5   0    0.07    0.54
   6 -10  -1    0.40    0.75
   6  -5   2    7.81    0.62
   6  -4   3    0.13    0.55
   6  -1   8    2.08    0.73
   6   0  12    1.89    0.80
   7  -4   6    1.32    0.74
   7  -3   8    2.40    0.77
   7  -2  11    0.31    0.96
  -8  -3   3    0.07    0.49
  -8   0   9   -0.09    0.60
  -7  -3   1   16.19    0.59
  -7   1   8    6.68    0.52
  -6   2   8   19.16    0.57
  -4   4  11    3.62    0.48
  -3   4   9    8.71    0.43
  -2   2   3    2.23    0.35
  -1   3   5    9.48    0.46
  -1   4   8    0.41    0.37
   2 -12  -6    0.02    0.54
   3 -10  -5    4.20    0.45
   3  -4  -2   12.67    0.51
   3  -1   1  193.06    1.76
   4 -10  -4   65.88    0.90
   5 -11  -3    0.36    0.53
   5  -8  -2    6.12    0.47
   5  -2   3   11.82    0.52
   6  -6   1    2.58    0.42
   6  -3   4    5.53    0.46
   7 -10   1   -0.03    0.66
   7  -8   2    1.01    0.54
  -8  -8  -1   -0.14    1.13
  -3  -2  -2   23.50    0.90
  -1 -14  -7    2.58    1.23
  -1  -4  -4    5.27    0.70
   2   4  14    0.04    0.85
   2   4  15    0.10    0.87
  -8  -5   1    1.20    0.72
  -8  -4   2    0.01    0.69
  -7  -7  -2    2.15    0.73
  -6  -5  -2    7.52    0.63
  -6  -1   2    0.32    0.51
  -5   0   2  698.37    2.43
  -5   2   6    0.52    0.50
  -5   3   9    8.58    0.56
  -4   0   1    0.00    0.50
  -4   3   7    6.98    0.54
  -4   4  12   13.97    0.72
  -4   4  16   -0.06    0.86
  -2 -14  -7    1.96    1.02
  -2 -13  -7    0.06    0.81
  -1 -12  -7    0.36    0.78
   0 -14  -7    1.77    1.00
   0 -13  -7   -0.02    0.79
   0  -8  -6    2.41    0.58
   1  -9  -6    0.18    0.57
   2 -11  -6    6.13    0.77
   3  -7  -4    4.12    0.58
   4  -7  -3    4.92    0.58
   4  -4  -1    0.88    0.53
   4  -3   0    0.59    0.53
   4   0   4   24.11    0.80
   5  -6  -1    0.68    0.55
   6  -9  -1    0.25    0.73
   6  -7   0   22.35    0.82
   7  -2  10    1.24    0.78
  -8  -2   5    0.09    0.48
  -8  -1   7    0.09    0.49
  -8   0  10   -0.02    0.60
  -7  -1   4    6.02    0.50
  -7   0   6    8.64    0.52
  -7   1   9   -0.07    0.47
  -4   4  13    0.70    0.47
  -4   4  14    0.18    0.48
  -4   4  15    2.46    0.61
  -3   3   6   21.82    0.55
  -1   2   3    0.26    0.34
   0 -12  -7    5.84    0.60
   2  -4  -3    0.72    0.32
   4  -9  -4    0.03    0.40
   4  -2   1    1.70    0.40
   5 -10  -3   -0.11    0.51
   6 -12  -2   -0.19    0.67
   7  -9   1    4.99    0.59
   7  -6   3   -0.16    0.52
   7  -5   4    0.30    0.51
  -5  -5  -3    1.92    0.67
  -2 -12  -7    2.67    0.97
   1   4  10   31.64    0.98
   6   0  11    0.04    0.91
  -6  -2   1    0.72    0.51
  -6   0   4    9.95    0.58
  -6   1   6    1.41    0.51
  -6   2   9    1.98    0.65
  -5   1   4    4.82    0.53
  -5   3  10    1.95    0.65
  -3   1   2    2.50    0.44
  -3   4  10    9.26    0.56
  -2   4   9    1.19    0.51
  -1 -11  -7    2.85    0.77
   0 -11  -7   -0.15    0.74
   0  -4  -4  224.49    2.13
   0   4   9    3.38    0.54
   1   4  18   -0.02    0.91
   2 -10  -6    1.34    0.58
   3  -9  -5   11.30    0.64
   3  -5  -3    6.20    0.58
   3   1   4    2.43    0.48
   4  -5  -2    9.00    0.60
   4   1   6    1.78    0.55
   5  -7  -2    8.41    0.60
   6 -11  -2   -0.40    0.92
   6  -2   5    0.26    0.55
   6  -1   7    7.54    0.66
   7  -7   2    1.19    0.74
   7  -4   5    0.56    0.72
   7  -3   7   10.90    0.85
   7  -2   9    0.98    0.76
   8  -7   5    0.12    0.94
   8  -6   6   -0.10    0.94
  -7   1  10    0.21    0.48
  -6  -4  -1    0.25    0.37
  -6   2  10    0.37    0.47
  -5  -1   1   38.93    0.69
  -5   3  11    1.57    0.47
  -4   2   5    1.87    0.37
  -4   3   8   18.68    0.50
  -3   2   4    1.76    0.38
  -3   4  11    1.37    0.37
   1 -14  -7    1.76    0.71
   1  -6  -5    0.16    0.39
   2  -7  -5    1.55    0.40
   4 -13  -5    0.33    0.67
   5  -9  -3    4.55    0.53
   6  -8  -1   -0.04    0.50
   7 -10   0    0.31    0.65
   7  -8   1    0.34    0.52
  -5  -9  -5    2.84    1.42
  -6  -9  -4   -0.02    1.04
  -7 -10  -3    0.41    1.16
  -4  -4  -3    0.02    0.63
  -2 -11  -7    4.73    0.96
   5   1   9    0.91    0.69
  -8  -7   0    0.93    0.89
  -8  -3   4    1.40    0.69
  -8  -2   6    0.28    0.68
  -8  -1   8    0.99    0.84
  -7  -6  -1    0.23    0.68
  -7  -2   3    1.62    0.66
  -7   0   7    0.17    0.65
  -7   1  11    0.33    0.83
  -6  -3   0   -0.03    0.51
  -6   2  11    5.22    0.71
  -5   2   7   18.70    0.61
  -5   3  12    1.98    0.66
  -5   3  13    0.03    0.67
  -5   3  15   -0.36    0.85
  -4  -1   0    0.65    0.51
  -4   1   3   22.59    0.66
  -3   4  12   -0.03    0.51
  -3   4  16   -0.22    0.85
  -3   4  17    0.08    0.88
  -1   4   9    0.19    0.50
   1 -13  -7    0.48    0.78
   1 -12  -7    1.13    0.76
   1  -8  -6   89.43    1.10
   1   4  17    0.09    0.88
   2  -5  -4    1.45    0.55
   3 -14  -6    0.45    0.98
   3 -13  -6    1.00    0.87
   3 -12  -6    3.48    0.77
   4 -12  -5    0.30    0.76
   4  -8  -4   45.43    0.80
   4  -1   2    1.03    0.53
   5 -13  -4    2.84    0.97
   5 -12  -4    0.07    0.93
   5  -4   0    0.13    0.53
   5  -3   1   41.24    0.82
   5  -1   4    4.73    0.58
   5   0   6  151.19    1.55
   6 -10  -2    0.25    0.74
   6  -6   0   95.34    1.06
   6  -5   1   51.63    0.91
   6  -4   2    0.13    0.54
   6   0  10    0.03    0.72
   8  -5   7    1.46    0.96
  -8  -6   1    0.07    0.50
  -8  -4   3   -0.08    0.49
  -8  -1   9    0.24    0.60
  -7  -1   5    2.03    0.47
  -7   1  12   -0.02    0.61
  -6   1   7    9.30    0.43
  -6   2  12    8.83    0.55
  -5   3  14   -0.06    0.49
  -3   3   7    0.21    0.35
  -3   4  13    0.10    0.46
  -3   4  14    0.01    0.47
  -3   4  15    0.53    0.49
  -2   3   6   18.43    0.55
  -2   4  10    0.16    0.35
   1  -3  -3    1.78    0.38
   2  -9  -6   11.95    0.52
   3  -8  -5    1.81    0.40
   3  -6  -4    1.60    0.40
   4 -11  -5    6.37    0.57
   4  -6  -3    9.48    0.47
   5  -5  -1    9.68    0.47
   6  -3   3    0.25    0.39
   7  -9   0   -0.05    0.53
   7  -3   6    4.31    0.57
   4   2   9    0.59    0.76
  -6  -7  -3   35.21    1.16
  -1 -10  -7    8.64    0.80
   1   4  11    7.18    0.71
  -8  -5   2    1.34    0.71
  -7  -8  -2    1.00    0.74
  -7  -5   0   -0.04    0.67
  -7  -4   1   -0.03    0.67
  -7  -3   2    1.23    0.66
  -7   0   8   -0.10    0.66
  -6  -1   3    5.39    0.54
  -6   2  13    1.24    0.84
  -6   2  14   -0.20    0.85
  -5  -4  -2   30.47    0.84
  -5  -3  -1   42.08    0.87
  -5  -2   0    0.05    0.50
  -5   0   3   -0.26    0.52
  -5   1   5   -0.20    0.49
  -4  -3  -2    5.68    0.60
  -4  -2  -1    1.66    0.54
  -4   3   9    1.24    0.51
  -2   4  11    3.66    0.53
  -2   4  17    0.13    0.87
  -1  -7  -6    0.14    0.55
  -1   4  10   37.84    0.80
   0 -10  -7   12.56    0.69
   0  -7  -6   -0.15    0.55
   0   4  10    0.25    0.50
   0   4  18    0.05    0.89
   1 -11  -7    3.44    0.75
   1   4  16    0.04    0.71
   2   0   1    0.08    0.48
   3 -11  -6    0.21    0.74
   4 -10  -5    7.49    0.76
   5 -11  -4    0.31    0.74
   5  -8  -3    0.32    0.55
   5  -2   2    4.27    0.56
   6  -9  -2    0.13    0.72
   6  -7  -1   36.39    0.86
   7  -7   1    0.44    0.72
   7  -6   2    3.52    0.74
   7  -5   3    0.71    0.71
   7  -2   8   -0.03    0.73
   8  -8   3    0.31    0.94
   8  -7   4    0.36    0.94
   8  -6   5   -0.01    0.93
  -8  -3   5    0.07    0.49
  -8  -2   7    0.15    0.59
  -6   0   5   -0.08    0.36
  -5   2   8    0.18    0.35
   1  -1  -1   66.95    1.41
   2 -14  -7    1.51    0.71
   5 -10  -4    0.07    0.51
   5  -6  -2  131.56    1.10
   6 -12  -3   -0.14    0.67
   7  -4   4   -0.06    0.50
   8  -5   6    2.92    0.70
   8  -4   8   -0.02    0.67
  -5  -7  -4   18.35    0.96
  -3 -13  -7    0.65    1.20
  -8  -8   0    0.22    0.91
  -7  -2   4    0.15    0.64
  -7  -1   6    1.35    0.66
  -7   0   9   -0.22    0.67
  -6   1   8    2.21    0.65
  -4   2   6    0.02    0.49
  -4   3  10    3.96    0.53
  -2   4  12    9.18    0.58
  -2   4  13    4.25    0.67
  -2   4  14    0.06    0.66
  -2   4  15    0.14    0.67
  -2   4  16    0.67    0.70
  -1   0   0    0.57    0.61
  -1   3   6    9.40    0.53
  -1   4  17    1.73    0.88
   0   3   6    0.01    0.41
   0   4  17    0.41    0.87
   1 -10  -7    9.56    0.66
   1  -4  -4    7.24    0.54
   1   4  12    0.03    0.51
   1   4  13   12.06    0.68
   1   4  15    0.23    0.69
   2 -13  -7    0.03    0.78
   2 -12  -7    3.32    0.78
   3 -10  -6   16.23    0.81
   4  -7  -4    2.81    0.56
   6 -11  -3    2.44    0.93
   6  -2   4    3.20    0.57
   6  -1   6    1.28    0.56
   6   0   9    0.12    0.70
   7 -10  -1   -0.10    0.92
   7  -8   0    0.12    0.73
   7  -1  12    0.42    0.97
  -8  -2   8    0.46    0.59
  -5   2   9    4.20    0.39
  -4   3  11    1.37    0.37
  -4   3  16    0.33    0.60
  -3   3   8    0.02    0.35
  -2   2   4   35.58    0.71
  -1   4  11    5.44    0.42
   2  -8  -6    0.29    0.39
   2  -6  -5    2.80    0.41
   3  -3  -2    0.01    0.30
   4  -9  -5    5.31    0.45
   4  -4  -2    0.00    0.37
   4  -3  -1   58.73    0.82
   5  -7  -3   -0.03    0.39
   6 -10  -3    0.06    0.53
   6  -8  -2   -0.01    0.50
   6  -5   0    5.27    0.45
   7  -3   5   12.74    0.64
   8  -7   3    0.11    0.66
   8  -6   4    1.25    0.67
   3   3  17    0.04    1.31
  -3 -12  -7    0.90    0.96
  -2 -10  -7    0.50    0.82
   1   4  14    6.23    0.88
  -8  -7   1   -0.16    0.88
  -8  -4   4    0.13    0.69
  -8  -3   6    5.20    0.73
  -7   0  10   12.24    0.73
  -6  -6  -2    0.00    0.53
  -6  -2   2   -0.09    0.50
  -6   0   6    0.54    0.50
  -6   1   9    7.60    0.68
  -5   1   6    7.17    0.55
  -4   0   2    4.32    0.54
  -4   1   4    2.39    0.51
  -4   3  12    0.00    0.64
  -4   3  13    0.03    0.65
  -4   3  14    0.10    0.67
  -4   3  15    0.37    0.69
  -3   0   1    0.09    0.43
  -3   2   5   30.21    0.71
  -2  -1  -1   37.75    1.13
  -2   1   2   79.47    1.17
  -2   3   7   50.71    0.85
  -1  -9  -7    0.40    0.56
  -1   4  12    0.08    0.51
  -1   4  15    0.25    0.68
  -1   4  16    0.10    0.69
   0  -9  -7   -0.06    0.56
   0  -5  -5    0.06    0.54
   0   4  11   20.60    0.71
   0   4  12    4.97    0.56
   0   4  15    4.21    0.71
   0   4  16    0.11    0.70
   1  -7  -6    0.27    0.55
   2 -11  -7    5.55    0.76
   3  -7  -5    0.59    0.54
   3  -4  -3    1.38    0.53
   3  -2  -1    0.03    0.42
   4 -13  -6    1.84    0.96
   4  -2   0  777.69    2.83
   5  -9  -4    5.03    0.73
   5   0   5    0.56    0.53
   5   1   8    0.17    0.53
   6  -6  -1    2.36    0.57
   6  -4   1    0.17    0.54
   7  -9  -1    6.96    0.87
   7  -6   1    0.18    0.71
   7  -5   2    1.41    0.71
   7  -2   7    1.62    0.73
   7  -1  11   -0.03    0.94
   8  -8   2   -0.08    0.93
   8  -5   5    0.14    0.92
   8  -4   7   -0.01    0.93
  -8  -6   2    0.05    0.60
  -8  -5   3    1.95    0.52
  -8  -2   9    0.26    0.59
  -7  -3   3   19.29    0.60
  -7  -1   7   -0.06    0.46
  -7   0  11    0.10    0.59
  -7   0  12    0.23    0.60
  -6  -1   4    1.62    0.38
  -6   1  10   11.18    0.53
  -5  -1   2    3.59    0.40
  -5   2  10   -0.07    0.36
  -4   2   7   53.77    0.70
  -1   4  13   13.30    0.51
  -1   4  14    5.12    0.51
   3  -9  -6    0.52    0.40
   4 -12  -6    0.10    0.54
   4  -5  -3    2.43    0.40
   4   0   3   -0.07    0.37
   5 -12  -5    3.12    0.67
   5  -1   3   12.38    0.53
   6  -3   2    1.91    0.39
   7  -7   0   -0.04    0.51
   7  -4   3    0.01    0.49
  -6 -10  -4   14.33    1.14
  -1  -5  -5   34.54    1.13
  -7  -7  -1    0.58    0.70
  -7  -2   5    0.84    0.65
  -6  -5  -1   51.52    0.96
  -6  -3   1    5.59    0.55
  -6   1  11    0.57    0.66
  -5   0   4    0.06    0.50
  -5   2  11    4.91    0.66
  -5   2  12    0.15    0.65
  -5   2  15    0.61    0.86
  -3   1   3   68.64    0.93
  -3   3   9    0.11    0.49
   0 -14  -8    4.87    1.02
   0 -13  -8    0.09    0.78
   0   4  13   16.09    0.67
   0   4  14    0.04    0.66
   1  -9  -7    0.45    0.57
   2 -10  -7    0.73    0.65
   3 -13  -7    0.92    0.96
   3  -5  -4    2.05    0.55
   4 -11  -6    0.89    0.75
   4  -8  -5    2.18    0.56
   5 -11  -5   -0.37    0.75
   5  -8  -4    0.12    0.55
   5  -5  -2    9.23    0.60
   5  -4  -1   -0.13    0.53
   5  -3   0   -0.04    0.52
   6  -9  -3    1.26    0.73
   6  -7  -2    2.48    0.71
   6   0   8   14.77    0.79
   7  -1  10   -0.02    0.76
   8  -3   9    0.15    0.95
  -8  -4   5   -0.11    0.49
  -8  -3   7    0.08    0.59
  -7  -4   2   58.73    0.85
  -7  -1   8    6.15    0.52
  -6  -4   0   44.80    0.77
  -6   0   7    0.00    0.36
  -6   1  12    0.20    0.47
  -6   1  13    0.03    0.59
  -6   1  14    5.65    0.64
  -5   2  13    4.44    0.51
  -5   2  14    0.15    0.48
  -3   3  17   -0.14    0.61
   1  -5  -5   31.03    0.71
   2  -3  -3   74.49    1.02
   3 -12  -7    1.05    0.55
   3  -1   0   -0.03    0.30
   4  -6  -4   39.62    0.67
   7 -10  -2    0.94    0.66
   7  -8  -1    0.14    0.52
   8  -7   2    0.58    0.66
   8  -6   3    0.01    0.64
   8  -4   6    0.41    0.65
   2   3   8    6.31    0.90
   3   3  16    0.18    1.04
  -7  -9  -2    1.37    1.11
  -1 -14  -8    0.52    1.22
   1   3   7    0.65    0.63
   4   1   5    0.07    0.63
  -7  -6   0   -0.24    0.68
  -7  -5   1    2.48    0.68
  -6  -8  -3    0.69    0.71
  -5   1   7    2.41    0.51
  -4   2   8    4.10    0.52
  -3   3  10    4.90    0.52
  -3   3  16    0.34    0.69
  -2   3   8    8.77    0.57
  -1 -13  -8    0.25    0.79
  -1   2   4    1.50    0.47
  -1   3   7    0.56    0.51
   0 -12  -8   15.22    0.88
   1 -14  -8   -0.02    0.99
   1 -13  -8   -0.01    0.79
   2  -7  -6   45.49    0.85
   2  -4  -4  373.35    2.06
   2  -2  -2    0.52    0.47
   3 -11  -7    0.30    0.74
   3  -8  -6    2.13    0.56
   4 -10  -6    0.90    0.73
   4  -1   1   81.04    1.09
   5 -10  -5    3.16    0.74
   5  -6  -3    0.16    0.55
   5  -2   1    0.17    0.52
   6 -11  -4    0.04    0.92
   6  -8  -3    0.42    0.71
   6  -2   3   10.76    0.62
   6  -1   5   22.66    0.76
   7  -3   4    1.00    0.70
   7  -2   6    1.62    0.72
   7  -1   9    0.00    0.74
   8  -8   1    0.28    0.93
   8  -5   4    0.05    0.74
   8  -3   8    1.03    0.94
  -8  -5   4   -0.03    0.49
  -8  -3   8    1.23    0.61
  -7  -2   6    2.22    0.47
  -7  -1   9   -0.11    0.47
  -6  -2   3   10.06    0.45
  -5  -2   1   -0.06    0.35
  -4  -1   1   81.27    0.98
  -4   1   5    0.17    0.35
  -3   2   6   25.26    0.57
  -3   3  11    2.14    0.37
  -3   3  15    0.96    0.48
   1 -12  -8    0.63    0.54
   6 -10  -4   14.54    0.67
   7  -9  -2    1.04    0.65
   7  -6   0    0.08    0.50
   7  -5   1    2.02    0.51
   3   2   6   21.80    1.31
  -3 -11  -7    0.22    1.05
  -2  -7  -6   33.84    1.30
   1   2   4    1.06    0.68
  -8  -8   1    0.02    0.89
  -8  -7   2    1.42    0.88
  -8  -6   3    0.13    0.85
  -8  -4   6    0.04    0.84
  -8  -3   9    0.46    0.86
  -7  -3   4    1.01    0.66
  -7  -1  10    0.16    0.68
  -6  -1   5   23.79    0.65
  -6   0   8   16.19    0.66
  -5  -6  -3   -0.04    0.53
  -5   1   8    0.02    0.50
  -4   2   9    1.07    0.50
  -3  -1   0    0.04    0.42
  -3   3  12    0.07    0.50
  -3   3  13    0.55    0.64
  -3   3  14    0.34    0.66
  -1 -12  -8    0.50    0.76
   0 -11  -8    0.01    0.73
   0  -8  -7   16.57    0.71
   0   3   7    0.10    0.51
   2 -13  -8    0.42    0.95
   2  -9  -7    4.24    0.59
   3  -6  -5    0.46    0.53
   5  -9  -5    4.23    0.73
   5  -7  -4   24.13    0.69
   6  -6  -2    0.27    0.54
   6  -5  -1   56.59    0.89
   6  -4   0   49.56    0.84
   7  -7  -1    0.34    0.72
   7  -4   2   61.40    1.01
   8  -4   5    0.00    0.74
   8  -3   7    0.13    0.91
  -7  -1  11    0.17    0.59
  -6   0   9   -0.01    0.46
  -5   0   5   -0.22    0.35
  -4   0   3    0.05    0.35
  -2   2   5   79.10    0.96
  -2   3   9   25.75    0.58
  -2   3  17    0.25    0.60
   3 -10  -7    0.01    0.50
   4 -13  -7    0.09    0.68
   4  -9  -6    0.76    0.50
   4  -7  -5    0.15    0.38
   5 -12  -6   16.43    0.78
   6  -3   1    4.94    0.43
   8  -7   1    0.27    0.64
   8  -6   2   -0.05    0.53
   3   3  15    0.71    1.02
  -2  -9  -7    3.59    0.74
  -2  -2  -2    0.56    0.57
   5   1   7    2.06    0.67
  -8  -5   5    0.31    0.85
  -8  -4   7   -0.44    0.85
  -7 -10  -2    1.31    0.93
  -7  -8  -1    0.33    0.71
  -7  -4   3    0.14    0.66
  -7  -2   7    1.58    0.67
  -7  -1  12    0.78    0.85
  -6  -3   2    1.86    0.52
  -5  -3   0    0.22    0.50
  -5  -1   3   12.36    0.59
  -5   1   9    0.83    0.50
  -4   2  10    0.00    0.49
  -4   2  16    0.58    0.85
  -2   3  16   -0.13    0.69
  -1   1   2    0.56    0.51
  -1   3  18   -0.11    0.88
   0  -6  -6    7.61    0.64
   0   2   4   22.24    0.87
   1 -11  -8    0.40    0.74
   1  -8  -7    2.71    0.57
   1  -6  -6  163.45    1.44
   2 -12  -8    5.17    0.79
   2  -5  -5    0.12    0.53
   2  -1  -1   37.66    0.92
   4 -12  -7    0.36    0.93
   4  -4  -3    0.06    0.52
   4  -3  -2    7.36    0.57
   5 -11  -6   -0.16    0.75
   5  -1   2    3.87    0.54
   5   0   4    0.12    0.52
   6  -9  -4    0.22    0.72
   6  -7  -3   36.07    0.85
   6   0   7    0.04    0.54
   7 -10  -3   -0.15    0.92
   7  -8  -2    1.03    0.74
   7  -3   3   19.80    0.82
   7  -2   5    0.60    0.70
   7  -1   8    5.73    0.79
   8  -8   0   -0.09    0.92
   8  -5   3    2.00    0.75
  -7  -3   5   14.38    0.57
  -6  -1   6    1.41    0.36
  -6   0  10   -0.20    0.46
  -5   1  10    0.58    0.36
  -4   2  11   11.07    0.45
  -4   2  14    0.20    0.47
  -4   2  15    1.90    0.50
  -3   1   4    3.05    0.33
  -3   2   7   25.22    0.55
  -2   3  10    0.33    0.35
  -1   3   8    9.91    0.47
   5  -4  -2   29.88    0.62
   6 -11  -5    1.12    0.67
   6  -1   4    1.40    0.39
   3   3  11    1.79    0.95
   4   2   8    3.28    0.90
  -6 -11  -4    0.03    1.14
  -5  -5  -2    8.90    0.73
  -4  -6  -4   30.32    1.18
  -2 -13  -8    0.16    1.17
  -1 -11  -8    0.63    0.90
  -1  -8  -7    3.10    0.70
   2   3  17    0.03    1.07
  -8  -6   4    1.86    0.87
  -8  -4   8   -0.42    0.86
  -7  -7   0    0.12    0.69
  -7  -6   1   -0.05    0.67
  -7  -5   2    1.55    0.67
  -7  -2   8    0.00    0.66
  -6  -7  -2    2.81    0.70
  -6  -2   4    3.58    0.53
  -6   0  11    0.08    0.66
  -6   0  12    2.18    0.68
  -6   0  13   -0.02    0.83
  -6   0  14    0.06    0.84
  -5  -4  -1    0.09    0.50
  -5   0   6  144.71    1.12
  -5   1  11    0.64    0.64
  -5   1  14    0.47    0.68
  -5   1  15    0.01    0.84
  -4  -2   0  801.39    3.07
  -4   1   6    2.00    0.50
  -4   2  12    3.13    0.65
  -4   2  13    3.19    0.67
  -2   3  11    3.27    0.52
  -2   3  14    6.64    0.69
  -2   3  15    0.26    0.67
  -1   3  17    0.23    0.78
   0 -10  -8   15.16    0.72
   0   3  18    0.05    0.88
   1 -10  -8    2.34    0.72
   1   3  18   -0.16    0.89
   2 -11  -8    0.17    0.74
   2  -8  -7    3.13    0.57
   3 -13  -8    0.91    0.97
   3  -9  -7    7.14    0.61
   3  -7  -6    1.72    0.55
   3  -3  -3   48.83    0.86
   3   0   1    0.03    0.44
   3   1   3   63.24    1.27
   4 -11  -7    3.43    0.76
   4  -8  -6    0.01    0.55
   4  -5  -4    1.26    0.54
   4  -2  -1    1.84    0.54
   5 -10  -6    0.49    0.73
   5  -8  -5    5.44    0.72
   5  -5  -3    2.00    0.54
   5  -3  -1   43.63    0.79
   6  -2   2    0.13    0.52
   7  -9  -3    4.98    0.93
   7  -6  -1   -0.09    0.70
   7  -5   0    0.06    0.69
   7  -1   7   -0.01    0.71
   8  -4   4    0.14    0.74
   8  -3   6    4.80    0.79
   8  -2   9    0.11    0.94
  -8  -8   2   -0.01    0.63
  -8  -7   3    0.08    0.61
  -8  -5   6    3.83    0.63
  -7  -2   9    1.55    0.48
  -6  -4   1    0.51    0.36
  -6  -1   7    8.96    0.43
  -5   1  12    7.01    0.51
  -5   1  13   -0.03    0.47
  -3   0   2 1061.06    3.48
  -2   3  12    0.01    0.35
  -2   3  13    0.51    0.36
   1   0   0    0.70    0.46
   2  -6  -6    0.73    0.39
   3 -12  -8    0.19    0.54
   3  -4  -4    0.66    0.38
   5  -6  -4    0.46    0.38
   6 -10  -5    0.17    0.53
   6  -8  -4    9.26    0.55
   7  -7  -2    1.82    0.52
   7  -4   1    0.07    0.49
   8  -6   1    0.08    0.52
  -3  -8  -6    1.14    1.05
  -5 -10  -5    1.99    1.19
   3   3  14    0.24    0.98
  -7  -4   4    0.14    0.65
  -7  -3   6    5.62    0.68
  -7  -2  10    1.07    0.69
  -6  -6  -1    2.17    0.56
  -6  -5   0    5.64    0.58
  -5  -2   2    4.38    0.53
  -3  -2  -1    0.08    0.40
  -3   2   8    0.25    0.49
  -3   2  17    0.12    0.85
  -2 -12  -8    4.44    0.81
  -2   0   1   -0.03    0.46
  -2   1   3    3.39    0.49
  -1  -6  -6  121.04    1.64
  -1   3   9    0.30    0.50
  -1   3  16    2.55    0.71
   0   3   8    0.13    0.50
   0   3  17    0.02    0.71
   1   3  17   -0.09    0.79
   2 -10  -8    1.80    0.72
   3  -2  -2   23.35    0.66
   4 -10  -7    0.68    0.73
   4  -6  -5    0.09    0.53
   4   0   2    4.22    0.56
   5  -2   0    0.09    0.51
   6  -5  -2    8.61    0.59
   6  -4  -1    0.24    0.52
   6   0   6    0.18    0.53
   7  -2   4   -0.02    0.68
   8  -8  -1    0.24    0.91
   8  -7   0    0.53    0.91
   8  -5   2    0.72    0.74
   8  -2   8    0.20    0.92
  -7  -2  11    0.27    0.59
  -7  -2  12    0.30    0.59
  -6  -1   8    1.93    0.46
  -5  -1   4    4.76    0.40
  -5   0   7    0.01    0.35
  -4   0   4   23.59    0.56
  -4   1   7    1.48    0.36
  -2   2   6    0.89    0.37
   3 -11  -8    0.26    0.53
   3  -5  -5   11.12    0.49
   5  -9  -6    0.09    0.50
   6  -6  -3    3.23    0.42
   6  -3   0    0.05    0.37
   7 -10  -4   -0.20    0.65
   7  -8  -3    0.03    0.51
   7  -3   2    1.32    0.49
   8  -3   5   -0.05    0.52
   3   3  12    0.02    0.83
[truncated: 252,991 more chars]
