# Supplementary material for: The ‘super acid’ BF3H2O stabilized by 1,4-dioxane: new preparative aspects and the crystal structure of BF3H2O·C4H8O2
Source: Acta Crystallogr E Crystallogr Commun. 2019 Oct 31;75(Pt 11):1787–91. doi: 10.1107/S2056989019014312 (PMC6829742; doi:10.1107/S2056989019014312)
Supplement: Supplementary file 2 [file e-75-01787-Isup2.hkl]

data_I                                                                          
_shelx_title ' O703A_50 in Pbca'                                                
_shelx_refln_list_code          4                                               
_shelx_F_calc_maximum      144.04                                               
_exptl_crystal_F_000       720.00                                               
_reflns_d_resolution_high  0.8104                                               
                                                                                
loop_                                                                           
 _space_group_symop_operation_xyz                                               
 'x, y, z'                                                                      
 '-x+1/2, -y, z+1/2'                                                            
 '-x, y+1/2, -z+1/2'                                                            
 'x+1/2, -y+1/2, -z'                                                            
 '-x, -y, -z'                                                                   
 'x-1/2, y, -z-1/2'                                                             
 'x, -y-1/2, z-1/2'                                                             
 '-x-1/2, y-1/2, z'                                                             
                                                                                
_cell_length_a     7.6835                                                       
_cell_length_b    12.9290                                                       
_cell_length_c    15.2326                                                       
_cell_angle_alpha  90.000                                                       
_cell_angle_beta   90.000                                                       
_cell_angle_gamma  90.000                                                       
                                                                                
_shelx_F_squared_multiplier     1.000                                           
                                                                                
loop_                                                                           
 _refln_index_h                                                                 
 _refln_index_k                                                                 
 _refln_index_l                                                                 
 _refln_F_squared_calc                                                          
 _refln_F_squared_meas                                                          
 _refln_F_squared_sigma                                                         
 _refln_observed_status                                                         
   4   0   0        190.18        255.59        12.38 o                         
   6   0   0         25.12         75.34         4.67 o                         
   8   0   0         50.97         46.31         5.75 o                         
   2   1   0          0.26          6.56         2.95 o                         
   4   1   0          7.14         15.66         3.19 o                         
   6   1   0          7.67          1.93         2.93 o                         
   8   1   0         16.63         14.47         3.84 o                         
   0   2   0       1090.90       1361.97        38.47 o                         
   2   2   0       5072.59       5755.15        99.10 o                         
   4   2   0      14692.07      15688.94       427.67 o                         
   6   2   0         19.47          8.94         3.32 o                         
   8   2   0         37.63         65.66         4.41 o                         
   2   3   0        129.85        116.02         3.44 o                         
   4   3   0          2.16          8.98         3.16 o                         
   6   3   0          2.59          1.40         3.00 o                         
   8   3   0         21.23         10.20         4.28 o                         
   0   4   0        818.01        749.60        12.85 o                         
   2   4   0       7959.62       8170.98       148.90 o                         
   4   4   0        787.18        743.61        19.02 o                         
   6   4   0       1129.32        920.87        28.56 o                         
   8   4   0          0.69          2.12         4.58 o                         
   2   5   0        441.50        362.25         8.18 o                         
   4   5   0        316.58        301.09         7.52 o                         
   6   5   0         84.49        101.02         3.48 o                         
   8   5   0         13.55          7.40         4.17 o                         
   0   6   0       3850.44       3982.09        61.21 o                         
   2   6   0          0.78          1.78         3.62 o                         
   4   6   0        546.40        744.91        20.95 o                         
   6   6   0       1733.49       1812.70        71.03 o                         
   8   6   0          4.68          6.44         4.73 o                         
   2   7   0        542.67        487.35         8.18 o                         
   4   7   0        615.96        545.90        18.69 o                         
   6   7   0        434.31        398.10        12.63 o                         
   8   7   0         32.09         15.01         5.26 o                         
   0   8   0       1922.79       2034.45        49.06 o                         
   2   8   0        643.69        667.97         6.55 o                         
   4   8   0        178.12        159.79         4.98 o                         
   6   8   0        284.08        311.09        10.62 o                         
   8   8   0          9.40          1.58         5.33 o                         
   2   9   0        192.19        169.73         4.22 o                         
   4   9   0         82.84         62.84         3.80 o                         
   6   9   0         19.10          4.85         3.83 o                         
   0  10   0        933.27       1019.50        46.56 o                         
   2  10   0        105.20         88.69         3.92 o                         
   4  10   0       1667.14       1429.36        48.55 o                         
   6  10   0        122.36        145.52         8.10 o                         
   2  11   0          7.34          6.94         4.07 o                         
   4  11   0         51.99         65.49         4.11 o                         
   6  11   0          0.96          2.26         5.32 o                         
   0  12   0       3146.20       2730.42        89.13 o                         
   2  12   0         25.80         37.10         4.28 o                         
   4  12   0        288.69        301.18        11.20 o                         
   6  12   0         17.73          3.86         5.81 o                         
   2  13   0          7.54          3.04         4.26 o                         
   4  13   0          6.48          3.13         4.51 o                         
   0  14   0          3.09         14.45         5.95 o                         
   2  14   0          4.93          4.62         4.83 o                         
   4  14   0        129.33        108.53         5.79 o                         
   2  15   0          9.62          8.77         5.24 o                         
   1   1   1        997.19       1333.97        24.42 o                         
   2   1   1        630.54        754.23        14.10 o                         
   3   1   1       3919.19       3913.39        67.67 o                         
   4   1   1       1564.03       1621.20        32.97 o                         
   5   1   1        776.32        779.94        13.24 o                         
   6   1   1        120.20         89.30         2.18 o                         
   7   1   1        224.99        221.67         3.22 o                         
   8   1   1         77.65         76.19         3.03 o                         
   9   1   1          0.32         -0.88         3.62 o                         
   0   2   1         50.72         32.77         3.66 o                         
   1   2   1        173.08        150.19         2.99 o                         
   2   2   1         43.59         26.14         2.05 o                         
   3   2   1          8.65          1.06         1.89 o                         
   4   2   1         38.72         29.57         2.18 o                         
   5   2   1          0.27          1.03         2.07 o                         
   6   2   1          9.81          9.49         2.17 o                         
   7   2   1          0.09          0.18         2.20 o                         
   8   2   1          1.62          1.37         2.85 o                         
   9   2   1          3.07          4.16         3.56 o                         
   1   3   1        141.84        126.57         2.99 o                         
   2   3   1        997.44       1139.97        17.59 o                         
   3   3   1       1601.79       1439.52        19.54 o                         
   4   3   1       1071.35       1128.30        16.73 o                         
   5   3   1        763.92        828.71        15.29 o                         
   6   3   1        118.66        101.80         2.27 o                         
   7   3   1        307.67        327.44         6.41 o                         
   8   3   1         20.43          4.39         2.74 o                         
   9   3   1         21.65         10.31         3.54 o                         
   0   4   1       1302.04       1229.81        12.22 o                         
   1   4   1       1026.18        960.30         9.13 o                         
   2   4   1        769.60        749.97         7.36 o                         
   3   4   1        281.56        293.34         4.47 o                         
   4   4   1         11.37         16.91         2.13 o                         
   5   4   1          1.56          1.16         2.05 o                         
   6   4   1          4.06          7.88         2.10 o                         
   7   4   1          0.01          0.92         2.84 o                         
   8   4   1          0.02          0.66         2.96 o                         
   9   4   1          0.00          0.69         3.89 o                         
   1   5   1       2916.02       3003.32        24.53 o                         
   2   5   1        202.87        172.91         2.74 o                         
   3   5   1        285.34        364.65         7.51 o                         
   4   5   1         20.17         21.14         2.22 o                         
   5   5   1        139.08        189.38         4.13 o                         
   6   5   1        992.27       1080.05        25.29 o                         
   7   5   1         22.55         42.72         2.88 o                         
   8   5   1         11.69         24.74         3.13 o                         
   0   6   1       2307.09       2100.11        31.80 o                         
   1   6   1       3358.44       3172.84        31.77 o                         
   2   6   1       1398.87       1329.82        16.32 o                         
   3   6   1        869.06        813.73        11.05 o                         
   4   6   1        301.12        273.40         5.52 o                         
   5   6   1         20.96         10.27         2.33 o                         
   6   6   1         62.12         48.21         2.29 o                         
   7   6   1          2.63          0.45         2.94 o                         
   8   6   1          0.02          0.73         3.05 o                         
   1   7   1        572.84        598.68         8.43 o                         
   2   7   1        324.62        360.44         3.04 o                         
   3   7   1          7.54          2.54         2.19 o                         
   4   7   1         10.26         18.87         2.34 o                         
   5   7   1         29.27         54.14         2.34 o                         
   6   7   1        588.16        641.63        19.31 o                         
   7   7   1          1.04          8.17         3.17 o                         
   8   7   1          1.31          1.19         3.70 o                         
   0   8   1        323.66        332.93         5.79 o                         
   1   8   1        450.80        465.15         6.48 o                         
   2   8   1        497.38        512.48         3.35 o                         
   3   8   1        266.99        248.57         2.71 o                         
   4   8   1         95.04         90.98         2.39 o                         
   5   8   1         56.71         45.13         2.47 o                         
   6   8   1          0.03          0.07         2.81 o                         
   7   8   1          8.93          2.58         2.91 o                         
   8   8   1          0.01          0.04         4.17 o                         
   1   9   1         14.89         17.31         2.26 o                         
   2   9   1        384.69        392.44         5.65 o                         
   3   9   1        189.41        149.73         2.70 o                         
   4   9   1         52.49         44.00         2.45 o                         
   5   9   1        190.38        215.51         5.31 o                         
   6   9   1         20.21         13.07         3.14 o                         
   7   9   1        107.47        115.18         4.95 o                         
   0  10   1         88.43        124.75         3.42 o                         
   1  10   1         43.06         31.51         2.41 o                         
   2  10   1          0.03          1.46         2.37 o                         
   3  10   1          1.21          1.09         2.28 o                         
   4  10   1        104.60         85.65         2.52 o                         
   5  10   1         14.18         19.03         3.01 o                         
   6  10   1         11.05         11.61         3.25 o                         
   7  10   1          2.87          0.96         3.64 o                         
   1  11   1        221.43        217.10         5.97 o                         
   2  11   1          6.79          5.20         2.48 o                         
   3  11   1          6.44         18.62         2.69 o                         
   4  11   1        126.68        132.05         3.51 o                         
   5  11   1         18.43         23.62         2.97 o                         
   6  11   1         65.60         65.78         3.94 o                         
   0  12   1        311.51        267.87        11.86 o                         
   1  12   1         26.85         23.26         2.95 o                         
   2  12   1         32.82         27.19         2.93 o                         
   3  12   1         76.99         76.36         2.90 o                         
   4  12   1          0.67          2.95         3.10 o                         
   5  12   1         72.81         67.07         3.21 o                         
   6  12   1          6.73          5.90         3.93 o                         
   1  13   1         92.71         95.30         3.17 o                         
   2  13   1          4.83          5.16         3.42 o                         
   3  13   1          8.78          3.47         3.14 o                         
   4  13   1         13.78         16.59         3.24 o                         
   5  13   1          2.41          2.03         3.63 o                         
   0  14   1          9.96          5.89         3.88 o                         
   1  14   1         28.63         24.75         3.14 o                         
   2  14   1          9.89          7.06         3.25 o                         
   3  14   1          0.26          1.10         4.12 o                         
   4  14   1         10.58          9.79         4.12 o                         
   1  15   1          0.13         -0.47         3.93 o                         
   2  15   1        145.46        153.61         6.28 o                         
   3  15   1         31.96         24.61         4.03 o                         
   0   0   2         27.69         51.59         5.46 o                         
   1   0   2        819.08        749.69        21.34 o                         
   2   0   2         38.11         36.62         3.17 o                         
   3   0   2      20746.20      19749.13       357.18 o                         
   4   0   2         82.24         82.56         3.31 o                         
   5   0   2      13292.80      14162.84       387.50 o                         
   6   0   2          7.04         11.04         2.74 o                         
   7   0   2         18.39         24.47         3.15 o                         
   8   0   2          0.01          0.45         4.17 o                         
   9   0   2         19.56         14.26         5.43 o                         
   1   1   2         15.35         11.91         2.49 o                         
   2   1   2       1491.16       1575.38        30.51 o                         
   3   1   2         52.49         47.65         2.01 o                         
   4   1   2         23.58         18.41         2.38 o                         
   5   1   2         83.85         69.45         2.29 o                         
   6   1   2          6.45         11.83         2.29 o                         
   7   1   2         18.28         11.89         2.19 o                         
   8   1   2         52.04         48.70         2.85 o                         
   9   1   2          6.70          5.92         3.64 o                         
   0   2   2         13.28         28.68         3.62 o                         
   2   2   2         13.52         12.32         1.86 o                         
   3   2   2        477.98        464.42         8.12 o                         
   4   2   2          1.31          1.23         2.28 o                         
   5   2   2        119.38         83.89         2.23 o                         
   6   2   2          1.28          0.99         2.10 o                         
   7   2   2          1.16          1.07         2.17 o                         
   8   2   2          3.05          1.68         2.67 o                         
   9   2   2         27.14         22.23         3.77 o                         
   1   3   2          2.39          0.36         2.06 o                         
   2   3   2        890.71        915.95         9.88 o                         
   3   3   2          0.33          0.43         1.77 o                         
   4   3   2        120.13        138.32         3.06 o                         
   5   3   2          5.36          1.07         2.11 o                         
   6   3   2         40.76         40.97         2.17 o                         
   7   3   2         36.23         26.36         2.93 o                         
   8   3   2         52.40         68.12         3.06 o                         
   9   3   2         13.00         10.63         3.44 o                         
   0   4   2        103.09         75.58         4.02 o                         
   1   4   2       3545.12       3636.38        39.36 o                         
   2   4   2         23.53         23.92         2.06 o                         
   3   4   2        199.06        264.07         5.20 o                         
   4   4   2          0.18          0.27         2.23 o                         
   5   4   2        517.09        603.61        11.88 o                         
   6   4   2          0.14          0.03         2.15 o                         
   7   4   2       1018.43       1202.62        21.70 o                         
   8   4   2          0.06          1.03         3.05 o                         
   9   4   2        246.71        250.17         5.72 o                         
   1   5   2        219.74        179.38         2.57 o                         
   2   5   2        729.29        761.44        11.63 o                         
   3   5   2        259.22        242.40         3.84 o                         
   4   5   2        154.80        171.92         3.85 o                         
   5   5   2        153.69        159.45         2.90 o                         
   6   5   2        159.24        161.89         3.78 o                         
   7   5   2         22.71         28.65         2.86 o                         
   8   5   2         30.79         22.99         2.93 o                         
   0   6   2        169.50        137.32         3.53 o                         
   1   6   2       5384.90       5650.28        71.59 o                         
   2   6   2         45.32         46.10         2.64 o                         
   3   6   2        865.17       1004.82        13.07 o                         
   4   6   2          0.28          1.31         2.20 o                         
   5   6   2       2854.18       2702.86        72.50 o                         
   6   6   2          0.16          0.09         2.18 o                         
   7   6   2         87.23         70.49         3.19 o                         
   8   6   2          1.68         -0.72         3.03 o                         
   1   7   2        152.56        129.55         2.65 o                         
   2   7   2        466.68        510.38         7.05 o                         
   3   7   2        269.97        227.22         4.92 o                         
   4   7   2         46.12         48.15         2.46 o                         
   5   7   2        162.19        136.05         3.48 o                         
   6   7   2         48.72         47.16         3.19 o                         
   7   7   2         45.55         36.07         3.02 o                         
   8   7   2         25.95         25.49         3.61 o                         
   0   8   2          9.47          6.60         3.36 o                         
   1   8   2         89.08        134.18         2.67 o                         
   2   8   2          5.85          7.00         2.17 o                         
   3   8   2         16.57         15.20         2.60 o                         
   4   8   2          1.13          1.17         2.32 o                         
   5   8   2        130.71        129.06         3.27 o                         
   6   8   2          0.03         -0.03         2.66 o                         
   7   8   2         35.68         22.73         3.17 o                         
   8   8   2          0.12          0.34         3.63 o                         
   1   9   2         20.68         19.21         2.23 o                         
   2   9   2        157.91        176.03         3.66 o                         
   3   9   2         11.01          9.60         2.59 o                         
   4   9   2          3.20          2.89         2.48 o                         
   5   9   2         84.38         65.88         3.20 o                         
   6   9   2          8.18          4.32         2.97 o                         
   7   9   2         32.26         18.72         3.59 o                         
   0  10   2          5.30          5.65         3.45 o                         
   1  10   2       3044.78       3184.71        68.11 o                         
   2  10   2          0.12         -0.30         2.16 o                         
   3  10   2        137.62        112.59         2.79 o                         
   4  10   2          0.23          0.87         2.73 o                         
   5  10   2          0.48          0.67         3.19 o                         
   6  10   2          0.00          0.71         3.21 o                         
   7  10   2         29.65         23.97         3.77 o                         
   1  11   2          6.15          6.33         2.38 o                         
   2  11   2         31.72         24.54         2.31 o                         
   3  11   2          0.86         -0.74         3.25 o                         
   4  11   2         15.33         27.96         3.10 o                         
   5  11   2          0.59          0.21         2.94 o                         
   6  11   2          0.47          0.36         3.87 o                         
   0  12   2          3.05          2.37         4.81 o                         
   1  12   2        428.36        530.65        13.21 o                         
   2  12   2          0.49          1.21         3.00 o                         
   3  12   2        168.97        162.20         4.07 o                         
   4  12   2          0.17          0.72         2.88 o                         
   5  12   2        563.80        525.59        15.06 o                         
   6  12   2          0.07         -1.44         4.08 o                         
   1  13   2          1.95          1.48         3.16 o                         
   2  13   2         17.25         22.64         3.29 o                         
   3  13   2         43.89         34.90         3.17 o                         
   4  13   2          3.09          0.96         3.47 o                         
   5  13   2         38.50         31.76         4.26 o                         
   0  14   2          0.50          0.84         4.37 o                         
   1  14   2          9.98          2.64         2.95 o                         
   2  14   2          0.18          0.86         3.02 o                         
   3  14   2        214.14        277.21        10.63 o                         
   4  14   2          1.29          1.15         3.99 o                         
   1  15   2          0.92          1.86         3.84 o                         
   2  15   2          3.18          0.46         4.14 o                         
   3  15   2         12.37          7.85         9.23 o                         
   1   1   3       1515.85       1557.66        28.18 o                         
   2   1   3         59.58         66.83         2.29 o                         
   3   1   3       1158.23       1372.85        26.86 o                         
   4   1   3        454.37        463.70         8.10 o                         
   5   1   3        201.43        255.71         5.34 o                         
   6   1   3        146.48        114.29         2.65 o                         
   7   1   3         57.69         64.89         2.48 o                         
   8   1   3         42.46         67.82         3.03 o                         
   9   1   3          2.82          5.72         3.59 o                         
   0   2   3         57.66         62.31         3.43 o                         
   1   2   3         10.96          3.09         2.02 o                         
   2   2   3         70.49         40.42         1.98 o                         
   3   2   3        291.14        218.99         4.63 o                         
   4   2   3        585.98        502.76         7.02 o                         
   5   2   3        277.38        235.34         4.46 o                         
   6   2   3        222.57        205.95         3.37 o                         
   7   2   3         30.63         30.35         2.70 o                         
   8   2   3          6.29          6.15         3.02 o                         
   9   2   3          0.15         -1.40         3.69 o                         
   1   3   3         62.78         42.04         2.13 o                         
   2   3   3       1455.84       1479.97        30.67 o                         
   3   3   3        774.69        913.96        16.25 o                         
   4   3   3        110.95        130.01         2.88 o                         
   5   3   3       1027.96       1013.58        19.36 o                         
   6   3   3          8.74          5.73         2.36 o                         
   7   3   3        389.53        391.04         7.20 o                         
   8   3   3          8.90          5.65         3.05 o                         
   9   3   3         21.15          9.94         3.79 o                         
   0   4   3        164.32        196.24         4.21 o                         
   1   4   3        320.98        330.67         4.65 o                         
   2   4   3         16.88         19.42         1.85 o                         
   3   4   3         30.45         21.25         2.36 o                         
   4   4   3          0.15          0.78         2.13 o                         
   5   4   3          6.92          8.32         1.98 o                         
   6   4   3          9.99         11.84         2.37 o                         
   7   4   3          1.35          2.42         3.04 o                         
   8   4   3          0.00          1.11         2.81 o                         
   9   4   3          1.62          1.51         4.24 o                         
   1   5   3       2013.07       1966.71        31.43 o                         
   2   5   3         75.60         82.04         2.40 o                         
   3   5   3        124.20        110.39         2.44 o                         
   4   5   3         46.82         37.86         2.17 o                         
   5   5   3         37.80         39.65         2.24 o                         
   6   5   3        831.77        889.11        15.27 o                         
   7   5   3         15.69         17.17         2.97 o                         
   8   5   3         35.53         37.20         3.32 o                         
   0   6   3         53.55         28.07         3.40 o                         
   1   6   3        257.23        208.07         3.20 o                         
   2   6   3        262.25        196.35         2.87 o                         
   3   6   3        115.85        110.18         2.52 o                         
   4   6   3        215.42        177.90         4.68 o                         
   5   6   3          0.31          0.41         2.46 o                         
   6   6   3         68.80         55.87         2.41 o                         
   7   6   3          1.08          0.55         2.70 o                         
   8   6   3          2.78          0.11         3.72 o                         
   1   7   3        262.26        274.25         4.77 o                         
   2   7   3        167.51        172.87         2.77 o                         
   3   7   3         43.35         56.36         2.27 o                         
   4   7   3         89.03         90.36         2.48 o                         
   5   7   3          0.71         -0.07         2.17 o                         
   6   7   3        579.20        623.78        13.85 o                         
   7   7   3          1.40          0.57         2.79 o                         
   8   7   3          0.68          1.27         3.65 o                         
   0   8   3        594.99        548.28        14.18 o                         
   1   8   3        492.91        443.36         7.16 o                         
   2   8   3        320.02        261.38         5.04 o                         
   3   8   3          8.57         10.28         2.26 o                         
   4   8   3          6.27         11.68         2.42 o                         
   5   8   3          5.08          2.34         2.30 o                         
   6   8   3         11.49         14.79         3.07 o                         
   7   8   3          0.31         -0.62         2.86 o                         
   8   8   3          0.19         -0.32         4.55 o                         
   1   9   3          2.19          1.19         2.43 o                         
   2   9   3        448.21        474.42         9.27 o                         
   3   9   3        254.08        277.96         5.14 o                         
   4   9   3         28.37         25.89         2.63 o                         
   5   9   3        103.41         84.24         2.92 o                         
   6   9   3         22.34         14.51         3.31 o                         
   7   9   3        103.80         90.86         4.23 o                         
   0  10   3        160.83        149.65         3.72 o                         
   1  10   3        202.36        183.91         3.78 o                         
   2  10   3         19.95         21.55         2.48 o                         
   3  10   3         13.39         17.65         2.33 o                         
   4  10   3          9.47          8.86         3.10 o                         
   5  10   3          1.98         -0.12         3.02 o                         
   6  10   3          4.86          4.47         3.25 o                         
   7  10   3          7.24          3.70         4.21 o                         
   1  11   3        151.33        139.92         3.94 o                         
   2  11   3         35.63         29.61         2.49 o                         
   3  11   3          4.52          4.48         3.09 o                         
   4  11   3         82.10         80.96         3.16 o                         
   5  11   3          6.98          2.88         2.77 o                         
   6  11   3         39.60         44.93         4.00 o                         
   0  12   3        349.00        355.32        12.87 o                         
   1  12   3          4.15          1.48         3.04 o                         
   2  12   3         93.31        102.94         3.37 o                         
   3  12   3         94.22         87.12         3.54 o                         
   4  12   3         14.30         14.74         3.22 o                         
   5  12   3         26.82         24.89         3.54 o                         
   6  12   3          2.82          1.33         6.29 o                         
   1  13   3         81.01         82.08         3.53 o                         
   2  13   3          8.92         11.71         3.10 o                         
   3  13   3         14.46         13.18         3.66 o                         
   4  13   3          2.54          1.40         3.61 o                         
   5  13   3         10.92          8.78         4.12 o                         
   0  14   3          1.28          0.38         5.11 o                         
   1  14   3          0.34          0.54         3.25 o                         
   2  14   3          0.03          0.77         3.52 o                         
   3  14   3          3.78          4.73         3.69 o                         
   4  14   3         17.34          7.62         4.03 o                         
   1  15   3          0.52          1.13         4.14 o                         
   2  15   3         78.04         82.91         4.26 o                         
   1   0   4        281.19        263.86         6.98 o                         
   2   0   4       1301.41       1382.21        31.59 o                         
   3   0   4         54.07         53.53         3.12 o                         
   4   0   4        544.81        473.71         8.75 o                         
   5   0   4          1.15          3.39         3.19 o                         
   6   0   4        257.83        212.04         6.16 o                         
   7   0   4          8.35         14.34         4.11 o                         
   8   0   4         17.91         39.80         4.38 o                         
   9   0   4          0.00         -1.00         5.45 o                         
   1   1   4       2938.95       2835.75        52.88 o                         
   2   1   4        110.42        109.45         2.48 o                         
   3   1   4         52.46         59.13         1.96 o                         
   4   1   4         39.46         39.79         2.38 o                         
   5   1   4         97.99         93.43         2.29 o                         
   6   1   4         30.33         29.17         2.15 o                         
   7   1   4        120.01        121.84         2.95 o                         
   8   1   4         26.88         24.66         2.84 o                         
   9   1   4          4.78          4.35         3.80 o                         
   0   2   4        385.73        405.69        12.74 o                         
   1   2   4         24.89         25.28         2.17 o                         
   2   2   4        673.80        686.31        10.48 o                         
   3   2   4         39.72         36.66         2.50 o                         
   4   2   4       2431.27       2832.88        51.00 o                         
   5   2   4         23.46         29.61         2.04 o                         
   6   2   4         52.37         62.59         2.44 o                         
   7   2   4          0.08          0.41         2.73 o                         
   8   2   4          4.71         -0.10         2.81 o                         
   9   2   4          0.23          1.41         3.59 o                         
   1   3   4       2009.74       1951.96        48.56 o                         
   2   3   4         69.26         61.81         2.29 o                         
   3   3   4          0.21          2.26         2.45 o                         
   4   3   4        309.45        279.49         5.09 o                         
   5   3   4        502.90        555.64        11.70 o                         
   6   3   4        135.52        116.79         2.95 o                         
   7   3   4         34.33         23.14         3.11 o                         
   8   3   4         36.29         29.14         3.23 o                         
   9   3   4         41.83         28.78         3.71 o                         
   0   4   4       4110.97       4075.55        63.86 o                         
   1   4   4        142.01        119.99         2.53 o                         
   2   4   4       6444.80       6541.15       148.60 o                         
   3   4   4         10.26         15.53         2.20 o                         
   4   4   4        591.09        617.52        12.96 o                         
   5   4   4          4.39          7.74         2.29 o                         
   6   4   4        437.91        414.61         7.71 o                         
   7   4   4          1.96          1.17         2.64 o                         
   8   4   4          1.89          1.19         3.23 o                         
   1   5   4       1898.79       1953.72        38.80 o                         
   2   5   4         21.97         21.61         2.68 o                         
   3   5   4         28.37         35.55         2.31 o                         
   4   5   4         18.51         18.75         2.44 o                         
   5   5   4        660.17        592.23        14.50 o                         
   6   5   4          1.12         -0.15         2.19 o                         
   7   5   4          1.56          6.03         2.79 o                         
   8   5   4          0.50          0.95         2.77 o                         
   0   6   4       5915.86       6161.46       136.34 o                         
   1   6   4         47.88         41.96         2.45 o                         
   2   6   4          0.72          2.89         2.09 o                         
   3   6   4         20.24         27.85         2.27 o                         
   4   6   4        755.40        755.17        18.69 o                         
   5   6   4          2.12          4.11         2.38 o                         
   6   6   4        640.71        688.01        16.49 o                         
   7   6   4          0.01          0.75         3.07 o                         
   8   6   4         29.46         33.32         4.27 o                         
   1   7   4        918.65        932.24        14.04 o                         
   2   7   4         39.12         38.72         2.39 o                         
   3   7   4         88.48         72.11         2.61 o                         
   4   7   4         43.43         39.25         2.42 o                         
   5   7   4        423.38        399.65         9.99 o                         
   6   7   4         78.20         84.55         3.42 o                         
   7   7   4          0.73          0.94         3.18 o                         
   8   7   4          7.75          6.82         4.25 o                         
   0   8   4        840.05        958.76        17.40 o                         
   1   8   4         44.95         45.03         2.40 o                         
   2   8   4          0.39          2.24         2.21 o                         
   3   8   4          1.79          0.76         2.32 o                         
   4   8   4        676.91        763.32        18.47 o                         
   5   8   4          1.62          1.34         2.50 o                         
   6   8   4        152.58        176.23         4.88 o                         
   7   8   4          2.59          1.90         3.05 o                         
   1   9   4        318.33        342.43         6.60 o                         
   2   9   4         16.77         20.16         2.40 o                         
   3   9   4         15.44         15.69         2.44 o                         
   4   9   4          1.26          0.81         2.20 o                         
   5   9   4         71.76         86.11         3.19 o                         
   6   9   4          0.60          1.10         3.22 o                         
   7   9   4         14.54         10.57         4.17 o                         
   0  10   4         16.95          2.85         3.40 o                         
   1  10   4          0.15         -0.07         2.24 o                         
   2  10   4          0.42          3.46         2.39 o                         
   3  10   4          0.00         -0.18         2.18 o                         
   4  10   4       1157.58       1242.27        34.00 o                         
   5  10   4          0.02         -0.48         3.29 o                         
   6  10   4        249.88        285.21         9.12 o                         
   7  10   4          0.11          0.45         3.83 o                         
   1  11   4        103.71        107.81         2.64 o                         
   2  11   4         16.25         11.83         2.30 o                         
   3  11   4         37.83         33.76         3.10 o                         
   4  11   4         54.66         55.45         3.19 o                         
   5  11   4          7.14          3.86         3.27 o                         
   6  11   4          3.08          2.40         4.09 o                         
   0  12   4       1982.63       2241.86        72.34 o                         
   1  12   4          2.97          3.73         3.03 o                         
   2  12   4         21.28         32.34         2.93 o                         
   3  12   4          0.51          1.38         3.11 o                         
   4  12   4         65.32         57.35         3.17 o                         
   5  12   4          4.48          0.22         3.84 o                         
   1  13   4         33.32         29.88         3.15 o                         
   2  13   4          4.94          2.10         3.08 o                         
   3  13   4          6.28         10.28         3.45 o                         
   4  13   4          3.30          0.91         3.87 o                         
   5  13   4         32.68         36.33         4.53 o                         
   0  14   4         23.70         22.25         4.44 o                         
   1  14   4          3.16          1.37         3.31 o                         
   2  14   4          0.19          0.82         3.53 o                         
   3  14   4          0.45          0.40         4.38 o                         
   4  14   4         51.75         33.68         5.73 o                         
   1  15   4          8.26          9.06         4.27 o                         
   2  15   4          7.12          7.58         3.96 o                         
   1   1   5       1210.95       1162.85        28.03 o                         
   2   1   5         17.46          7.42         1.91 o                         
   3   1   5          4.04         18.42         2.12 o                         
   4   1   5          9.88          1.84         2.26 o                         
   5   1   5          0.08         -0.01         2.19 o                         
   6   1   5        511.28        465.01         9.94 o                         
   7   1   5         23.75         45.86         2.90 o                         
   8   1   5          0.08          1.18         2.83 o                         
   9   1   5          3.19          0.60         4.07 o                         
   0   2   5       5780.92       5498.37       181.37 o                         
   1   2   5       6418.85       5912.01       135.07 o                         
   2   2   5       2001.24       1797.76        39.43 o                         
   3   2   5        661.33        585.89        10.72 o                         
   4   2   5         44.15         38.87         2.11 o                         
   5   2   5          9.91         20.59         2.29 o                         
   6   2   5          6.36         10.41         2.25 o                         
   7   2   5          7.76         14.54         3.06 o                         
   8   2   5          0.12          0.09         2.84 o                         
   9   2   5          6.87          2.75         3.87 o                         
   1   3   5        235.24        204.21         5.05 o                         
   2   3   5       1739.77       1643.43        40.78 o                         
   3   3   5         11.53         37.22         2.51 o                         
   4   3   5         13.22         21.46         2.11 o                         
   5   3   5        844.44        830.65        16.27 o                         
   6   3   5         11.52          7.90         2.48 o                         
   7   3   5        310.60        282.18         6.15 o                         
   8   3   5          0.12          0.15         3.03 o                         
   0   4   5        159.18        128.81         3.64 o                         
   1   4   5        365.72        318.86         5.75 o                         
   2   4   5        373.79        340.58        10.31 o                         
   3   4   5        459.00        445.48        10.52 o                         
   4   4   5        518.77        516.40         8.39 o                         
   5   4   5        345.29        310.93         5.79 o                         
   6   4   5        116.12         97.86         2.95 o                         
   7   4   5         22.56         15.84         2.92 o                         
   8   4   5          0.02         -0.29         2.92 o                         
   1   5   5        776.03        717.58        18.52 o                         
   2   5   5          0.26          1.77         2.37 o                         
   3   5   5        344.03        263.63         6.61 o                         
   4   5   5         13.93         13.34         2.72 o                         
   5   5   5        342.04        314.25         5.09 o                         
   6   5   5        507.26        519.03         9.97 o                         
   7   5   5         38.47         31.70         3.13 o                         
   8   5   5          8.64          4.15         3.57 o                         
   0   6   5        111.10        167.92         5.63 o                         
   1   6   5         22.50          5.37         2.21 o                         
   2   6   5         35.80         53.87         2.33 o                         
   3   6   5          1.69          4.59         2.44 o                         
   4   6   5          0.85          2.31         2.53 o                         
   5   6   5         17.30         19.22         2.32 o                         
   6   6   5          0.70          2.45         2.84 o                         
   7   6   5          0.17          0.37         3.26 o                         
   8   6   5          2.81         -0.26         4.10 o                         
   1   7   5        423.90        434.15         4.24 o                         
   2   7   5         37.35         33.36         2.36 o                         
   3   7   5         19.74          8.72         2.72 o                         
   4   7   5          0.89          0.99         2.39 o                         
   5   7   5          1.45         -0.44         2.62 o                         
   6   7   5        254.43        237.76         8.01 o                         
   7   7   5          0.72         -0.23         3.16 o                         
   8   7   5          0.70          0.05         3.87 o                         
   0   8   5        264.41        334.67         9.09 o                         
   1   8   5        279.75        330.15         5.92 o                         
   2   8   5         20.35         29.26         2.62 o                         
   3   8   5         41.72         30.74         2.18 o                         
   4   8   5         33.38         36.48         2.24 o                         
   5   8   5         90.90         92.58         3.22 o                         
   6   8   5         11.06         14.56         2.86 o                         
   7   8   5         18.66         16.18         3.74 o                         
   1   9   5         17.12         18.90         2.28 o                         
   2   9   5        170.77        152.97         3.47 o                         
   3   9   5        180.68        182.40         5.27 o                         
   4   9   5         63.12         88.69         2.49 o                         
   5   9   5         70.79         59.02         3.31 o                         
   6   9   5         54.36         71.87         3.50 o                         
   7   9   5         24.31         16.62         4.20 o                         
   0  10   5        118.74         97.19         4.53 o                         
   1  10   5         11.09         18.23         2.44 o                         
   2  10   5          0.79          1.67         2.48 o                         
   3  10   5         63.44         72.38         2.59 o                         
   4  10   5        117.77        116.11         3.68 o                         
   5  10   5         38.54         41.93         3.52 o                         
   6  10   5         13.55          5.61         3.34 o                         
   1  11   5        113.18        113.07         2.79 o                         
   2  11   5         39.80         55.72         3.09 o                         
   3  11   5          1.47          1.87         3.14 o                         
   4  11   5         92.49        122.68         3.42 o                         
   5  11   5          0.82          0.37         3.12 o                         
   6  11   5         30.99         24.21         3.97 o                         
   0  12   5         47.08         58.60         4.58 o                         
   1  12   5          7.45          7.49         3.02 o                         
   2  12   5          0.61         -0.83         3.09 o                         
   3  12   5          6.38          3.08         2.98 o                         
   4  12   5          1.28          2.09         3.41 o                         
   5  12   5         62.00         53.89         3.86 o                         
   1  13   5         11.12          8.86         3.18 o                         
   2  13   5          2.16          0.89         3.16 o                         
   3  13   5          6.98          2.68         3.13 o                         
   4  13   5          5.74          6.13         3.81 o                         
   0  14   5         23.13         13.82         4.64 o                         
   1  14   5         38.90         22.74         3.23 o                         
   2  14   5         10.57          6.48         3.85 o                         
   3  14   5          0.02         -0.46         4.20 o                         
   1  15   5          0.75          2.28         4.04 o                         
   2  15   5         74.15         53.91        13.34 o                         
   0   0   6          0.43          0.55         3.50 o                         
   1   0   6       6035.92       5713.81       265.09 o                         
   2   0   6         43.79         31.03         2.98 o                         
   3   0   6          0.43          3.32         3.25 o                         
   4   0   6         56.16         71.38         3.01 o                         
   5   0   6       2589.51       2975.60        82.25 o                         
   6   0   6          1.87          7.35         3.29 o                         
   7   0   6        120.57        179.49         4.52 o                         
   8   0   6          1.51          0.21         4.64 o                         
   1   1   6          4.82          3.24         1.70 o                         
   2   1   6        397.49        387.07         8.86 o                         
   3   1   6        167.90        165.47         2.68 o                         
   4   1   6         39.62         39.14         2.24 o                         
   5   1   6        147.74        148.12         3.48 o                         
   6   1   6         37.12         26.32         2.31 o                         
   7   1   6         25.12         27.66         2.91 o                         
   8   1   6        133.20        124.49         3.37 o                         
   0   2   6         21.49         13.29         2.32 o                         
   1   2   6          0.02         90.42        25.21 o                         
   2   2   6         31.48         20.78         2.21 o                         
   3   2   6        503.55        508.84        10.92 o                         
   4   2   6          2.38          1.38         2.26 o                         
   5   2   6         14.69          6.68         2.48 o                         
   6   2   6          2.96          0.36         2.07 o                         
   7   2   6         65.30         43.67         2.86 o                         
   8   2   6          2.71          2.52         3.01 o                         
   1   3   6        206.57        173.36         3.79 o                         
   2   3   6        424.65        431.96        15.95 o                         
   3   3   6        569.05        538.12        15.33 o                         
   4   3   6        402.83        420.46         9.90 o                         
   5   3   6        232.18        223.49         4.58 o                         
   6   3   6         63.42         60.55         2.45 o                         
   7   3   6         91.48         96.26         3.32 o                         
   8   3   6         97.51        106.73         4.14 o                         
   0   4   6         41.49         49.48         3.35 o                         
   1   4   6        294.91        217.58         5.77 o                         
   2   4   6         30.70         37.32         2.60 o                         
   3   4   6       1386.23       1673.01        49.40 o                         
   4   4   6          2.06          5.53         2.49 o                         
   5   4   6        279.43        254.22         5.26 o                         
   6   4   6          0.12          0.51         2.29 o                         
   7   4   6         42.84         35.64         3.04 o                         
   8   4   6          1.16          1.57         3.68 o                         
   1   5   6          9.24          7.18         2.26 o                         
   2   5   6        753.78        750.75        13.83 o                         
   3   5   6        179.23        158.07         3.55 o                         
   4   5   6        417.96        442.12        12.77 o                         
   5   5   6        109.56        100.59         3.73 o                         
   6   5   6        314.85        346.96         6.76 o                         
   7   5   6         16.74         11.76         3.02 o                         
   8   5   6         81.15         76.71         3.97 o                         
   0   6   6        170.16        155.32         4.57 o                         
   1   6   6       2627.29       2844.83        56.99 o                         
   2   6   6         18.86         17.47         2.24 o                         
   3   6   6        190.32        147.75         3.79 o                         
   4   6   6          0.78         -0.37         2.39 o                         
   5   6   6       1675.95       1673.96        54.88 o                         
   6   6   6          0.18          0.95         3.26 o                         
   7   6   6          0.96          2.22         3.35 o                         
   8   6   6          2.29         -0.14         4.27 o                         
   1   7   6          6.98          4.68         2.23 o                         
   2   7   6        673.96        767.18        16.75 o                         
   3   7   6         34.57         28.72         2.41 o                         
   4   7   6        141.43        117.63         2.87 o                         
   5   7   6          1.63          0.95         2.44 o                         
   6   7   6        116.37        101.22         4.21 o                         
   7   7   6          1.35          1.93         3.12 o                         
   0   8   6         39.92         41.64         3.39 o                         
   1   8   6       1388.00       1573.03        20.13 o                         
   2   8   6          3.07          3.76         2.23 o                         
   3   8   6         17.73         22.92         2.61 o                         
   4   8   6          1.44          1.30         2.62 o                         
   5   8   6        126.99        173.15         4.54 o                         
   6   8   6          0.01         -1.44         2.94 o                         
   7   8   6         49.75         54.82         3.89 o                         
   1   9   6          0.00          0.46         2.18 o                         
   2   9   6        304.30        249.42         5.52 o                         
   3   9   6          8.42          8.30         2.36 o                         
   4   9   6          3.82          9.86         3.05 o                         
   5   9   6          1.78          1.04         3.16 o                         
   6   9   6          8.52          4.70         3.25 o                         
   7   9   6          4.27          4.83         3.95 o                         
   0  10   6          1.00          0.87         3.34 o                         
   1  10   6       1905.74       2100.56        40.50 o                         
   2  10   6         14.17         16.23         2.42 o                         
   3  10   6        160.10        252.64         7.66 o                         
   4  10   6          7.67          8.13         3.20 o                         
   5  10   6          0.83          2.38         3.61 o                         
   6  10   6          0.00         -1.29         3.93 o                         
   1  11   6          0.17          0.14         3.04 o                         
   2  11   6         71.50         86.03         3.30 o                         
   3  11   6          3.01          1.57         3.41 o                         
   4  11   6         12.22         14.90         3.37 o                         
   5  11   6          1.32          0.51         3.23 o                         
   6  11   6          3.77          2.66         4.13 o                         
   0  12   6          0.97          1.51         4.17 o                         
   1  12   6          4.55          2.37         2.87 o                         
   2  12   6          0.03          1.08         3.05 o                         
   3  12   6         50.80         40.83         3.06 o                         
   4  12   6          1.89          1.57         3.11 o                         
   5  12   6        291.01        286.86        11.42 o                         
   1  13   6          0.42          1.30         3.17 o                         
   2  13   6         11.56          6.19         3.22 o                         
   3  13   6         14.23          8.76         3.83 o                         
   4  13   6         13.84         17.87         4.34 o                         
   0  14   6          4.68          1.26         5.20 o                         
   1  14   6          0.03          0.84         3.94 o                         
   2  14   6          2.04          1.70         4.17 o                         
   3  14   6          5.50          5.70         3.90 o                         
   1   1   7       1106.80       1024.25        32.63 o                         
   2   1   7         22.67         21.01         2.30 o                         
   3   1   7        210.59        208.54         5.22 o                         
   4   1   7         31.48         36.73         2.20 o                         
   5   1   7         23.66         43.03         2.40 o                         
   6   1   7        207.78        183.39         4.96 o                         
   7   1   7          0.13          0.78         2.70 o                         
   8   1   7          1.40         -0.30         2.98 o                         
   0   2   7         64.43         31.97         2.85 o                         
   1   2   7         88.46         49.63         2.34 o                         
   2   2   7        454.16        375.86        12.05 o                         
   3   2   7        543.02        527.79        13.18 o                         
   4   2   7       1071.67       1018.57        25.08 o                         
   5   2   7        374.31        363.25         8.65 o                         
   6   2   7        368.19        325.32         7.08 o                         
   7   2   7         32.03         32.16         3.10 o                         
   8   2   7          5.94          1.44         3.71 o                         
   1   3   7          5.81         12.10         2.33 o                         
   2   3   7        960.16        978.18        19.42 o                         
   3   3   7          5.28          4.89         2.37 o                         
   4   3   7        119.96        125.03         3.60 o                         
   5   3   7        682.25        734.00        15.76 o                         
   6   3   7         10.90         11.19         2.40 o                         
   7   3   7        254.98        247.14         9.09 o                         
   8   3   7          0.38          0.85         3.72 o                         
   0   4   7       4832.74       4647.89       169.49 o                         
   1   4   7       2918.98       2799.18        60.76 o                         
   2   4   7       1660.72       1599.19        32.05 o                         
   3   4   7        214.75        206.21         6.19 o                         
   4   4   7         16.20         12.08         2.43 o                         
   5   4   7         28.56         28.89         2.34 o                         
   6   4   7         31.76         47.64         2.90 o                         
   7   4   7          4.31          4.70         3.16 o                         
   8   4   7          0.13          0.11         4.07 o                         
   1   5   7        387.61        453.80         8.68 o                         
   2   5   7         95.66         90.31         2.88 o                         
   3   5   7         94.03        110.36         4.24 o                         
   4   5   7         32.68         30.29         2.38 o                         
   5   5   7         17.98         23.71         2.38 o                         
   6   5   7        216.61        216.10         6.71 o                         
   7   5   7          3.11          1.52         3.15 o                         
   8   5   7         41.51         33.12         4.15 o                         
   0   6   7        633.87        530.04        13.85 o                         
   1   6   7        182.50        178.69         4.19 o                         
   2   6   7        141.43        129.35         3.67 o                         
   3   6   7         78.45         92.43         2.65 o                         
   4   6   7          0.84          0.64         2.28 o                         
   5   6   7          2.95          1.83         2.35 o                         
   6   6   7         22.09         29.85         3.22 o                         
   7   6   7          8.68          9.60         3.11 o                         
   8   6   7          9.64          8.33         5.91 o                         
   1   7   7         59.14         82.79         2.37 o                         
   2   7   7          3.73          6.07         2.43 o                         
   3   7   7          4.53          2.75         2.38 o                         
   4   7   7         17.97          7.37         2.41 o                         
   5   7   7         10.72          9.87         3.44 o                         
   6   7   7        135.14        109.16         3.44 o                         
   7   7   7          3.09          6.04         4.17 o                         
   0   8   7        373.63        320.12         7.33 o                         
   1   8   7         97.59         57.97         2.34 o                         
   2   8   7         59.98         50.04         2.33 o                         
   3   8   7          4.75          5.53         2.57 o                         
   4   8   7         84.39         84.61         3.65 o                         
   5   8   7         36.84         32.70         3.79 o                         
   6   8   7         31.56         24.08         3.35 o                         
   7   8   7          8.52          2.15         4.57 o                         
   1   9   7          9.63          7.18         2.36 o                         
   2   9   7         79.83         71.20         2.71 o                         
   3   9   7        108.43        105.91         3.54 o                         
   4   9   7         47.75         65.26         3.23 o                         
   5   9   7         33.97         31.27         3.59 o                         
   6   9   7         37.37         49.95         3.50 o                         
   0  10   7        198.65        224.03         8.27 o                         
   1  10   7        116.44        147.54         3.18 o                         
   2  10   7          3.73          6.19         2.64 o                         
   3  10   7          9.48          3.93         3.12 o                         
   4  10   7         13.63         11.32         3.44 o                         
   5  10   7         25.97         24.43         3.47 o                         
   6  10   7          0.10         -0.93         4.06 o                         
   1  11   7         47.05         52.12         3.13 o                         
   2  11   7         75.30         82.79         3.32 o                         
   3  11   7          3.85          1.38         3.17 o                         
   4  11   7         39.41         38.93         3.61 o                         
   5  11   7          1.26          2.11         4.08 o                         
   0  12   7        107.65        110.77         4.81 o                         
   1  12   7          5.92          7.22         3.15 o                         
   2  12   7         41.57         45.78         3.29 o                         
   3  12   7         13.74         11.77         3.17 o                         
   4  12   7          1.11          0.64         4.38 o                         
   5  12   7          0.09         -0.54         4.78 o                         
   1  13   7         12.30          8.64         3.19 o                         
   2  13   7          1.00          0.32         3.05 o                         
   3  13   7          5.62          8.42         3.80 o                         
   4  13   7          1.51         -0.84         4.49 o                         
   0  14   7         24.29         24.46         5.71 o                         
   1  14   7         29.42         30.49         3.95 o                         
   2  14   7         18.83         24.73         3.88 o                         
   0   0   8        820.46        967.32        38.02 o                         
   1   0   8        126.12        105.51         3.42 o                         
   2   0   8         91.73         85.08         3.59 o                         
   3   0   8         19.02         32.61         3.29 o                         
   4   0   8         25.18         26.97         3.07 o                         
   5   0   8          5.52          2.50         3.12 o                         
   6   0   8        327.23        318.36         9.62 o                         
   7   0   8          0.00          1.56         4.40 o                         
   8   0   8         17.61         32.68         5.60 o                         
   1   1   8         59.99         68.39         2.37 o                         
   2   1   8         87.28         84.34         2.60 o                         
   3   1   8         17.64         21.51         2.07 o                         
   4   1   8         73.04         76.04         2.34 o                         
   5   1   8          5.55          2.25         2.48 o                         
   6   1   8         29.76         38.74         2.90 o                         
   7   1   8        127.05        131.01         3.11 o                         
   8   1   8         16.78         16.36         3.57 o                         
   0   2   8         38.97         75.51         4.62 o                         
   1   2   8          0.13          0.10         2.11 o                         
   2   2   8       1178.80       1371.28        32.36 o                         
   3   2   8          1.00          3.19         2.44 o                         
   4   2   8         88.32         77.18         2.65 o                         
   5   2   8          1.87          1.62         2.10 o                         
   6   2   8        356.02        383.43         7.23 o                         
   7   2   8          0.32         -1.42         2.99 o                         
   8   2   8          2.92          7.57         3.79 o                         
   1   3   8        229.54        236.66         7.15 o                         
   2   3   8        205.93        165.23         5.63 o                         
   3   3   8          1.45          0.89         2.23 o                         
   4   3   8        393.70        366.08        10.88 o                         
   5   3   8         91.21         90.46         3.04 o                         
   6   3   8        159.19        181.36         6.26 o                         
   7   3   8         39.34         44.21         3.42 o                         
   8   3   8         17.56         18.27         3.73 o                         
   0   4   8       2622.01       2948.56        83.37 o                         
   1   4   8         10.13         13.01         2.24 o                         
   2   4   8        231.62        335.70         9.65 o                         
   3   4   8          0.16         -0.94         2.68 o                         
   4   4   8        609.94        579.75        16.43 o                         
   5   4   8         14.47         21.48         2.66 o                         
   6   4   8         14.29         12.79         3.22 o                         
   7   4   8          1.47          1.22         2.95 o                         
   8   4   8          0.47          0.02         3.74 o                         
   1   5   8        335.33        350.45         7.75 o                         
   2   5   8        194.40        143.52         4.90 o                         
   3   5   8          4.29          4.78         2.28 o                         
   4   5   8        129.87        109.70         2.54 o                         
   5   5   8        447.38        433.99        12.43 o                         
   6   5   8         12.15          9.92         2.99 o                         
   7   5   8          4.14          1.28         3.38 o                         
   8   5   8          3.87         -0.56         6.48 o                         
   0   6   8       5155.39       4702.45       151.89 o                         
   1   6   8         19.03         21.31         2.42 o                         
   2   6   8         61.67         48.89         2.44 o                         
   3   6   8          6.18          3.52         2.28 o                         
   4   6   8        346.40        315.93         7.45 o                         
   5   6   8          2.92          5.12         3.25 o                         
   6   6   8          1.65          1.11         3.40 o                         
   7   6   8          0.13         -0.29         3.63 o                         
   1   7   8        221.23        198.90         3.56 o                         
   2   7   8          2.40          0.28         2.22 o                         
   3   7   8         15.11          7.38         2.48 o                         
   4   7   8          3.60          2.77         2.57 o                         
   5   7   8        220.65        245.74         7.50 o                         
   6   7   8          0.30          1.79         3.34 o                         
   7   7   8          4.13          2.13         3.88 o                         
   0   8   8         96.89         94.48         3.57 o                         
   1   8   8          0.45          0.38         2.21 o                         
   2   8   8        469.83        477.98        12.48 o                         
   3   8   8         38.27         43.51         2.55 o                         
   4   8   8        739.71        830.79        27.36 o                         
   5   8   8          8.00          5.32         3.37 o                         
   6   8   8          0.65         -0.09         3.12 o                         
   7   8   8          0.26         -0.99         3.82 o                         
   1   9   8        133.43        143.11         3.78 o                         
   2   9   8          0.31          0.46         2.39 o                         
   3   9   8         41.53         45.89         3.16 o                         
   4   9   8          1.12          0.47         3.24 o                         
   5   9   8          1.58          0.18         3.20 o                         
   6   9   8          0.64         -0.28         3.82 o                         
   0  10   8        244.18        259.15         9.89 o                         
   1  10   8         30.30         32.44         3.05 o                         
   2  10   8         17.93         18.84         3.27 o                         
   3  10   8          0.87         -0.10         3.03 o                         
   4  10   8        215.94        212.87        10.44 o                         
   5  10   8          0.05          1.22         3.49 o                         
   6  10   8        246.93        265.56        14.47 o                         
   1  11   8         16.16         10.68         3.24 o                         
   2  11   8          1.83          1.70         2.97 o                         
   3  11   8          9.80          4.73         3.19 o                         
   4  11   8          3.49          3.70         3.16 o                         
   5  11   8          2.86          1.10         3.98 o                         
   0  12   8        272.21        252.07        10.27 o                         
   1  12   8         11.56          6.86         2.99 o                         
   2  12   8         76.35         74.94         3.34 o                         
   3  12   8          3.14          1.64         3.26 o                         
   4  12   8          0.02          0.88         4.15 o                         
   1  13   8          1.85          0.19         3.13 o                         
   2  13   8          0.08          2.23         4.03 o                         
   3  13   8         13.24         11.13         4.26 o                         
   0  14   8         77.80         69.68         5.89 o                         
   1  14   8          4.16          4.30         4.16 o                         
   2  14   8          0.94          4.25         8.97 o                         
   1   1   9        180.53        166.46         4.95 o                         
   2   1   9          0.77          1.40         2.05 o                         
   3   1   9         54.37         81.12         3.00 o                         
   4   1   9         33.57         43.34         2.10 o                         
   5   1   9          9.52         20.92         2.32 o                         
   6   1   9        135.88        155.44         3.04 o                         
   7   1   9          0.32          0.41         2.86 o                         
   8   1   9          2.14          0.52         3.54 o                         
   0   2   9       1881.13       1582.12        56.55 o                         
   1   2   9       2825.23       2669.63        75.84 o                         
   2   2   9        483.80        434.69        15.07 o                         
   3   2   9        173.55        158.25         3.52 o                         
   4   2   9         16.93         16.35         2.59 o                         
   5   2   9         80.78         81.52         2.65 o                         
   6   2   9         44.40         40.37         3.39 o                         
   7   2   9         25.53         24.86         3.12 o                         
   8   2   9          0.73         -0.04         3.58 o                         
   1   3   9          0.00          0.89         2.20 o                         
   2   3   9        554.14        607.99        19.95 o                         
   3   3   9         11.57          3.10         2.74 o                         
   4   3   9         10.90         27.44         2.84 o                         
   5   3   9        128.38        167.25         5.17 o                         
   6   3   9         18.81         11.04         2.93 o                         
   7   3   9         98.90        101.31         3.53 o                         
   8   3   9          0.47         -0.27         3.85 o                         
   0   4   9         29.31         64.64         3.17 o                         
   1   4   9          4.09          0.30         2.11 o                         
   2   4   9         35.28         21.39         2.36 o                         
   3   4   9        233.08        195.82         6.92 o                         
   4   4   9        200.32        210.22         7.53 o                         
   5   4   9        265.77        247.67         9.36 o                         
   6   4   9         39.07         47.36         2.86 o                         
   7   4   9         14.27          8.81         3.24 o                         
   1   5   9         32.55         31.28         2.25 o                         
   2   5   9          0.72          0.48         2.38 o                         
   3   5   9         30.14         48.63         2.55 o                         
   4   5   9          0.79          9.90         2.40 o                         
   5   5   9         60.94         60.91         3.18 o                         
   6   5   9         78.10        105.24         5.00 o                         
   7   5   9          6.84          4.47         4.03 o                         
   0   6   9         27.55         25.48         3.13 o                         
   1   6   9         20.83         28.78         2.34 o                         
   2   6   9          0.05          0.37         2.17 o                         
   3   6   9          0.59          2.82         2.33 o                         
   4   6   9          6.93          5.17         2.32 o                         
   5   6   9          2.86          1.99         3.06 o                         
   6   6   9          0.11         -0.24         3.40 o                         
   7   6   9          0.92          1.18         4.10 o                         
   1   7   9         32.58         27.45         2.31 o                         
   2   7   9          2.31         -0.51         2.46 o                         
   3   7   9          0.79          0.07         2.43 o                         
   4   7   9          0.61          1.34         3.06 o                         
   5   7   9         12.24         17.28         3.69 o                         
   6   7   9         44.47         45.32         3.36 o                         
   7   7   9          0.00          1.05         4.14 o                         
   0   8   9        154.08        161.05         3.88 o                         
   1   8   9        175.83        160.53         3.76 o                         
   2   8   9         18.55         25.83         2.46 o                         
   3   8   9         77.20         79.70         3.01 o                         
   4   8   9         62.31         59.35         3.16 o                         
   5   8   9        161.68        166.61         5.75 o                         
   6   8   9         61.40         63.96         4.36 o                         
   1   9   9         36.21         43.07         2.46 o                         
   2   9   9         42.66         57.71         3.19 o                         
   3   9   9        100.47        108.46         3.70 o                         
   4   9   9         19.58         15.14         2.90 o                         
   5   9   9          1.58          0.57         3.73 o                         
   6   9   9         27.63         27.91         4.73 o                         
   0  10   9         92.78         80.65         4.59 o                         
   1  10   9         68.98         66.56         3.31 o                         
   2  10   9         11.64          5.22         3.20 o                         
   3  10   9          9.23         12.85         3.50 o                         
   4  10   9         20.76         19.14         3.68 o                         
   5  10   9         21.16         21.15         4.24 o                         
   1  11   9         12.98         12.02         3.01 o                         
   2  11   9         23.28         20.28         3.21 o                         
   3  11   9          0.00          0.37         3.54 o                         
   4  11   9          6.69          4.56         3.96 o                         
   5  11   9          1.85         -0.05         4.41 o                         
   0  12   9          6.58          1.78         4.20 o                         
   1  12   9         23.19         16.17         3.20 o                         
   2  12   9          2.03          0.37         3.23 o                         
   3  12   9          3.49          3.09         4.11 o                         
   4  12   9          0.05         -0.27         4.17 o                         
   1  13   9          1.21          0.54         3.81 o                         
   2  13   9          1.41          4.15         4.25 o                         
   3  13   9          0.63          4.38        10.10 o                         
   0   0  10         28.54         24.16         4.24 o                         
   1   0  10          8.12         15.69         3.01 o                         
   2   0  10          8.51         18.09         3.20 o                         
   3   0  10         11.32         20.02         3.52 o                         
   4   0  10          3.20          6.59         3.68 o                         
   5   0  10        833.43        763.68        17.56 o                         
   6   0  10          1.33          0.47         4.02 o                         
   7   0  10        217.06        237.79         9.58 o                         
   8   0  10          0.33         -2.99         7.82 o                         
   1   1  10         10.27          8.08         2.28 o                         
   2   1  10         18.92         14.28         2.15 o                         
   3   1  10         26.03         21.04         2.15 o                         
   4   1  10         33.05         46.41         2.26 o                         
   5   1  10         11.25         12.47         2.27 o                         
   6   1  10        185.59        208.06         5.22 o                         
   7   1  10          3.06          2.41         3.02 o                         
   8   1  10          3.77          3.47        10.96 o                         
   0   2  10         10.86         10.57         3.17 o                         
   1   2  10        135.25        115.23         3.59 o                         
   2   2  10         24.26         33.49         2.35 o                         
   3   2  10        363.47        394.43        10.18 o                         
   4   2  10          0.36         -0.56         2.33 o                         
   5   2  10          0.90          0.37         2.45 o                         
   6   2  10          6.88          6.02         2.80 o                         
   7   2  10         37.03         29.25         3.23 o                         
   1   3  10         27.98         21.76         2.22 o                         
   2   3  10          0.34          3.00         2.20 o                         
   3   3  10        103.24         87.57         2.67 o                         
   4   3  10         52.81         72.49         2.56 o                         
   5   3  10         38.29         43.18         3.16 o                         
   6   3  10          3.45          4.54         3.04 o                         
   7   3  10          9.05          8.98         3.23 o                         
   0   4  10          4.74          2.47         3.00 o                         
   1   4  10        789.93        711.90        19.88 o                         
   2   4  10          3.41          0.93         2.16 o                         
   3   4  10        159.47        178.84         5.14 o                         
   4   4  10          2.60          3.70         2.36 o                         
   5   4  10          1.68          4.32         3.45 o                         
   6   4  10          0.71         -0.12         3.05 o                         
   7   4  10         37.21         45.53         4.09 o                         
   1   5  10          3.15          0.04         2.15 o                         
   2   5  10         24.57         28.13         2.58 o                         
   3   5  10         20.44          7.95         2.36 o                         
   4   5  10         80.95         57.88         2.50 o                         
   5   5  10         20.39         18.89         3.17 o                         
   6   5  10         69.73         58.71         3.19 o                         
   7   5  10          4.52          0.45         4.19 o                         
   0   6  10         21.02         22.03         3.04 o                         
   1   6  10        161.57        191.31         5.16 o                         
   2   6  10          1.61          3.02         2.39 o                         
   3   6  10        610.28        605.10        17.32 o                         
   4   6  10          6.79          5.19         3.14 o                         
   5   6  10        290.22        291.99        10.51 o                         
   6   6  10          1.39          1.06         3.50 o                         
   7   6  10         20.38         12.27         4.29 o                         
   1   7  10          0.04         -0.44         2.39 o                         
   2   7  10         67.34         57.81         2.75 o                         
   3   7  10          0.39         -0.26         2.42 o                         
   4   7  10          9.60         11.05         3.01 o                         
   5   7  10          4.25          6.84         2.91 o                         
   6   7  10         23.05         16.92         4.06 o                         
   0   8  10        123.66        119.49         4.72 o                         
   1   8  10        601.36        569.23        20.88 o                         
   2   8  10         13.01         24.95         2.89 o                         
   3   8  10         14.14          9.71         3.23 o                         
   4   8  10          3.93          3.47         3.18 o                         
   5   8  10         26.33         25.62         3.14 o                         
   6   8  10          0.01          0.23         4.41 o                         
   1   9  10          1.16         -0.53         3.31 o                         
   2   9  10         22.47         15.83         3.17 o                         
   3   9  10          9.01          3.94         3.18 o                         
   4   9  10          6.63          6.25         3.34 o                         
   5   9  10         15.03          9.37         4.01 o                         
   0  10  10          0.18          1.36         4.82 o                         
   1  10  10        193.64        176.64         5.88 o                         
   2  10  10         12.17         15.75         3.24 o                         
   3  10  10        128.16        147.33         5.17 o                         
   4  10  10         10.82          5.83         3.67 o                         
   5  10  10          7.55          7.48         4.89 o                         
   1  11  10          2.94          2.95         3.03 o                         
   2  11  10          1.15          0.20         3.45 o                         
   3  11  10          2.04          1.64         3.26 o                         
   4  11  10         12.22          9.88         4.09 o                         
   0  12  10          0.41          0.69         4.72 o                         
   1  12  10          0.99          0.00         3.32 o                         
   2  12  10          0.57          2.85         4.13 o                         
   3  12  10          2.60          7.81         4.95 o                         
   1  13  10          0.05         -0.20         3.86 o                         
   2  13  10         23.09         24.76         5.30 o                         
   1   1  11         57.84         40.82         2.26 o                         
   2   1  11         19.27         20.17         2.19 o                         
   3   1  11          8.55          9.08         2.37 o                         
   4   1  11          3.12          0.49         2.15 o                         
   5   1  11          3.64          6.35         3.31 o                         
   6   1  11         11.91          8.58         3.17 o                         
   7   1  11          4.79          4.25         3.70 o                         
   0   2  11        260.29        274.35        11.79 o                         
   1   2  11        141.86        170.95         4.71 o                         
   2   2  11          6.22          7.65         2.16 o                         
   3   2  11         17.38         17.96         2.32 o                         
   4   2  11        213.51        217.05         6.48 o                         
   5   2  11         80.56         98.44         4.34 o                         
   6   2  11        130.59        136.42         5.43 o                         
   7   2  11          9.28         10.76         3.97 o                         
   1   3  11         22.14         35.44         2.27 o                         
   2   3  11         53.61         60.96         2.48 o                         
   3   3  11         48.59         43.20         2.20 o                         
   4   3  11          9.88         32.19         2.39 o                         
   5   3  11         30.90         35.22         3.24 o                         
   6   3  11          0.03         -1.24         3.01 o                         
   7   3  11         36.54         36.13         4.21 o                         
   0   4  11        572.85        473.88        22.28 o                         
   1   4  11        190.63        131.89         4.64 o                         
   2   4  11         84.34         65.02         2.52 o                         
   3   4  11         25.89         25.87         2.45 o                         
   4   4  11         86.82         93.25         3.48 o                         
   5   4  11         91.15         88.14         3.45 o                         
   6   4  11         68.20         65.00         3.26 o                         
   7   4  11          5.80          2.40         3.90 o                         
   1   5  11         11.64         14.88         2.32 o                         
   2   5  11          0.58          0.30         2.34 o                         
   3   5  11          3.80          9.54         2.54 o                         
   4   5  11          2.01          2.20         3.19 o                         
   5   5  11          0.02         -0.41         3.15 o                         
   6   5  11         14.20          8.66         3.02 o                         
   7   5  11          0.42          1.39         4.11 o                         
   0   6  11          0.15          4.94         3.18 o                         
   1   6  11          8.21         18.82         2.24 o                         
   2   6  11         11.54         29.03         2.48 o                         
   3   6  11          1.58          2.39         3.24 o                         
   4   6  11         36.45         50.67         3.30 o                         
   5   6  11         12.20         10.97         3.10 o                         
   6   6  11         29.08         29.36         3.97 o                         
   1   7  11         13.22         10.21         2.42 o                         
   2   7  11         25.49         24.74         3.02 o                         
   3   7  11          0.74          2.67         3.28 o                         
   4   7  11          0.06          1.29         3.02 o                         
   5   7  11          5.38          0.71         3.23 o                         
   6   7  11         15.07          5.77         4.29 o                         
   0   8  11        795.46        897.37        24.82 o                         
   1   8  11        196.77        223.97         6.18 o                         
   2   8  11        191.60        238.96         9.82 o                         
   3   8  11          9.54          9.74         3.38 o                         
   4   8  11         27.59         20.90         3.25 o                         
   5   8  11         30.06         24.56         4.19 o                         
   6   8  11         37.65         23.63         6.95 o                         
   1   9  11         14.55         14.09         2.98 o                         
   2   9  11         16.85          7.13         3.03 o                         
   3   9  11         17.46          8.12         3.60 o                         
   4   9  11          0.41          1.68         3.89 o                         
   5   9  11         18.11         19.95         3.91 o                         
   0  10  11         24.09         34.82         4.40 o                         
   1  10  11         11.96         12.78         3.15 o                         
   2  10  11          3.55          2.26         3.26 o                         
   3  10  11          3.17          0.66         3.76 o                         
   4  10  11         30.67         23.21         3.90 o                         
   1  11  11         12.25         11.66         3.47 o                         
   2  11  11          6.16          5.44         3.46 o                         
   3  11  11          4.01          6.06         4.24 o                         
   4  11  11          0.95         -6.76        11.70 o                         
   0  12  11         26.75         32.48         6.04 o                         
   1  12  11         12.20         13.40         4.00 o                         
   2  12  11         12.51         15.94         4.09 o                         
   0   0  12        610.99        642.52        27.90 o                         
   1   0  12         16.92         19.39         3.23 o                         
   2   0  12        783.04       1002.55        43.59 o                         
   3   0  12         12.81         20.37         3.10 o                         
   4   0  12        140.34        139.28         7.14 o                         
   5   0  12          0.15          0.57         3.66 o                         
   6   0  12         36.86         44.91         4.30 o                         
   7   0  12          0.02         -0.19         5.13 o                         
   1   1  12        118.30        102.90         3.80 o                         
   2   1  12          0.40          0.55         2.28 o                         
   3   1  12          8.65         12.79         2.09 o                         
   4   1  12          9.43          6.03         2.80 o                         
   5   1  12        170.46        164.66         5.40 o                         
   6   1  12          5.70          4.33         2.97 o                         
   7   1  12         17.41         11.57         3.74 o                         
   0   2  12        901.03        849.12        22.88 o                         
   1   2  12          3.57          3.26         2.13 o                         
   2   2  12         65.28        127.47         4.23 o                         
   3   2  12          0.01          0.82         2.16 o                         
   4   2  12         62.21         59.43         3.19 o                         
   5   2  12          1.74          2.60         3.43 o                         
   6   2  12        172.37        166.67         4.21 o                         
   7   2  12          0.82          1.13         4.35 o                         
   1   3  12         30.12         23.16         2.38 o                         
   2   3  12          4.86          0.90         2.12 o                         
   3   3  12          2.88          0.90         2.38 o                         
   4   3  12          1.47          0.13         3.16 o                         
   5   3  12         20.19         32.91         3.66 o                         
   6   3  12          2.31          0.85         3.47 o                         
   7   3  12          0.40          1.23         3.64 o                         
   0   4  12         61.23         90.79         3.52 o                         
   1   4  12          0.08          0.68         2.24 o                         
   2   4  12        117.08        170.96         5.05 o                         
   3   4  12          1.65          2.72         2.54 o                         
   4   4  12        254.82        273.18         9.20 o                         
   5   4  12          2.48          1.85         3.28 o                         
   6   4  12          1.97          2.19         3.80 o                         
   1   5  12          6.51          5.35         2.41 o                         
   2   5  12          1.87          4.87         2.54 o                         
   3   5  12         12.90         23.06         3.33 o                         
   4   5  12          2.95          9.40         3.17 o                         
   5   5  12         26.25         29.21         3.31 o                         
   6   5  12         10.57         15.79         4.21 o                         
   0   6  12        840.42        754.57        42.71 o                         
   1   6  12         10.97         12.69         2.32 o                         
   2   6  12          6.02         23.60         3.28 o                         
   3   6  12          3.35          0.76         3.23 o                         
   4   6  12         83.00         88.25         4.75 o                         
   5   6  12          0.87          2.26         3.31 o                         
   6   6  12         10.48         12.10         3.85 o                         
   1   7  12          1.64          0.16         2.88 o                         
   2   7  12         10.19         15.68         3.42 o                         
   3   7  12          0.11          0.06         3.59 o                         
   4   7  12         24.26         30.35         3.22 o                         
   5   7  12          5.97          1.89         3.70 o                         
   0   8  12         16.79         27.74         4.44 o                         
   1   8  12          4.19          2.13         2.83 o                         
   2   8  12         57.69         95.34         4.31 o                         
   3   8  12         12.88         18.75         2.93 o                         
   4   8  12         81.32         71.68         4.97 o                         
   5   8  12          5.62          3.42         4.02 o                         
   1   9  12          0.10          1.19         3.02 o                         
   2   9  12          9.86          7.71         3.46 o                         
   3   9  12         23.75         10.15         3.64 o                         
   4   9  12          2.91          1.46         4.30 o                         
   0  10  12         26.18          6.72         4.42 o                         
   1  10  12          8.39          7.08         3.27 o                         
   2  10  12          3.39          2.75         3.23 o                         
   3  10  12          0.35         -0.48         3.81 o                         
   4  10  12          4.06          1.22         3.89 o                         
   1  11  12         14.20         14.86         4.12 o                         
   2  11  12          0.00          1.10         4.27 o                         
   3  11  12          0.05          0.78         4.41 o                         
   0  12  12          0.11          2.22         5.64 o                         
   1  12  12          1.11         -0.60         4.54 o                         
   1   1  13          0.99          2.71         2.19 o                         
   2   1  13         29.32         52.47         2.21 o                         
   3   1  13          0.37         -0.35         2.74 o                         
   4   1  13         12.35         19.07         2.88 o                         
   5   1  13          0.93          0.95         2.89 o                         
   6   1  13          0.94          0.58         3.65 o                         
   0   2  13        131.93        114.89         5.83 o                         
   1   2  13        274.24        277.11         7.08 o                         
   2   2  13          5.66          3.43         2.20 o                         
   3   2  13          6.23          3.15         2.78 o                         
   4   2  13         60.39         59.65         3.20 o                         
   5   2  13        110.27         99.91         5.50 o                         
   6   2  13         30.88         27.67         3.90 o                         
   1   3  13          8.96         20.80         2.37 o                         
   2   3  13         19.16         10.73         2.11 o                         
   3   3  13         23.58          8.51         3.03 o                         
   4   3  13          0.00          0.27         3.48 o                         
   5   3  13          0.49         -0.04         3.18 o                         
   6   3  13          7.84         12.20         4.16 o                         
   0   4  13        310.84        334.90        18.47 o                         
   1   4  13        289.48        289.03        12.90 o                         
   2   4  13         53.99         69.48         3.02 o                         
   3   4  13          0.16         -1.16         2.83 o                         
   4   4  13         18.35         14.20         3.21 o                         
   5   4  13         55.66         51.19         3.36 o                         
   6   4  13          9.58          8.29         3.92 o                         
   1   5  13          0.94          0.28         2.86 o                         
   2   5  13          2.57          6.33         3.19 o                         
   3   5  13          3.41         10.41         3.02 o                         
   4   5  13          1.28          0.10         3.11 o                         
   5   5  13          8.51          7.04         3.21 o                         
   6   5  13          6.11          0.72         3.76 o                         
   0   6  13         41.47         66.01         4.66 o                         
   1   6  13        148.27        198.16         6.06 o                         
   2   6  13         43.12         56.10         3.39 o                         
   3   6  13         36.79         52.87         3.47 o                         
   4   6  13          8.56          7.66         3.02 o                         
   5   6  13          0.09          2.62         4.05 o                         
   1   7  13          5.64          0.15         2.92 o                         
   2   7  13         12.14         12.56         3.40 o                         
   3   7  13          7.78         11.40         3.21 o                         
   4   7  13          0.15          0.40         3.45 o                         
   5   7  13          1.79          0.25         3.82 o                         
   0   8  13         22.46         11.83         4.15 o                         
   1   8  13         34.28         29.28         3.06 o                         
   2   8  13          2.53          0.72         3.44 o                         
   3   8  13         29.64         32.66         3.65 o                         
   4   8  13         23.03         21.72         4.32 o                         
   1   9  13          2.53          5.50         3.26 o                         
   2   9  13         28.13         20.61         3.36 o                         
   3   9  13          5.40          1.18         4.02 o                         
   4   9  13          0.59          0.45         4.34 o                         
   0  10  13         16.05         15.53         5.57 o                         
   1  10  13         34.52         27.12         4.24 o                         
   2  10  13          3.70          2.53         4.07 o                         
   3  10  13          3.60          3.11         4.40 o                         
   1  11  13          1.22          1.87         3.93 o                         
   0   0  14          6.58          5.15         4.38 o                         
   1   0  14        277.70        321.94        16.60 o                         
   2   0  14          4.58          6.02         4.39 o                         
   3   0  14         89.81        127.45         5.72 o                         
   4   0  14          2.02          1.14         4.46 o                         
   5   0  14        124.25         87.37         4.82 o                         
   6   0  14          0.69         -0.24         6.28 o                         
   1   1  14          5.52          4.42         2.15 o                         
   2   1  14        120.16        119.84         3.73 o                         
   3   1  14          0.04          1.21         3.09 o                         
   4   1  14         79.14         94.97         3.81 o                         
   5   1  14          8.96          8.72         3.08 o                         
   6   1  14        110.37        108.73         4.52 o                         
   0   2  14          1.16         -1.07         3.08 o                         
   1   2  14        135.72        162.94         6.20 o                         
   2   2  14          2.86          3.50         2.79 o                         
   3   2  14        141.58        209.15         9.96 o                         
   4   2  14          0.71          1.05         2.91 o                         
   5   2  14          1.92         -0.48         3.72 o                         
   6   2  14          0.00          0.47         4.23 o                         
   1   3  14          7.33          7.27         2.94 o                         
   2   3  14         97.46        118.61         3.51 o                         
   3   3  14          4.22          5.78         3.10 o                         
   4   3  14          2.90          1.53         3.29 o                         
   5   3  14          0.14          0.48         3.60 o                         
   6   3  14          4.52         -0.38         5.10 o                         
   0   4  14          0.37          0.58         4.41 o                         
   1   4  14        109.65        110.33         3.82 o                         
   2   4  14          0.98          1.69         2.91 o                         
   3   4  14          4.64          0.66         3.17 o                         
   4   4  14          0.01         -0.35         2.94 o                         
   5   4  14          1.19          1.13         4.02 o                         
   1   5  14          0.12          0.87         2.89 o                         
   2   5  14         40.92         42.75         3.22 o                         
   3   5  14          8.49         16.06         3.48 o                         
   4   5  14          1.03          0.47         3.29 o                         
   5   5  14          5.23          7.69         4.15 o                         
   0   6  14          5.06         10.07         4.26 o                         
   1   6  14          7.60          3.87         3.11 o                         
   2   6  14          0.06          0.62         3.08 o                         
   3   6  14         40.80         67.58         4.25 o                         
   4   6  14          0.79          2.07         4.24 o                         
   5   6  14          4.07          0.28         3.76 o                         
   1   7  14          6.56          5.60         3.36 o                         
   2   7  14          3.12          3.74         3.44 o                         
   3   7  14         10.37         14.59         3.18 o                         
   4   7  14          7.46          5.40         4.47 o                         
   0   8  14         13.24         11.35         4.46 o                         
   1   8  14          5.82          3.60         3.15 o                         
   2   8  14          0.82          1.14         3.50 o                         
   3   8  14          9.34          1.70         4.16 o                         
   4   8  14          2.66          0.53         3.96 o                         
   1   9  14          0.06         -0.69         4.18 o                         
   2   9  14          3.97          3.56         4.15 o                         
   3   9  14          7.63          6.36         4.24 o                         
   0  10  14          2.39          2.17         5.73 o                         
   1  10  14          0.21          0.27         4.16 o                         
   2  10  14          0.00         -0.48         5.09 o                         
   1   1  15          0.33          1.49         2.94 o                         
   2   1  15          6.83         15.80         3.12 o                         
   3   1  15          0.05         -1.25         3.02 o                         
   4   1  15          3.38          1.37         3.03 o                         
   5   1  15          0.50          0.81         4.06 o                         
   0   2  15        264.34        254.28        11.75 o                         
   1   2  15        101.63        112.22         3.72 o                         
   2   2  15         36.57         31.17         2.99 o                         
   3   2  15          0.43          0.74         2.78 o                         
   4   2  15         48.57         47.30         3.19 o                         
   5   2  15         26.01         19.92         4.69 o                         
   1   3  15          7.59         19.34         3.02 o                         
   2   3  15          9.87          2.13         2.99 o                         
   3   3  15         20.58         18.28         3.09 o                         
   4   3  15          6.37         10.41         3.29 o                         
   5   3  15          0.04          2.62         4.51 o                         
   0   4  15         71.59         75.44         4.50 o                         
   1   4  15          9.42          5.69         2.89 o                         
   2   4  15          0.85          1.33         3.20 o                         
   3   4  15         16.68         12.29         3.26 o                         
   4   4  15         55.15         53.99         4.11 o                         
   5   4  15         21.02         17.08         4.15 o                         
   1   5  15          0.26          0.06         3.08 o                         
   2   5  15          0.00         -0.74         3.36 o                         
   3   5  15          1.50          0.81         3.38 o                         
   4   5  15          1.41          2.42         3.89 o                         
   0   6  15          1.66          1.65         4.52 o                         
   1   6  15          2.17          2.35         3.04 o                         
   2   6  15          1.30          0.83         3.16 o                         
   3   6  15          0.00         -0.03         4.34 o                         
   4   6  15          2.98          3.00         4.13 o                         
   1   7  15          6.92          0.32         3.14 o                         
   2   7  15          0.02         -0.82         3.88 o                         
   3   7  15         11.40          8.83         4.41 o                         
   0   8  15        139.80        147.69         5.98 o                         
   1   8  15         32.03         31.77         4.11 o                         
   2   8  15         28.30         21.37         4.39 o                         
   3   8  15          0.00          1.30         4.41 o                         
   1   9  15          2.87          5.48         3.91 o                         
   0   0  16         92.95         41.32         5.91 o                         
   1   0  16          1.03         -0.02         4.54 o                         
   2   0  16         31.67         48.15         4.47 o                         
   3   0  16          0.34          0.13         3.98 o                         
   4   0  16          0.79          0.23         5.80 o                         
   1   1  16         70.35         77.47         3.98 o                         
   2   1  16          6.46          6.49         2.99 o                         
   3   1  16          2.21          1.74         2.86 o                         
   4   1  16          1.73          0.07         3.70 o                         
   0   2  16         27.92          6.86         4.06 o                         
   1   2  16          0.01         -0.44         3.13 o                         
   2   2  16         25.40         33.73         2.91 o                         
   3   2  16          1.47          0.32         3.16 o                         
   4   2  16         21.38         12.54         4.11 o                         
   1   3  16         48.61         44.87         3.18 o                         
   2   3  16          0.24         -0.70         3.00 o                         
   3   3  16          6.28          5.19         3.17 o                         
   4   3  16          4.15          2.09         3.91 o                         
   0   4  16          8.03          1.29         4.38 o                         
   1   4  16          0.48         -0.39         3.03 o                         
   2   4  16          4.75         12.58         3.20 o                         
   3   4  16          0.14          0.15         4.03 o                         
   4   4  16          0.86          0.25         4.25 o                         
   1   5  16         22.73         15.57         3.31 o                         
   2   5  16          8.16          5.46         3.55 o                         
   3   5  16          5.02          1.92         4.39 o                         
   0   6  16          2.77          6.35         5.07 o                         
   1   6  16          0.28         -0.76         3.82 o                         
   2   6  16          1.75         -0.53         4.27 o                         
   3   6  16          0.04          2.20         3.98 o                         
   1   7  16          7.34          5.92         3.95 o                         
   2   7  16          0.79          0.56         4.06 o                         
   0   8  16          0.58         -2.12         5.80 o                         
   1   8  16          1.92          1.13         4.64 o                         
   1   1  17          0.62          0.64         3.10 o                         
   2   1  17          3.39          2.06         3.24 o                         
   3   1  17          1.83          3.04         3.88 o                         
   4   1  17          1.55          0.18        11.15 o                         
   0   2  17         28.38         27.24         4.53 o                         
   1   2  17         66.31         75.49         3.75 o                         
   2   2  17          2.14          1.88         3.77 o                         
   3   2  17          3.06          0.36         4.06 o                         
   1   3  17          0.99          2.26         3.37 o                         
   2   3  17          8.01          5.23         3.71 o                         
   3   3  17          1.26         -0.92         4.00 o                         
   0   4  17         32.08         21.68         5.24 o                         
   1   4  17         46.49         35.83         3.95 o                         
   2   4  17          3.00          0.99         4.03 o                         
   3   4  17          4.06          4.42         4.21 o                         
   1   5  17          2.66          0.09         3.75 o                         
   2   5  17          0.00         -1.18         4.15 o                         
   0   6  17          2.01          0.95         5.26 o                         
   1   6  17          3.91          0.41         4.17 o                         
   0   0  18          0.09         -0.95         8.22 o                         
   1   0  18          4.18          1.44         5.82 o                         
   2   0  18          2.75          1.73         4.98 o                         
   1   1  18          1.20          2.27         3.90 o                         
   2   1  18         17.92         18.22         3.96 o                         
   0   2  18          2.36         -0.96         5.00 o                         
   1   2  18          8.77          2.55         4.07 o                         
   2   2  18          0.00          0.17         3.78 o                         
   1   3  18          1.56          0.02         3.77 o                         
   0   4  18          4.53          3.84         6.10 o                         
   1   4  18          6.63         11.75         5.10 o                         
                                                                                
